# Supplementary material for: Bioinformatic analysis, clinical implications and experimental validation of ferroptosis-related feature gene in IgA nephropathy: focus on DUSP1
Source: Front Med (Lausanne). 2025 Aug 7;12:1612200. doi: 10.3389/fmed.2025.1612200 (PMC12367746; doi:10.3389/fmed.2025.1612200)
Supplement: Supplementary file 2 [file Table_2.xlsx]

## Sheet: Supplementary table 1
Supplementary table 1: The information of ferroptosis-related differential expressed genes
Gene	Mean expression of normal control	Mean expression of IgA nephrology	P-value	P-FDR	Type
ABCC1	8.49883	8.61146	0.000149109	0.000405042	Up
ACADSB	8.03757	7.75678	1.50859e-07	2.11203e-06	Down
ACO1	9.838	9.36046	4.32044e-07	4.36845e-06	Down
ACSF2	9.29918	8.28539	7.13521e-05	0.000227826	Down
ACSL1	9.37834	9.19016	6.92467e-06	3.8965e-05	Down
ACVR1B	6.16926	6.12197	0.0184764	0.0219785	Down
ADAM23	3.87682	3.85673	0.024573	0.0276067	Down
AGPAT3	7.85506	7.84593	0.0033993	0.00511299	Down
AHCY	9.66898	8.8727	1.45141e-05	6.60391e-05	Down
AKR1C1	7.53242	7.03247	6.23766e-07	5.67627e-06	Down
AKR1C3	10.355	9.47043	0.000373905	0.000829888	Down
ALB	8.54922	6.46139	5.0705e-09	2.30708e-07	Down
ALDH3A2	9.75212	9.42754	2.02025e-05	8.17081e-05	Down
ALOX12B	4.47262	4.41075	0.0262872	0.0289956	Down
ALOX15	3.96682	3.95705	0.00203271	0.00330327	Down
ALOX15B	4.64203	4.80265	0.00805025	0.0110161	Up
ALOX5	5.70532	5.38081	9.30814e-05	0.000277718	Down
AR	6.93271	7.17323	0.0385142	0.0393797	Up
ATF2	5.98164	6.23346	0.00311242	0.00477989	Up
ATF3	7.89653	7.62916	2.48987e-07	3.09833e-06	Down
ATG13	8.05321	8.13903	0.0329561	0.0346705	Up
ATG3	8.63672	8.78735	0.0472836	0.0472836	Up
ATP6V1G2	5.85837	5.56319	0.000328676	0.000757204	Down
AURKA	6.16087	6.04205	0.000501528	0.0010142	Down
BID	7.06439	6.7127	0.000319427	0.000745329	Down
BNIP3	9.80434	9.51174	2.77973e-05	9.91982e-05	Down
CA9	5.55649	5.98717	0.0131844	0.0164353	Up
CAMKK2	6.44194	6.63424	1.74684e-05	7.39362e-05	Up
CCDC6	8.14704	7.84289	0.000409049	0.000875846	Down
CD44	6.39423	6.68723	1.31326e-08	3.41448e-07	Up
CDC25A	5.12786	5.16947	0.00928003	0.0123282	Up
CDCA3	5.76389	5.69572	0.0187457	0.022154	Down
CDH1	7.03613	7.35912	0.0300192	0.0322638	Up
CDKN1A	9.84696	9.53697	0.000183979	0.000471608	Down
CDO1	6.80607	6.26981	2.80453e-07	3.19015e-06	Down
CHMP1A	8.47707	8.50864	0.00846128	0.0114071	Up
CHMP6	7.11974	7.12478	0.0120505	0.0152305	Up
CISD1	9.60443	9.25439	0.000651537	0.00127505	Down
CP	3.75957	3.97361	0.00100143	0.00182261	Up
CPEB1	6.13193	6.12489	0.00131506	0.00227943	Down
CREB1	7.1667	7.42183	0.0468692	0.0471282	Up
CREB3	8.9333	8.80347	0.00356594	0.00531969	Down
CXCL2	6.75817	6.11513	7.06508e-06	3.8965e-05	Down
CYBB	5.87791	6.32829	9.14763e-08	1.38739e-06	Up
CYP4F8	3.97735	3.969	0.043663	0.0443948	Down
DAZAP1	8.09036	7.92926	0.00387511	0.00568766	Down
DDIT4	10.5566	9.84977	4.81828e-05	0.000165242	Down
DDR2	5.89125	6.18399	3.85973e-06	2.60175e-05	Up
DECR1	10.6183	10.377	0.00615704	0.00861986	Down
DLD	8.62675	8.50778	0.0175701	0.0211772	Down
DPEP1	10.0117	8.48497	6.04924e-06	3.55149e-05	Down
DPP4	7.83728	7.9908	0.023863	0.0269756	Up
DUSP1	9.26815	8.33509	7.59405e-13	1.38212e-10	Down
EGFR	6.40771	6.80821	2.4772e-05	9.20102e-05	Up
EGR1	9.73147	8.33151	2.55334e-08	4.88723e-07	Down
ELOVL5	7.89463	8.04533	0.0268435	0.0294308	Up
EZH2	4.62355	4.45111	3.61943e-06	2.5336e-05	Down
FABP4	8.78523	8.52066	0.000373905	0.000829888	Down
FADS1	7.52263	7.52566	1.40297e-05	6.54721e-05	Up
FADS2	6.6042	6.4374	0.00227387	0.00363021	Down
FTL	13.3062	12.8329	0.000245615	0.000612356	Down
FZD7	7.31339	7.46192	0.00123552	0.00218314	Up
GABARAPL1	8.65231	8.47311	0.000389763	0.000844486	Down
GALNT14	8.93248	8.87263	0.0317536	0.0335998	Down
GCH1	10.2828	9.90048	0.0364673	0.037926	Down
GCLC	7.58098	7.60999	4.78158e-06	2.90082e-05	Up
GDF15	6.55414	6.50694	2.68529e-08	4.88723e-07	Down
GJA1	11.5827	11.6992	0.000310135	0.000733046	Up
GOT1	9.05428	8.66173	4.37458e-06	2.74542e-05	Down
HERPUD1	11.6912	11.67	0.00159819	0.00271842	Down
HIC1	4.45658	4.39508	0.00312531	0.00477989	Down
HIF1A	10.7883	11.1201	0.0196146	0.0228837	Up
HILPDA	7.73726	7.48643	0.0109045	0.0140757	Down
HNF4A	6.098	6.03954	0.00224584	0.00361719	Down
HSPA5	10.2457	10.6156	0.000418162	0.000884948	Up
IDO1	6.45385	7.30229	9.01788e-05	0.000273542	Up
IFNA2	3.43012	3.48719	0.0141773	0.0175528	Up
IL1B	6.18582	6.92118	0.000147184	0.000405042	Up
IL33	4.79867	3.89676	1.06441e-06	8.38052e-06	Down
ISCU	11.3497	11.2689	0.025048	0.0277972	Down
JUN	9.56995	8.68564	8.64235e-09	3.14581e-07	Down
KDM3B	8.53224	8.68574	0.00230214	0.00364339	Up
KDM5A	7.10744	7.21159	0.0456482	0.0461554	Up
KDM6B	6.38694	6.75301	4.90278e-05	0.000165242	Up
KIF20A	4.13877	4.57102	1.20405e-05	6.08712e-05	Up
KLF2	10.834	10.2218	0.0384646	0.0393797	Down
LGMN	8.87113	9.30008	0.021233	0.0244583	Up
LPIN1	8.08902	8.29596	1.34701e-05	6.49221e-05	Up
LYRM1	9.84613	9.56571	0.00294169	0.00457597	Down
MAP3K11	8.11561	7.81961	0.00241457	0.00378837	Down
MAPK1	7.32492	7.21714	0.014475	0.0178004	Down
MAPK8	6.41543	6.2919	0.000442351	0.000914863	Down
MAPKAP1	7.4923	7.22874	0.0286377	0.0312099	Down
MEF2C	8.29917	8.3595	1.67793e-08	3.8173e-07	Up
MEG3	5.33486	5.16636	0.00102821	0.00185281	Down
MFN2	8.65473	8.73725	0.000600185	0.00120037	Up
MICU1	9.28238	8.84451	0.00484084	0.00699233	Down
MLLT1	6.21276	5.95123	0.000460662	0.000942028	Down
MPC1	10.0917	9.93055	5.07479e-05	0.000167929	Down
MT1G	12.5992	11.751	1.35552e-05	6.49221e-05	Down
MT3	5.88609	5.7427	0.0177492	0.0212524	Down
MTCH1	12.8501	12.9489	0.000928921	0.00174292	Up
MYCN	5.30898	5.5018	0.00917909	0.0122838	Up
NCF2	7.14856	7.04641	0.000434148	0.000908217	Down
NDRG1	12.472	12.4352	0.000923009	0.00174292	Down
NEDD4	7.20225	7.45484	0.0103421	0.0135415	Up
NEDD4L	7.4613	7.69063	5.56062e-07	5.32649e-06	Up
NFS1	7.89154	7.7006	1.62142e-05	7.02617e-05	Down
NOX4	9.4804	8.92506	2.55357e-07	3.09833e-06	Down
NOX5	5.50532	5.67251	0.00805025	0.0110161	Up
NR4A1	8.69152	8.16563	3.66645e-07	3.92526e-06	Down
NT5DC2	6.85684	6.49188	1.94793e-05	8.05733e-05	Down
NUPR1	9.70072	9.03255	6.2098e-05	0.000201819	Down
OSBPL9	10.9768	10.9578	0.00190833	0.00318639	Down
P4HB	9.8684	10.1549	0.000134196	0.000375748	Up
PAQR3	6.70628	6.88494	0.0214425	0.0245442	Up
PARP12	8.73559	8.53651	0.000999188	0.00182261	Down
PARP16	7.4685	7.48318	3.66707e-05	0.000128347	Up
PARP8	6.50153	7.00364	0.0295649	0.0320287	Up
PCK2	10.734	9.43686	2.69691e-05	9.81677e-05	Down
PDK4	9.78305	9.19623	4.62209e-12	4.20611e-10	Down
PDSS2	8.91679	8.43135	0.00543221	0.00772393	Down
PEBP1	11.0668	10.8833	1.33281e-06	9.70287e-06	Down
PEX3	7.93185	7.82423	0.000385297	0.000844486	Down
PGRMC1	9.999	10.2453	0.000616814	0.00122022	Up
PIEZO1	9.91171	9.58939	0.0301365	0.0322638	Down
PLIN2	10.7314	10.3816	0.000253621	0.000623771	Down
PML	5.99745	6.1138	9.30451e-06	4.98065e-05	Up
PPARG	7.2634	7.14718	0.0119968	0.0152305	Down
PPP1R13L	5.89538	6.12161	0.00335904	0.00509454	Up
PRDX6	11.3847	11.4302	2.39154e-05	9.08879e-05	Up
PRKAA2	5.80624	5.67113	0.00360869	0.00533969	Down
PSAT1	7.96567	7.53935	8.82447e-07	7.30024e-06	Down
PTEN	8.1397	8.18294	0.0374786	0.0387562	Up
PTPN6	8.0503	7.66905	1.04981e-05	5.45901e-05	Down
QSOX1	8.96307	8.70312	0.00114722	0.00204699	Down
RELA	7.44897	7.51171	0.0190392	0.0223556	Up
RGS4	5.53533	5.67113	0.00131506	0.00227943	Up
RIPK1	7.2746	7.64416	0.00832004	0.0113003	Up
RRM2	5.74418	4.94376	4.64168e-08	7.67987e-07	Down
SAT1	10.639	10.6851	0.0110208	0.0141252	Up
SCP2	10.4307	10.5634	0.0160368	0.0195886	Up
SETD1B	9.38918	9.76588	0.016369	0.019861	Up
SIRT1	8.42713	8.79771	7.14124e-07	6.18907e-06	Up
SIRT3	7.23699	7.17866	2.39704e-05	9.08879e-05	Down
SIRT6	6.63552	6.85387	0.0109048	0.0140757	Up
SLC11A2	7.32215	7.66367	0.00198241	0.00327999	Up
SLC16A1	5.39648	5.11524	0.00599196	0.00845377	Down
SLC1A4	6.85319	6.91623	0.000170549	0.000449855	Up
SLC1A5	6.81898	7.02493	0.000209752	0.000530206	Up
SLC2A1	5.59337	5.63832	0.0248153	0.0277079	Up
SLC2A8	6.98964	6.76068	0.012252	0.0153783	Down
SLC39A14	7.57468	7.74401	0.000352968	0.000803002	Up
SLC3A2	9.04348	9.15049	2.35697e-05	9.08879e-05	Up
SLC7A11	4.29866	4.25397	0.000257316	0.00062442	Down
SMAD7	7.87772	7.98771	0.000106366	0.000307278	Up
SNX4	8.74928	8.81172	0.000158308	0.000423707	Up
SNX5	9.9548	9.97501	1.60581e-05	7.02617e-05	Up
STMN1	6.93443	7.09416	0.00203278	0.00330327	Up
TFAM	6.14773	6.3076	0.0308763	0.0328625	Up
TFAP2A	4.84498	4.85679	0.00721464	0.0100234	Up
TFAP2C	4.6425	4.78379	0.000853721	0.00163555	Up
TFRC	8.52576	8.57714	0.0100093	0.0132006	Up
TGFB1	5.26771	5.28188	0.000175704	0.00045683	Up
TIMP1	10.7176	10.7853	0.00010523	0.000307278	Up
TLR4	6.35194	6.67489	0.0350569	0.0366688	Up
TNFAIP3	8.66075	8.06986	8.16036e-05	0.000253771	Down
TP53	5.8668	5.56022	4.24545e-06	2.74542e-05	Down
TRIB2	9.97108	10.3621	0.00138822	0.00238355	Up
TRIM21	8.00377	7.96557	0.000264897	0.000634359	Down
TSC22D3	11.6151	11.3757	1.15872e-08	3.41448e-07	Down
TXN	10.2093	9.59101	0.000660368	0.00127859	Down
TXNIP	11.0505	11.4746	0.000975101	0.0018109	Up
ULK1	7.18401	7.08127	0.0200103	0.0231967	Down
VCP	8.99678	9.0703	1.10512e-06	8.38052e-06	Up
VDR	6.63948	6.41527	0.000121226	0.000344737	Down
WWTR1	8.58566	8.87115	0.00179223	0.00302024	Up
YTHDC2	6.4497	6.48743	0.0224826	0.0255739	Up
ZEB1	7.79518	8.04882	0.00408606	0.0059493	Up
ZFP36	10.2188	9.56988	3.58069e-10	2.17228e-08	Down

## Sheet: Supplementary table 2
Supplementary table 2: The information of the GO enrichment analyses of the identified FDEGs
ONTOLOGY	ID	Description	GeneRatio	BgRatio	pvalue	p.adjust	qvalue	geneID	Count
BP	GO:0062197	cellular response to chemical stress	33/180	349/18614	2.53429e-23	1.0013e-19	6.06096e-20	SLC7A11/AKR1C3/TP53/PML/HIF1A/JUN/GCH1/P4HB/ATF2/RELA/PRKAA2/TXN/SIRT1/CAMKK2/EZH2/MAPKAP1/ALOX5/KEAP1/EGFR/MAPK1/MAPK8/ABCC1/TNFAIP3/TLR4/MICU1/KLF2/DDR2/TRIM21/KDM6B/MT3/BNIP3/SLC2A1/RIPK1	33
BP	GO:0034599	cellular response to oxidative stress	30/180	290/18614	2.20844e-22	4.36277e-19	2.64083e-19	SLC7A11/AKR1C3/TP53/PML/HIF1A/JUN/GCH1/P4HB/ATF2/RELA/PRKAA2/TXN/SIRT1/CAMKK2/EZH2/MAPKAP1/ALOX5/KEAP1/EGFR/MAPK1/MAPK8/ABCC1/TNFAIP3/TLR4/KLF2/DDR2/KDM6B/MT3/BNIP3/RIPK1	30
BP	GO:0006979	response to oxidative stress	33/180	434/18614	2.37106e-20	3.12269e-17	1.89019e-17	SLC7A11/AKR1C3/GCLC/TP53/PML/PRDX6/HIF1A/JUN/GCH1/P4HB/ATF2/RELA/PRKAA2/TXN/SIRT1/CAMKK2/EZH2/MAPKAP1/ALOX5/KEAP1/EGFR/MAPK1/MAPK8/ABCC1/TNFAIP3/TLR4/KLF2/DDR2/KDM6B/MT3/BNIP3/TXNIP/RIPK1	33
BP	GO:0031667	response to nutrient levels	31/180	477/18614	3.38036e-17	3.33895e-14	2.0211e-14	TFRC/AKR1C3/GCLC/HSPA5/TP53/CDKN1A/PLIN2/ZFP36/SLC16A1/ATF2/GDF15/PRKAA2/VDR/SIRT1/PDK4/MAPKAP1/CYBB/ULK1/GABARAPL1/MAPK1/ZEB1/MAPK8/ATF3/FADS1/PPARG/ACSL1/MT3/ALB/BNIP3/PCK2/SLC2A1	31
BP	GO:0010038	response to metal ion	27/180	367/18614	2.09575e-16	1.65606e-13	1.00243e-13	TFRC/AKR1C3/GCLC/MT1G/HSPA5/HIF1A/JUN/CDH1/TFAP2A/PRKAA2/NEDD4/CREB1/FABP4/MEF2C/CYBB/ALOX15/ACO1/EGFR/MAPK1/MAPK8/SLC11A2/LGMN/DPEP1/NDRG1/MT3/BNIP3/TXNIP	27
BP	GO:0071496	cellular response to external stimulus	25/180	327/18614	1.21881e-15	8.02586e-13	4.85813e-13	AKR1C3/GCLC/HSPA5/TP53/CDKN1A/PLIN2/ATF2/PRKAA2/VDR/SIRT1/PDK4/MAPKAP1/ULK1/GABARAPL1/MAPK1/MAPK8/TLR4/ATF3/IL1B/FADS1/PIEZO1/ALB/BNIP3/IL33/SLC2A1	25
BP	GO:0034614	cellular response to reactive oxygen species	18/180	152/18614	7.7331e-15	4.36478e-12	2.64205e-12	AKR1C3/JUN/GCH1/RELA/TXN/SIRT1/CAMKK2/EZH2/EGFR/MAPK1/MAPK8/TNFAIP3/KLF2/DDR2/KDM6B/MT3/BNIP3/RIPK1	18
BP	GO:0000302	response to reactive oxygen species	20/180	205/18614	1.01648e-14	5.02016e-12	3.03875e-12	AKR1C3/HIF1A/JUN/GCH1/RELA/TXN/SIRT1/CAMKK2/EZH2/EGFR/MAPK1/MAPK8/TNFAIP3/KLF2/DDR2/KDM6B/MT3/BNIP3/TXNIP/RIPK1	20
BP	GO:0071248	cellular response to metal ion	19/180	200/18614	7.94145e-14	3.4863e-11	2.11029e-11	AKR1C3/MT1G/HSPA5/JUN/CDH1/TFAP2A/PRKAA2/CREB1/FABP4/MEF2C/CYBB/ALOX15/EGFR/MAPK1/MAPK8/LGMN/DPEP1/MT3/BNIP3	19
BP	GO:0001666	response to hypoxia	22/180	293/18614	1.01857e-13	4.02436e-11	2.43599e-11	TFRC/TP53/PML/HIF1A/CA9/P4HB/ATF2/SIRT1/CYBB/DPP4/HILPDA/SLC11A2/PPARG/DDR2/NDRG1/EGR1/CPEB1/MT3/BNIP3/DDIT4/SLC2A1/SLC2A8	22
BP	GO:0042594	response to starvation	19/180	207/18614	1.48559e-13	5.33595e-11	3.2299e-11	AKR1C3/HSPA5/TP53/CDKN1A/PLIN2/ZFP36/ATF2/PRKAA2/SIRT1/PDK4/ULK1/GABARAPL1/MAPK1/MAPK8/ATF3/FADS1/ALB/PCK2/SLC2A1	19
BP	GO:0072593	reactive oxygen species metabolic process	20/180	237/18614	1.62071e-13	5.3362e-11	3.23005e-11	AKR1C1/AKR1C3/TP53/CDKN1A/HIF1A/GCH1/TFAP2A/PDK4/CYBB/NOX4/NOX5/ALOX5/TLR4/TGFB1/MYCN/NCF2/MT3/BNIP3/DDIT4/RIPK1	20
BP	GO:1901653	cellular response to peptide	24/180	375/18614	2.37784e-13	6.95202e-11	4.20813e-11	GCLC/TP53/NR4A1/GDF15/RELA/GOT1/SIRT1/PDK4/MAPK1/SOCS1/ABCC1/LPIN1/TLR4/IL1B/SLC39A14/LGMN/PPARG/SNX5/KLF2/DDR2/GJA1/CPEB1/PCK2/SLC2A8	24
BP	GO:0036293	response to decreased oxygen levels	22/180	306/18614	2.46338e-13	6.95202e-11	4.20813e-11	TFRC/TP53/PML/HIF1A/CA9/P4HB/ATF2/SIRT1/CYBB/DPP4/HILPDA/SLC11A2/PPARG/DDR2/NDRG1/EGR1/CPEB1/MT3/BNIP3/DDIT4/SLC2A1/SLC2A8	22
BP	GO:0031669	cellular response to nutrient levels	19/180	230/18614	9.91659e-13	2.61203e-10	1.58109e-10	AKR1C3/HSPA5/TP53/CDKN1A/PLIN2/ATF2/PRKAA2/VDR/SIRT1/PDK4/MAPKAP1/ULK1/GABARAPL1/MAPK1/MAPK8/ATF3/FADS1/ALB/SLC2A1	19
BP	GO:0071241	cellular response to inorganic substance	19/180	231/18614	1.07159e-12	2.64616e-10	1.60175e-10	AKR1C3/MT1G/HSPA5/JUN/CDH1/TFAP2A/PRKAA2/CREB1/FABP4/MEF2C/CYBB/ALOX15/EGFR/MAPK1/MAPK8/LGMN/DPEP1/MT3/BNIP3	19
BP	GO:0070482	response to oxygen levels	22/180	333/18614	1.35078e-12	3.13937e-10	1.90029e-10	TFRC/TP53/PML/HIF1A/CA9/P4HB/ATF2/SIRT1/CYBB/DPP4/HILPDA/SLC11A2/PPARG/DDR2/NDRG1/EGR1/CPEB1/MT3/BNIP3/DDIT4/SLC2A1/SLC2A8	22
BP	GO:0043434	response to peptide hormone	24/180	427/18614	3.84578e-12	8.44149e-10	5.10972e-10	GCLC/NR4A1/GDF15/RELA/CREB1/GOT1/SIRT1/PDK4/CYBB/MAPK1/SOCS1/CDO1/LPIN1/IL1B/SLC39A14/PPARG/SNX5/DDR2/EGR1/CPEB1/TIMP1/PCK2/SLC2A1/SLC2A8	24
BP	GO:0045926	negative regulation of growth	19/180	252/18614	5.01711e-12	1.04329e-09	6.31516e-10	MT1G/TP53/PML/CDKN1A/HIF1A/CDH1/GDF15/SIRT1/ALOX15B/ULK1/ACVR1B/PTEN/TGFB1/LGMN/GJA1/MEG3/MT3/RGS4/HNF4A	19
BP	GO:0016236	macroautophagy	21/180	322/18614	5.78469e-12	1.14277e-09	6.91727e-10	TP53/HIF1A/CHMP6/PRKAA2/NEDD4/NUPR1/SIRT1/VCP/CHMP1A/ULK1/ATG3/GABARAPL1/SNX4/ATG13/MAPK8/MFN2/TGFB1/SNX5/QSOX1/BNIP3/ATP6V1G2	21
BP	GO:0045936	negative regulation of phosphate metabolic process	24/180	439/18614	6.9029e-12	1.29873e-09	7.86134e-10	TP53/CDKN1A/JUN/CHMP6/NUPR1/FABP4/SIRT1/SIRT6/TRIB2/SOCS1/LPIN1/TNFAIP3/IL1B/PTEN/MLLT1/SMAD7/TGFB1/WWTR1/PPARG/PAQR3/DDR2/PTPN6/DUSP1/DDIT4	24
BP	GO:0010563	negative regulation of phosphorus metabolic process	24/180	440/18614	7.24142e-12	1.30049e-09	7.87201e-10	TP53/CDKN1A/JUN/CHMP6/NUPR1/FABP4/SIRT1/SIRT6/TRIB2/SOCS1/LPIN1/TNFAIP3/IL1B/PTEN/MLLT1/SMAD7/TGFB1/WWTR1/PPARG/PAQR3/DDR2/PTPN6/DUSP1/DDIT4	24
BP	GO:0009267	cellular response to starvation	16/180	170/18614	9.19357e-12	1.52998e-09	9.26114e-10	AKR1C3/HSPA5/TP53/CDKN1A/PLIN2/ATF2/PRKAA2/SIRT1/PDK4/GABARAPL1/MAPK1/MAPK8/ATF3/FADS1/ALB/SLC2A1	16
BP	GO:0031668	cellular response to extracellular stimulus	19/180	261/18614	9.29375e-12	1.52998e-09	9.26114e-10	AKR1C3/HSPA5/TP53/CDKN1A/PLIN2/ATF2/PRKAA2/VDR/SIRT1/PDK4/MAPKAP1/ULK1/GABARAPL1/MAPK1/MAPK8/ATF3/FADS1/ALB/SLC2A1	19
BP	GO:0042326	negative regulation of phosphorylation	22/180	383/18614	2.13253e-11	3.37025e-09	2.04004e-09	CDKN1A/JUN/CHMP6/NUPR1/FABP4/SIRT1/SIRT6/TRIB2/SOCS1/TNFAIP3/IL1B/PTEN/MLLT1/SMAD7/TGFB1/WWTR1/PPARG/PAQR3/DDR2/PTPN6/DUSP1/DDIT4	22
BP	GO:0006631	fatty acid metabolic process	22/180	394/18614	3.69449e-11	5.6142e-09	3.39833e-09	AKR1C1/AKR1C3/FADS2/ALDH3A2/DECR1/PRKAA2/SIRT1/PDK4/ACSF2/SCP2/ALOX5/ALOX12B/ALOX15/ALOX15B/LPIN1/IL1B/ELOVL5/FADS1/CYP4F8/ACADSB/ACSL1/PCK2	22
BP	GO:0033559	unsaturated fatty acid metabolic process	13/180	114/18614	7.74932e-11	1.13398e-08	6.86411e-09	AKR1C1/AKR1C3/FADS2/SIRT1/SCP2/ALOX5/ALOX12B/ALOX15/ALOX15B/IL1B/ELOVL5/FADS1/CYP4F8	13
BP	GO:0071456	cellular response to hypoxia	14/180	149/18614	1.96202e-10	2.76855e-08	1.67583e-08	TP53/HIF1A/P4HB/ATF2/SIRT1/CYBB/HILPDA/PPARG/DDR2/NDRG1/EGR1/CPEB1/MT3/BNIP3	14
BP	GO:2000377	regulation of reactive oxygen species metabolic process	14/180	150/18614	2.14595e-10	2.92367e-08	1.76972e-08	AKR1C1/AKR1C3/TP53/CDKN1A/HIF1A/GCH1/TFAP2A/ALOX5/TLR4/TGFB1/MYCN/MT3/BNIP3/RIPK1	14
BP	GO:0051348	negative regulation of transferase activity	18/180	279/18614	2.44502e-10	3.2201e-08	1.94916e-08	TP53/CDKN1A/ZFP36/CHMP6/FABP4/SIRT1/TRIB2/TNFAIP3/IL1B/PTEN/MLLT1/SMAD7/WWTR1/PPARG/PAQR3/DDR2/PTPN6/DUSP1	18
BP	GO:0043620	regulation of DNA-templated transcription in response to stress	9/180	44/18614	3.20553e-10	4.0855e-08	2.47299e-08	HSPA5/TP53/HIF1A/JUN/RELA/NEDD4/ATF3/KLF2/EGR1	9
BP	GO:0036294	cellular response to decreased oxygen levels	14/180	157/18614	3.94418e-10	4.86983e-08	2.94776e-08	TP53/HIF1A/P4HB/ATF2/SIRT1/CYBB/HILPDA/PPARG/DDR2/NDRG1/EGR1/CPEB1/MT3/BNIP3	14
BP	GO:0071276	cellular response to cadmium ion	8/180	31/18614	4.26815e-10	5.11014e-08	3.09322e-08	AKR1C3/MT1G/JUN/CYBB/EGFR/MAPK1/MAPK8/MT3	8
BP	GO:0071900	regulation of protein serine/threonine kinase activity	20/180	369/18614	5.12778e-10	5.95878e-08	3.60691e-08	CDKN1A/PARP16/SIRT1/MEF2C/EZH2/CDC25A/TRIB2/NOX4/EGFR/TNFAIP3/TLR4/IL1B/PTEN/MAP3K11/TGFB1/PPARG/PAQR3/ACSL1/PTPN6/DUSP1	20
BP	GO:0070997	neuron death	20/180	373/18614	6.18898e-10	6.98647e-08	4.22898e-08	SLC7A11/GCLC/HSPA5/TP53/HIF1A/JUN/ATF2/TFAP2A/NUPR1/SIRT1/MEF2C/BID/TLR4/MAP3K11/LGMN/DDR2/EGR1/MT3/BNIP3/DDIT4	20
BP	GO:0043651	linoleic acid metabolic process	7/180	21/18614	7.2962e-10	8.00757e-08	4.84706e-08	FADS2/ALOX5/ALOX12B/ALOX15/ALOX15B/ELOVL5/FADS1	7
BP	GO:0001933	negative regulation of protein phosphorylation	19/180	341/18614	9.01184e-10	9.62319e-08	5.82501e-08	CDKN1A/JUN/CHMP6/FABP4/SIRT1/TRIB2/SOCS1/TNFAIP3/IL1B/PTEN/MLLT1/SMAD7/TGFB1/WWTR1/PPARG/PAQR3/PTPN6/DUSP1/DDIT4	19
BP	GO:1903008	organelle disassembly	13/180	140/18614	1.03212e-09	1.07314e-07	6.49581e-08	TP53/HIF1A/PLIN2/PRKAA2/VCP/CAMKK2/ULK1/ATG3/GABARAPL1/ATG13/MFN2/BNIP3/AURKA	13
BP	GO:0071375	cellular response to peptide hormone stimulus	18/180	308/18614	1.20112e-09	1.21682e-07	7.36556e-08	GCLC/NR4A1/GDF15/RELA/GOT1/SIRT1/PDK4/MAPK1/SOCS1/LPIN1/IL1B/SLC39A14/PPARG/SNX5/DDR2/CPEB1/PCK2/SLC2A8	18
BP	GO:0010506	regulation of autophagy	19/180	348/18614	1.26385e-09	1.23847e-07	7.49655e-08	CISD1/TP53/HIF1A/PRKAA2/NEDD4/NUPR1/SIRT1/CAMKK2/KEAP1/ULK1/SNX4/ATG13/MAPK8/SNX5/QSOX1/TRIM21/MT3/BNIP3/ATP6V1G2	19
BP	GO:1902895	positive regulation of miRNA transcription	9/180	51/18614	1.29803e-09	1.23847e-07	7.49655e-08	TP53/HIF1A/JUN/RELA/AR/EGFR/TGFB1/PPARG/EGR1	9
BP	GO:0071453	cellular response to oxygen levels	14/180	172/18614	1.31652e-09	1.23847e-07	7.49655e-08	TP53/HIF1A/P4HB/ATF2/SIRT1/CYBB/HILPDA/PPARG/DDR2/NDRG1/EGR1/CPEB1/MT3/BNIP3	14
BP	GO:1900407	regulation of cellular response to oxidative stress	11/180	94/18614	1.75189e-09	1.6097e-07	9.74366e-08	SLC7A11/HIF1A/GCH1/P4HB/TXN/SIRT1/MAPKAP1/ALOX5/TLR4/DDR2/RIPK1	11
BP	GO:0050673	epithelial cell proliferation	22/180	488/18614	2.11195e-09	1.89643e-07	1.14793e-07	HIF1A/JUN/ZFP36/NR4A1/FZD7/ATF2/VDR/AR/NUPR1/SIRT1/SIRT6/MEF2C/NOX5/ALOX5/EGFR/MAPK1/BID/ZEB1/TNFAIP3/TGFB1/MYCN/PPARG	22
BP	GO:0046686	response to cadmium ion	9/180	54/18614	2.21319e-09	1.94318e-07	1.17623e-07	AKR1C3/GCLC/MT1G/JUN/CYBB/EGFR/MAPK1/MAPK8/MT3	9
BP	GO:0043618	regulation of transcription from RNA polymerase II promoter in response to stress	8/180	38/18614	2.49762e-09	2.14524e-07	1.29853e-07	HSPA5/TP53/HIF1A/JUN/NEDD4/ATF3/KLF2/EGR1	8
BP	GO:0031331	positive regulation of cellular catabolic process	21/180	450/18614	2.73798e-09	2.30165e-07	1.39321e-07	GCLC/HIF1A/ZFP36/PRKAA2/SIRT1/SIRT6/VCP/CAMKK2/TRIB2/KEAP1/ULK1/SNX4/ATG13/IL1B/PTEN/SMAD7/TRIM21/BNIP3/HERPUD1/IL33/AURKA	21
BP	GO:0006690	icosanoid metabolic process	12/180	125/18614	3.15583e-09	2.59764e-07	1.57238e-07	AKR1C1/AKR1C3/SIRT1/ALOX5/ALOX12B/ALOX15/ALOX15B/ABCC1/IL1B/FADS1/CYP4F8/DPEP1	12
BP	GO:0046394	carboxylic acid biosynthetic process	18/180	328/18614	3.25495e-09	2.62455e-07	1.58867e-07	AKR1C3/FADS2/PRKAA2/GOT1/SIRT1/PDK4/SCP2/ALOX5/ALOX12B/ALOX15/ALOX15B/CDO1/IL1B/ELOVL5/FADS1/OSBPL9/IDO1/PSAT1	18
BP	GO:0016053	organic acid biosynthetic process	18/180	331/18614	3.75615e-09	2.96811e-07	1.79662e-07	AKR1C3/FADS2/PRKAA2/GOT1/SIRT1/PDK4/SCP2/ALOX5/ALOX12B/ALOX15/ALOX15B/CDO1/IL1B/ELOVL5/FADS1/OSBPL9/IDO1/PSAT1	18
BP	GO:0072330	monocarboxylic acid biosynthetic process	15/180	220/18614	3.8605e-09	2.99075e-07	1.81033e-07	AKR1C3/FADS2/PRKAA2/SIRT1/PDK4/SCP2/ALOX5/ALOX12B/ALOX15/ALOX15B/IL1B/ELOVL5/FADS1/OSBPL9/IDO1	15
BP	GO:0050678	regulation of epithelial cell proliferation	20/180	419/18614	4.57736e-09	3.47791e-07	2.10522e-07	HIF1A/JUN/ZFP36/NR4A1/FZD7/ATF2/VDR/AR/NUPR1/SIRT1/SIRT6/MEF2C/ALOX5/EGFR/BID/ZEB1/TNFAIP3/TGFB1/MYCN/PPARG	20
BP	GO:1902882	regulation of response to oxidative stress	11/180	103/18614	4.69443e-09	3.49956e-07	2.11832e-07	SLC7A11/HIF1A/GCH1/P4HB/TXN/SIRT1/MAPKAP1/ALOX5/TLR4/DDR2/RIPK1	11
BP	GO:0016241	regulation of macroautophagy	13/180	159/18614	4.94037e-09	3.6147e-07	2.18802e-07	TP53/HIF1A/PRKAA2/NEDD4/NUPR1/SIRT1/ULK1/SNX4/MAPK8/SNX5/QSOX1/BNIP3/ATP6V1G2	13
BP	GO:0071214	cellular response to abiotic stimulus	18/180	339/18614	5.46167e-09	3.8534e-07	2.3325e-07	GCLC/HSPA5/TP53/CDKN1A/NEDD4/SIRT1/CDC25A/MAPK8/TLR4/IL1B/PTEN/MICU1/PIEZO1/EGR1/TIMP1/BNIP3/IL33/SLC2A1	18
BP	GO:0104004	cellular response to environmental stimulus	18/180	339/18614	5.46167e-09	3.8534e-07	2.3325e-07	GCLC/HSPA5/TP53/CDKN1A/NEDD4/SIRT1/CDC25A/MAPK8/TLR4/IL1B/PTEN/MICU1/PIEZO1/EGR1/TIMP1/BNIP3/IL33/SLC2A1	18
BP	GO:2000630	positive regulation of miRNA metabolic process	9/180	60/18614	5.8538e-09	4.05761e-07	2.45611e-07	TP53/HIF1A/JUN/RELA/AR/EGFR/TGFB1/PPARG/EGR1	9
BP	GO:0001676	long-chain fatty acid metabolic process	11/180	110/18614	9.46473e-09	6.39219e-07	3.86925e-07	AKR1C3/FADS2/ACSF2/SCP2/ALOX5/ALOX12B/ALOX15/ALOX15B/ELOVL5/FADS1/ACSL1	11
BP	GO:0032868	response to insulin	16/180	272/18614	9.54541e-09	6.39219e-07	3.86925e-07	GCLC/GOT1/SIRT1/PDK4/MAPK1/SOCS1/LPIN1/IL1B/SLC39A14/PPARG/SNX5/EGR1/CPEB1/PCK2/SLC2A1/SLC2A8	16
BP	GO:0022411	cellular component disassembly	21/180	488/18614	1.1373e-08	7.48909e-07	4.53322e-07	TP53/HIF1A/PLIN2/CHMP6/PRKAA2/VCP/CHMP1A/CAMKK2/ULK1/ATG3/GABARAPL1/ATG13/DPP4/LPIN1/MFN2/TGFB1/DDR2/BNIP3/DDIT4/STMN1/AURKA	21
BP	GO:0033673	negative regulation of kinase activity	15/180	239/18614	1.18675e-08	7.68667e-07	4.65281e-07	CDKN1A/CHMP6/FABP4/SIRT1/TRIB2/TNFAIP3/IL1B/PTEN/MLLT1/WWTR1/PPARG/PAQR3/DDR2/PTPN6/DUSP1	15
BP	GO:0090594	inflammatory response to wounding	6/180	18/18614	1.26807e-08	8.08086e-07	4.89143e-07	HIF1A/ALOX5/TLR4/TGFB1/PPARG/TIMP1	6
BP	GO:0042176	regulation of protein catabolic process	18/180	361/18614	1.45011e-08	9.09424e-07	5.50483e-07	GCLC/CHMP6/CDH1/RELA/NEDD4/NUPR1/SIRT6/VCP/TRIB2/KEAP1/EGFR/TNFAIP3/IL1B/SMAD7/TIMP1/HERPUD1/IL33/AURKA	18
BP	GO:0045862	positive regulation of proteolysis	18/180	365/18614	1.71834e-08	1.06081e-06	6.42117e-07	GCLC/PML/NUPR1/SIRT1/SIRT6/VCP/TRIB2/KEAP1/BID/IL1B/PTEN/SMAD7/MTCH1/LGMN/PPARG/HERPUD1/IL33/AURKA	18
BP	GO:0045860	positive regulation of protein kinase activity	18/180	366/18614	1.79218e-08	1.06876e-06	6.46929e-07	CDKN1A/PARP16/TXN/SIRT1/CAMKK2/MEF2C/EZH2/NOX4/EGFR/SOCS1/TLR4/IL1B/MAP3K11/TGFB1/DDR2/ACSL1/EGR1/MT3	18
BP	GO:1902893	regulation of miRNA transcription	9/180	68/18614	1.82618e-08	1.06876e-06	6.46929e-07	TP53/HIF1A/JUN/RELA/AR/EGFR/TGFB1/PPARG/EGR1	9
BP	GO:1901522	positive regulation of transcription from RNA polymerase II promoter involved in cellular response to chemical stimulus	6/180	19/18614	1.8385e-08	1.06876e-06	6.46929e-07	TP53/HIF1A/JUN/ATF2/RELA/CREB3	6
BP	GO:0032869	cellular response to insulin stimulus	14/180	211/18614	1.83942e-08	1.06876e-06	6.46929e-07	GCLC/GOT1/SIRT1/PDK4/MAPK1/SOCS1/LPIN1/IL1B/SLC39A14/PPARG/SNX5/CPEB1/PCK2/SLC2A8	14
BP	GO:1901214	regulation of neuron death	17/180	327/18614	2.0248e-08	1.15942e-06	7.01808e-07	SLC7A11/GCLC/TP53/HIF1A/JUN/ATF2/TFAP2A/NUPR1/SIRT1/MEF2C/TLR4/MAP3K11/LGMN/DDR2/EGR1/MT3/DDIT4	17
BP	GO:0061614	miRNA transcription	9/180	69/18614	2.08278e-08	1.17558e-06	7.1159e-07	TP53/HIF1A/JUN/RELA/AR/EGFR/TGFB1/PPARG/EGR1	9
BP	GO:0070301	cellular response to hydrogen peroxide	10/180	93/18614	2.24811e-08	1.25103e-06	7.57259e-07	RELA/TXN/SIRT1/EZH2/TNFAIP3/KLF2/DDR2/KDM6B/BNIP3/RIPK1	10
BP	GO:0048771	tissue remodeling	13/180	181/18614	2.35852e-08	1.29424e-06	7.83416e-07	TFRC/TP53/HIF1A/VDR/MEF2C/PDK4/NOX4/TNFAIP3/TGFB1/PPARG/DDR2/GJA1/TIMP1	13
BP	GO:0006469	negative regulation of protein kinase activity	14/180	217/18614	2.62263e-08	1.41945e-06	8.59209e-07	CDKN1A/CHMP6/FABP4/SIRT1/TRIB2/TNFAIP3/IL1B/PTEN/MLLT1/WWTR1/PPARG/PAQR3/PTPN6/DUSP1	14
BP	GO:0030099	myeloid cell differentiation	19/180	421/18614	2.79809e-08	1.49395e-06	9.04305e-07	TFRC/MT1G/PML/HIF1A/JUN/ZFP36/CREB1/SIRT1/MEF2C/SOCS1/ACVR1B/TLR4/SLC11A2/TGFB1/PPARG/KLF2/PTPN6/IL33/RIPK1	19
BP	GO:0043405	regulation of MAP kinase activity	13/180	186/18614	3.26266e-08	1.71877e-06	1.04039e-06	MEF2C/EZH2/TRIB2/NOX4/EGFR/TLR4/IL1B/MAP3K11/TGFB1/PPARG/PAQR3/PTPN6/DUSP1	13
BP	GO:2001233	regulation of apoptotic signaling pathway	18/180	381/18614	3.31363e-08	1.72265e-06	1.04274e-06	GCLC/TP53/PML/CD44/HIF1A/P4HB/RELA/AR/NUPR1/CREB3/SIRT1/BID/TNFAIP3/ATF3/IL1B/PTEN/HERPUD1/RIPK1	18
BP	GO:0006636	unsaturated fatty acid biosynthetic process	8/180	52/18614	3.42495e-08	1.7574e-06	1.06377e-06	AKR1C3/FADS2/SIRT1/ALOX15/ALOX15B/IL1B/ELOVL5/FADS1	8
BP	GO:0034976	response to endoplasmic reticulum stress	15/180	259/18614	3.47098e-08	1.75818e-06	1.06425e-06	HSPA5/TP53/PML/JUN/P4HB/NUPR1/PARP8/PARP16/CREB3/SIRT1/VCP/ALOX5/ALOX15/ATF3/HERPUD1	15
BP	GO:0030522	intracellular receptor signaling pathway	16/180	299/18614	3.60745e-08	1.80418e-06	1.09209e-06	AKR1C3/PML/NR4A1/RELA/VDR/NEDD4/AR/SIRT1/EZH2/ALOX15/ALOX15B/TNFAIP3/TLR4/PPARG/KLF2/HNF4A	16
BP	GO:0030308	negative regulation of cell growth	13/180	191/18614	4.46829e-08	2.20677e-06	1.33578e-06	TP53/PML/CDKN1A/CDH1/SIRT1/ULK1/ACVR1B/TGFB1/GJA1/MEG3/MT3/RGS4/HNF4A	13
BP	GO:0042542	response to hydrogen peroxide	11/180	129/18614	5.03936e-08	2.45809e-06	1.48791e-06	RELA/TXN/SIRT1/EZH2/TNFAIP3/KLF2/DDR2/KDM6B/BNIP3/TXNIP/RIPK1	11
BP	GO:0042060	wound healing	19/180	439/18614	5.42633e-08	2.61456e-06	1.58262e-06	SLC7A11/CDKN1A/CD44/HIF1A/CHMP6/FZD7/CHMP1A/ALOX5/ALOX15/TNFAIP3/TLR4/PTEN/TGFB1/PPARG/DDR2/PTPN6/TIMP1/IL33/HNF4A	19
BP	GO:0006633	fatty acid biosynthetic process	12/180	161/18614	5.51499e-08	2.62527e-06	1.5891e-06	AKR1C3/FADS2/PRKAA2/SIRT1/PDK4/ALOX5/ALOX12B/ALOX15/ALOX15B/IL1B/ELOVL5/FADS1	12
BP	GO:0009410	response to xenobiotic stimulus	19/180	440/18614	5.62406e-08	2.64532e-06	1.60124e-06	TFRC/AKR1C1/GCLC/HSPA5/TP53/JUN/CA9/PLIN2/CDH1/PRKAA2/CREB1/MEF2C/CYBB/ABCC1/IL1B/ACSL1/DPEP1/TXNIP/HNF4A	19
BP	GO:0018105	peptidyl-serine phosphorylation	16/180	309/18614	5.69198e-08	2.64576e-06	1.60151e-06	TFRC/CD44/TXN/MAPKAP1/ULK1/EGFR/MAPK1/MAPK8/PTEN/SMAD7/TGFB1/IFNA2/PAQR3/DDIT4/AURKA/RIPK1	16
BP	GO:2000628	regulation of miRNA metabolic process	9/180	81/18614	8.68063e-08	3.98804e-06	2.414e-06	TP53/HIF1A/JUN/RELA/AR/EGFR/TGFB1/PPARG/EGR1	9
BP	GO:1903052	positive regulation of proteolysis involved in protein catabolic process	11/180	137/18614	9.38057e-08	4.26007e-06	2.57866e-06	GCLC/NUPR1/SIRT6/VCP/TRIB2/KEAP1/PTEN/SMAD7/HERPUD1/IL33/AURKA	11
BP	GO:0007623	circadian rhythm	13/180	207/18614	1.14932e-07	5.16017e-06	3.1235e-06	TP53/PML/PRKAA2/CREB1/SIRT1/SIRT6/EZH2/MAPK8/PTEN/PPARG/KDM5A/EGR1/HNF4A	13
BP	GO:2000060	positive regulation of ubiquitin-dependent protein catabolic process	10/180	111/18614	1.23461e-07	5.43588e-06	3.29039e-06	GCLC/SIRT6/VCP/TRIB2/KEAP1/PTEN/SMAD7/HERPUD1/IL33/AURKA	10
BP	GO:0018209	peptidyl-serine modification	16/180	327/18614	1.23824e-07	5.43588e-06	3.29039e-06	TFRC/CD44/TXN/MAPKAP1/ULK1/EGFR/MAPK1/MAPK8/PTEN/SMAD7/TGFB1/IFNA2/PAQR3/DDIT4/AURKA/RIPK1	16
BP	GO:0045444	fat cell differentiation	14/180	246/18614	1.25373e-07	5.44341e-06	3.29495e-06	ZFP36/NR4A1/ATF2/CREB1/FABP4/SIRT1/SIRT6/TRIB2/ALOX5/SOCS1/TGFB1/WWTR1/PPARG/BNIP3	14
BP	GO:0045732	positive regulation of protein catabolic process	13/180	209/18614	1.28554e-07	5.52082e-06	3.3418e-06	GCLC/NEDD4/NUPR1/SIRT6/VCP/TRIB2/KEAP1/TNFAIP3/IL1B/SMAD7/HERPUD1/IL33/AURKA	13
BP	GO:0051090	regulation of DNA-binding transcription factor activity	19/180	465/18614	1.33257e-07	5.66128e-06	3.42683e-06	TFRC/ATF2/RELA/AR/NUPR1/SIRT1/EZH2/KEAP1/MAPK8/TNFAIP3/TLR4/IL1B/PTEN/SMAD7/PPARG/DDR2/KDM5A/TRIM21/RIPK1	19
BP	GO:0033135	regulation of peptidyl-serine phosphorylation	11/180	143/18614	1.4553e-07	6.1169e-06	3.70262e-06	TFRC/CD44/TXN/MAPKAP1/EGFR/PTEN/SMAD7/TGFB1/IFNA2/PAQR3/DDIT4	11
BP	GO:1902074	response to salt	17/180	383/18614	1.98219e-07	8.20425e-06	4.96611e-06	AKR1C3/GCLC/HSPA5/JUN/ATF2/CDH1/PRKAA2/NEDD4/FABP4/MEF2C/ALOX15/IL1B/LGMN/DPEP1/EGR1/TXNIP/RGS4	17
BP	GO:0042771	intrinsic apoptotic signaling pathway in response to DNA damage by p53 class mediator	7/180	44/18614	1.99344e-07	8.20425e-06	4.96611e-06	TP53/PML/CDKN1A/CD44/NUPR1/SIRT1/DDIT4	7
BP	GO:1901800	positive regulation of proteasomal protein catabolic process	10/180	117/18614	2.03257e-07	8.20478e-06	4.96643e-06	GCLC/NUPR1/SIRT6/VCP/TRIB2/KEAP1/SMAD7/HERPUD1/IL33/AURKA	10
BP	GO:0033674	positive regulation of kinase activity	18/180	430/18614	2.0351e-07	8.20478e-06	4.96643e-06	CDKN1A/PARP16/TXN/SIRT1/CAMKK2/MEF2C/EZH2/NOX4/EGFR/SOCS1/TLR4/IL1B/MAP3K11/TGFB1/DDR2/ACSL1/EGR1/MT3	18
BP	GO:0006879	intracellular iron ion homeostasis	8/180	65/18614	2.06417e-07	8.23793e-06	4.9865e-06	TFRC/ISCU/HIF1A/FTL/CP/ACO1/SLC39A14/SLC11A2	8
BP	GO:0015711	organic anion transport	18/180	433/18614	2.25494e-07	8.90927e-06	5.39287e-06	SLC7A11/AKR1C1/SLC3A2/PLIN2/SLC16A1/FABP4/MPC1/SLC1A5/ABCC1/IL1B/SLC39A14/PPARG/ACSL1/GJA1/SLC1A4/RGS4/SLC2A1/SLC2A8	18
BP	GO:0051402	neuron apoptotic process	14/180	259/18614	2.35703e-07	9.2204e-06	5.5812e-06	GCLC/HSPA5/TP53/HIF1A/JUN/ATF2/TFAP2A/NUPR1/MEF2C/BID/MAP3K11/LGMN/MT3/BNIP3	14
BP	GO:0097193	intrinsic apoptotic signaling pathway	15/180	301/18614	2.46635e-07	9.55348e-06	5.78281e-06	TP53/PML/CDKN1A/CD44/HIF1A/P4HB/ATF2/NUPR1/CREB3/SIRT1/BID/BNIP3/DDIT4/HERPUD1/HIC1	15
BP	GO:1901216	positive regulation of neuron death	9/180	92/18614	2.63898e-07	1.01229e-05	6.12752e-06	TP53/ATF2/TFAP2A/NUPR1/TLR4/MAP3K11/DDR2/EGR1/DDIT4	9
BP	GO:0032436	positive regulation of proteasomal ubiquitin-dependent protein catabolic process	9/180	93/18614	2.89765e-07	1.10083e-05	6.66341e-06	GCLC/SIRT6/VCP/TRIB2/KEAP1/SMAD7/HERPUD1/IL33/AURKA	9
BP	GO:0048732	gland development	18/180	441/18614	2.95145e-07	1.11059e-05	6.72251e-06	PML/HIF1A/JUN/ATF2/CDH1/RELA/VDR/AR/CREB1/EZH2/ALOX15B/EGFR/MAPK1/CDO1/TNFAIP3/TGFB1/PCK2/AURKA	18
BP	GO:0009411	response to UV	11/180	154/18614	3.08774e-07	1.15091e-05	6.96659e-06	TP53/PML/CDKN1A/RELA/NEDD4/SIRT1/SIRT6/CDC25A/EGFR/MAPK8/TIMP1	11
BP	GO:0097191	extrinsic apoptotic signaling pathway	13/180	227/18614	3.3375e-07	1.22663e-05	7.4249e-06	GCLC/PML/RELA/AR/BID/ACVR1B/TNFAIP3/ATF3/IL1B/PTEN/TGFB1/IL33/RIPK1	13
BP	GO:0046942	carboxylic acid transport	16/180	352/18614	3.35297e-07	1.22663e-05	7.4249e-06	SLC7A11/AKR1C1/SLC3A2/PLIN2/SLC16A1/FABP4/MPC1/SLC1A5/ABCC1/IL1B/PPARG/ACSL1/GJA1/SLC1A4/RGS4/SLC2A1	16
BP	GO:0015849	organic acid transport	16/180	353/18614	3.48285e-07	1.26245e-05	7.64176e-06	SLC7A11/AKR1C1/SLC3A2/PLIN2/SLC16A1/FABP4/MPC1/SLC1A5/ABCC1/IL1B/PPARG/ACSL1/GJA1/SLC1A4/RGS4/SLC2A1	16
BP	GO:0120254	olefinic compound metabolic process	11/180	158/18614	3.99722e-07	1.43573e-05	8.69061e-06	AKR1C1/AKR1C3/FADS2/SCP2/ALOX5/ALOX12B/ALOX15/ALOX15B/ELOVL5/FADS1/EGR1	11
BP	GO:0010586	miRNA metabolic process	9/180	97/18614	4.16525e-07	1.48261e-05	8.97435e-06	TP53/HIF1A/JUN/RELA/AR/EGFR/TGFB1/PPARG/EGR1	9
BP	GO:0072594	establishment of protein localization to organelle	18/180	453/18614	4.3691e-07	1.54128e-05	9.32952e-06	HSPA5/TP53/PML/CDKN1A/ATF2/CDH1/NEDD4/SIRT6/ATG13/BID/MAPK8/TNFAIP3/PEX3/MFN2/TGFB1/TXNIP/HERPUD1/IL33	18
BP	GO:0036473	cell death in response to oxidative stress	9/180	99/18614	4.96228e-07	1.73504e-05	1.05024e-05	SLC7A11/PML/HIF1A/P4HB/TXN/SIRT1/TLR4/DDR2/RIPK1	9
BP	GO:0071260	cellular response to mechanical stimulus	8/180	73/18614	5.14737e-07	1.78397e-05	1.07985e-05	GCLC/MAPK8/TLR4/IL1B/PIEZO1/BNIP3/IL33/SLC2A1	8
BP	GO:0036003	positive regulation of transcription from RNA polymerase II promoter in response to stress	5/180	18/18614	6.18835e-07	2.1261e-05	1.28695e-05	HSPA5/TP53/HIF1A/ATF3/KLF2	5
BP	GO:0008630	intrinsic apoptotic signaling pathway in response to DNA damage	9/180	103/18614	6.96026e-07	2.35043e-05	1.42274e-05	TP53/PML/CDKN1A/CD44/NUPR1/SIRT1/BID/DDIT4/HIC1	9
BP	GO:0048144	fibroblast proliferation	9/180	103/18614	6.96026e-07	2.35043e-05	1.42274e-05	TP53/PML/CDKN1A/JUN/DAZAP1/NUPR1/SIRT6/EGFR/DDR2	9
BP	GO:0001558	regulation of cell growth	17/180	420/18614	7.20088e-07	2.39542e-05	1.44997e-05	TP53/PML/CDKN1A/CDH1/NEDD4L/SIRT1/MAPKAP1/ULK1/EGFR/ACVR1B/SMAD7/TGFB1/GJA1/MEG3/MT3/RGS4/HNF4A	17
BP	GO:1902075	cellular response to salt	12/180	204/18614	7.21476e-07	2.39542e-05	1.44997e-05	AKR1C3/GCLC/HSPA5/JUN/CDH1/PRKAA2/FABP4/MEF2C/ALOX15/LGMN/DPEP1/EGR1	12
BP	GO:1905710	positive regulation of membrane permeability	7/180	53/18614	7.45214e-07	2.45362e-05	1.4852e-05	GCLC/TP53/ATF2/BID/MAPK8/MT3/BNIP3	7
BP	GO:0043467	regulation of generation of precursor metabolites and energy	10/180	135/18614	7.72641e-07	2.5229e-05	1.52713e-05	CISD1/TP53/ISCU/HIF1A/PRKAA2/NUPR1/SIRT6/VCP/BNIP3/DDIT4	10
BP	GO:0016032	viral process	17/180	426/18614	8.75615e-07	2.8357e-05	1.71648e-05	TFRC/SLC3A2/TP53/JUN/ZFP36/CHMP6/P4HB/NEDD4/PARP16/VCP/CHMP1A/SLC1A5/EGFR/DPP4/IFNA2/YTHDC2/TRIM21	17
BP	GO:1901654	response to ketone	12/180	208/18614	8.86549e-07	2.84777e-05	1.72378e-05	AKR1C3/CA9/PRKAA2/AR/CREB1/SIRT1/CYBB/TGFB1/KLF2/DDIT4/PCK2/TXNIP	12
BP	GO:0042593	glucose homeostasis	13/180	248/18614	9.1136e-07	2.90386e-05	1.75773e-05	GCLC/HIF1A/SLC16A1/PRKAA2/SIRT1/SIRT6/PDK4/NOX4/ALOX5/SLC39A14/PPARG/PCK2/HNF4A	13
BP	GO:1903201	regulation of oxidative stress-induced cell death	8/180	79/18614	9.50953e-07	2.99004e-05	1.8099e-05	SLC7A11/HIF1A/P4HB/TXN/SIRT1/TLR4/DDR2/RIPK1	8
BP	GO:0033500	carbohydrate homeostasis	13/180	249/18614	9.53544e-07	2.99004e-05	1.8099e-05	GCLC/HIF1A/SLC16A1/PRKAA2/SIRT1/SIRT6/PDK4/NOX4/ALOX5/SLC39A14/PPARG/PCK2/HNF4A	13
BP	GO:2000058	regulation of ubiquitin-dependent protein catabolic process	11/180	173/18614	9.87149e-07	3.07104e-05	1.85893e-05	GCLC/PML/SIRT6/VCP/TRIB2/KEAP1/PTEN/SMAD7/HERPUD1/IL33/AURKA	11
BP	GO:0048660	regulation of smooth muscle cell proliferation	11/180	176/18614	1.16977e-06	3.61075e-05	2.18562e-05	CDKN1A/JUN/MEF2C/TNFAIP3/TLR4/PTEN/MFN2/TGFB1/PPARG/DDR2/GJA1	11
BP	GO:0009612	response to mechanical stimulus	12/180	215/18614	1.25732e-06	3.8509e-05	2.33099e-05	GCLC/JUN/RELA/MAPK8/TLR4/IL1B/DDR2/PIEZO1/BNIP3/TXNIP/IL33/SLC2A1	12
BP	GO:0001659	temperature homeostasis	11/180	179/18614	1.38149e-06	4.19865e-05	2.54149e-05	DECR1/FABP4/SIRT6/LPIN1/TLR4/IL1B/MFN2/ACSL1/GJA1/EGR1/KDM6B	11
BP	GO:0006090	pyruvate metabolic process	9/180	112/18614	1.4145e-06	4.26616e-05	2.58235e-05	HIF1A/SLC16A1/PRKAA2/NUPR1/SIRT6/PDK4/DLD/DDIT4/PCK2	9
BP	GO:0019221	cytokine-mediated signaling pathway	18/180	492/18614	1.43256e-06	4.2879e-05	2.59551e-05	TP53/CD44/HIF1A/P4HB/RELA/SIRT1/SOCS1/TNFAIP3/IL1B/IFNA2/PPARG/ACSL1/PTPN6/EGR1/MT3/CXCL2/IL33/RIPK1	18
BP	GO:0048659	smooth muscle cell proliferation	11/180	180/18614	1.45919e-06	4.33477e-05	2.62388e-05	CDKN1A/JUN/MEF2C/TNFAIP3/TLR4/PTEN/MFN2/TGFB1/PPARG/DDR2/GJA1	11
BP	GO:0048511	rhythmic process	14/180	303/18614	1.54574e-06	4.53658e-05	2.74603e-05	HSPA5/TP53/PML/PRKAA2/CREB1/SIRT1/SIRT6/EZH2/MAPK8/PTEN/PPARG/KDM5A/EGR1/HNF4A	14
BP	GO:0016049	cell growth	18/180	495/18614	1.56157e-06	4.53658e-05	2.74603e-05	TP53/PML/CDKN1A/CDH1/NEDD4L/SIRT1/MAPKAP1/ULK1/EGFR/ACVR1B/SMAD7/TGFB1/GJA1/MEG3/MT3/RGS4/HNF4A/AURKA	18
BP	GO:0043410	positive regulation of MAPK cascade	18/180	495/18614	1.56157e-06	4.53658e-05	2.74603e-05	CD44/JUN/FZD7/GDF15/AR/MEF2C/EZH2/NOX4/ALOX12B/ALOX15/EGFR/TLR4/IL1B/MAP3K11/TGFB1/DDR2/MT3/RIPK1	18
BP	GO:0036109	alpha-linolenic acid metabolic process	4/180	10/18614	1.69724e-06	4.89474e-05	2.96283e-05	FADS2/SCP2/ELOVL5/FADS1	4
BP	GO:0071216	cellular response to biotic stimulus	13/180	264/18614	1.83253e-06	5.24661e-05	3.17582e-05	HSPA5/TP53/ZFP36/RELA/MEF2C/MAPK1/MAPK8/TNFAIP3/TLR4/IL1B/TGFB1/TXNIP/CXCL2	13
BP	GO:0051592	response to calcium ion	10/180	149/18614	1.90638e-06	5.41877e-05	3.28004e-05	AKR1C3/HSPA5/JUN/PRKAA2/NEDD4/MEF2C/ALOX15/LGMN/DPEP1/TXNIP	10
BP	GO:0048145	regulation of fibroblast proliferation	8/180	87/18614	1.99449e-06	5.62874e-05	3.40713e-05	TP53/PML/CDKN1A/JUN/NUPR1/SIRT6/EGFR/DDR2	8
BP	GO:0010821	regulation of mitochondrion organization	10/180	151/18614	2.15136e-06	6.02837e-05	3.64903e-05	TFRC/GCLC/TP53/HIF1A/CAMKK2/BID/MAPK8/PPARG/BNIP3/AURKA	10
BP	GO:0071277	cellular response to calcium ion	8/180	88/18614	2.176e-06	6.05449e-05	3.66484e-05	AKR1C3/HSPA5/JUN/PRKAA2/MEF2C/ALOX15/LGMN/DPEP1	8
BP	GO:0071466	cellular response to xenobiotic stimulus	11/180	189/18614	2.35055e-06	6.49442e-05	3.93113e-05	TFRC/AKR1C1/HSPA5/TP53/PRKAA2/MEF2C/ABCC1/IL1B/ACSL1/DPEP1/HNF4A	11
BP	GO:0055072	iron ion homeostasis	8/180	89/18614	2.37136e-06	6.50643e-05	3.9384e-05	TFRC/ISCU/HIF1A/FTL/CP/ACO1/SLC39A14/SLC11A2	8
BP	GO:1903050	regulation of proteolysis involved in protein catabolic process	12/180	230/18614	2.54374e-06	6.93124e-05	4.19555e-05	GCLC/PML/NUPR1/SIRT6/VCP/TRIB2/KEAP1/PTEN/SMAD7/HERPUD1/IL33/AURKA	12
BP	GO:0061448	connective tissue development	13/180	275/18614	2.87627e-06	7.76006e-05	4.69724e-05	CD44/HIF1A/ATF2/SIRT1/MEF2C/ZEB1/SMAD7/SLC39A14/TGFB1/MYCN/PPARG/EGR1/TIMP1	13
BP	GO:2001236	regulation of extrinsic apoptotic signaling pathway	10/180	156/18614	2.88719e-06	7.76006e-05	4.69724e-05	GCLC/PML/RELA/AR/BID/TNFAIP3/ATF3/IL1B/PTEN/RIPK1	10
BP	GO:2001234	negative regulation of apoptotic signaling pathway	12/180	233/18614	2.90924e-06	7.7665e-05	4.70114e-05	GCLC/CD44/HIF1A/RELA/AR/CREB3/SIRT1/BID/TNFAIP3/IL1B/HERPUD1/RIPK1	12
BP	GO:0000422	autophagy of mitochondrion	8/180	92/18614	3.04932e-06	8.03191e-05	4.8618e-05	TP53/HIF1A/CAMKK2/ATG3/GABARAPL1/ATG13/MFN2/BNIP3	8
BP	GO:0061726	mitochondrion disassembly	8/180	92/18614	3.04932e-06	8.03191e-05	4.8618e-05	TP53/HIF1A/CAMKK2/ATG3/GABARAPL1/ATG13/MFN2/BNIP3	8
BP	GO:0071901	negative regulation of protein serine/threonine kinase activity	9/180	123/18614	3.0932e-06	8.09354e-05	4.8991e-05	CDKN1A/SIRT1/TNFAIP3/IL1B/PTEN/PPARG/PAQR3/PTPN6/DUSP1	9
BP	GO:0071902	positive regulation of protein serine/threonine kinase activity	11/180	195/18614	3.1826e-06	8.27266e-05	5.00752e-05	PARP16/SIRT1/MEF2C/EZH2/NOX4/EGFR/TLR4/IL1B/MAP3K11/TGFB1/ACSL1	11
BP	GO:1900542	regulation of purine nucleotide metabolic process	8/180	93/18614	3.30904e-06	8.54512e-05	5.17245e-05	TP53/HIF1A/PRKAA2/NUPR1/SIRT6/VCP/PDK4/DDIT4	8
BP	GO:0006140	regulation of nucleotide metabolic process	8/180	94/18614	3.5873e-06	9.20352e-05	5.57098e-05	TP53/HIF1A/PRKAA2/NUPR1/SIRT6/VCP/PDK4/DDIT4	8
BP	GO:1905039	carboxylic acid transmembrane transport	10/180	160/18614	3.62461e-06	9.2293e-05	5.58658e-05	SLC7A11/SLC3A2/SLC16A1/MPC1/SLC1A5/ABCC1/ACSL1/SLC1A4/RGS4/SLC2A1	10
BP	GO:0044843	cell cycle G1/S phase transition	13/180	281/18614	3.64407e-06	9.2293e-05	5.58658e-05	TP53/PML/CDKN1A/RRM2/EZH2/CDC25A/EGFR/BID/ACVR1B/PTEN/MAP3K11/DDR2/PTPN6	13
BP	GO:1903825	organic acid transmembrane transport	10/180	161/18614	3.83269e-06	9.64518e-05	5.83832e-05	SLC7A11/SLC3A2/SLC16A1/MPC1/SLC1A5/ABCC1/ACSL1/SLC1A4/RGS4/SLC2A1	10
BP	GO:1904705	regulation of vascular associated smooth muscle cell proliferation	8/180	95/18614	3.88515e-06	9.71534e-05	5.88079e-05	CDKN1A/JUN/MEF2C/PTEN/MFN2/PPARG/DDR2/GJA1	8
BP	GO:1901617	organic hydroxy compound biosynthetic process	12/180	242/18614	4.29891e-06	0.000106802	6.46485e-05	SLC7A11/AKR1C3/GCH1/PRKAA2/GOT1/SIRT1/SCP2/ALOX15/ALOX15B/OSBPL9/PCK2/PSAT1	12
BP	GO:0062012	regulation of small molecule metabolic process	14/180	331/18614	4.32508e-06	0.000106802	6.46485e-05	SLC7A11/AKR1C3/TP53/HIF1A/PRKAA2/NUPR1/SIRT1/SIRT6/VCP/PDK4/IL1B/ELOVL5/EGR1/DDIT4	14
BP	GO:1990874	vascular associated smooth muscle cell proliferation	8/180	97/18614	4.54413e-06	0.000111515	6.75009e-05	CDKN1A/JUN/MEF2C/PTEN/MFN2/PPARG/DDR2/GJA1	8
BP	GO:0120162	positive regulation of cold-induced thermogenesis	8/180	98/18614	4.90762e-06	0.000119691	7.24504e-05	DECR1/FABP4/SIRT6/LPIN1/MFN2/ACSL1/GJA1/KDM6B	8
BP	GO:2000379	positive regulation of reactive oxygen species metabolic process	7/180	70/18614	5.04747e-06	0.000122347	7.40579e-05	AKR1C1/AKR1C3/TP53/CDKN1A/TLR4/TGFB1/RIPK1	7
BP	GO:0002819	regulation of adaptive immune response	11/180	205/18614	5.14856e-06	0.000124036	7.50804e-05	TFRC/SIRT1/MEF2C/ALOX15/TNFAIP3/IL1B/SMAD7/TGFB1/IFNA2/PTPN6/IL33	11
BP	GO:0071236	cellular response to antibiotic	4/180	13/18614	5.64877e-06	0.000135262	8.18757e-05	HSPA5/TP53/MEF2C/EZH2	4
BP	GO:0044282	small molecule catabolic process	15/180	388/18614	5.81132e-06	0.000138316	8.37243e-05	AKR1C3/TP53/SLC16A1/DECR1/GOT1/SCP2/CDO1/LPIN1/PTEN/ACADSB/DLD/DPEP1/IDO1/MT3/PCK2	15
BP	GO:0070371	ERK1 and ERK2 cascade	14/180	341/18614	6.08376e-06	0.000143521	8.68745e-05	CD44/JUN/NOX4/ALOX15/EGFR/MAPK1/TLR4/ATF3/IL1B/PTEN/TGFB1/DDR2/PTPN6/MT3	14
BP	GO:0030330	DNA damage response, signal transduction by p53 class mediator	7/180	72/18614	6.10263e-06	0.000143521	8.68745e-05	TP53/PML/CDKN1A/CD44/SIRT1/NDRG1/HIC1	7
BP	GO:0000082	G1/S transition of mitotic cell cycle	12/180	251/18614	6.24286e-06	0.00014595	8.83449e-05	TP53/PML/CDKN1A/RRM2/EZH2/CDC25A/EGFR/BID/ACVR1B/PTEN/DDR2/PTPN6	12
BP	GO:0042759	long-chain fatty acid biosynthetic process	5/180	28/18614	6.563e-06	0.000152259	9.2164e-05	ALOX5/ALOX12B/ALOX15/ALOX15B/FADS1	5
BP	GO:0035794	positive regulation of mitochondrial membrane permeability	6/180	48/18614	6.5898e-06	0.000152259	9.2164e-05	GCLC/TP53/ATF2/BID/MAPK8/BNIP3	6
BP	GO:0032496	response to lipopolysaccharide	14/180	345/18614	6.94869e-06	0.000159618	9.66183e-05	ZFP36/GCH1/NR4A1/RELA/MEF2C/MAPK1/MAPK8/TNFAIP3/TLR4/IL1B/TGFB1/IDO1/PCK2/CXCL2	14
BP	GO:0001101	response to acid chemical	9/180	136/18614	7.06596e-06	0.000161373	9.7681e-05	GCLC/ATF2/CYBB/EGFR/ZEB1/SOCS1/CDO1/KLF2/CPEB1	9
BP	GO:0072331	signal transduction by p53 class mediator	10/180	173/18614	7.26409e-06	0.000164945	9.98428e-05	TP53/PML/CDKN1A/CD44/NUPR1/SIRT1/NDRG1/DDIT4/HIC1/AURKA	10
BP	GO:0006801	superoxide metabolic process	7/180	74/18614	7.33499e-06	0.000165603	0.000100241	GCH1/CYBB/NOX4/NOX5/TGFB1/NCF2/MT3	7
BP	GO:0042149	cellular response to glucose starvation	6/180	49/18614	7.44945e-06	0.000166287	0.000100655	HSPA5/TP53/PLIN2/PRKAA2/SIRT1/SLC2A1	6
BP	GO:1902108	regulation of mitochondrial membrane permeability involved in apoptotic process	6/180	49/18614	7.44945e-06	0.000166287	0.000100655	GCLC/TP53/ATF2/BID/MAPK8/BNIP3	6
BP	GO:0007178	transmembrane receptor protein serine/threonine kinase signaling pathway	15/180	398/18614	7.88247e-06	0.000174964	0.000105908	HSPA5/TP53/PML/JUN/ATF2/GDF15/SIRT1/ZEB1/ACVR1B/SMAD7/TGFB1/WWTR1/PPARG/EGR1/HNF4A	15
BP	GO:0034612	response to tumor necrosis factor	12/180	257/18614	7.93371e-06	0.000175118	0.000106	TP53/ZFP36/GCH1/RELA/FABP4/SIRT1/MAPK1/TNFAIP3/KLF2/YTHDC2/PCK2/RIPK1	12
BP	GO:0010822	positive regulation of mitochondrion organization	7/180	75/18614	8.02464e-06	0.000175168	0.000106031	TP53/HIF1A/CAMKK2/BID/MAPK8/BNIP3/AURKA	7
BP	GO:0030968	endoplasmic reticulum unfolded protein response	7/180	75/18614	8.02464e-06	0.000175168	0.000106031	HSPA5/PARP8/PARP16/CREB3/VCP/ATF3/HERPUD1	7
BP	GO:0043457	regulation of cellular respiration	6/180	50/18614	8.3978e-06	0.00018131	0.000109749	CISD1/ISCU/HIF1A/NUPR1/VCP/BNIP3	6
BP	GO:2000378	negative regulation of reactive oxygen species metabolic process	6/180	50/18614	8.3978e-06	0.00018131	0.000109749	TP53/HIF1A/TFAP2A/MYCN/MT3/BNIP3	6
BP	GO:0042180	cellular ketone metabolic process	11/180	216/18614	8.4667e-06	0.000181804	0.000110048	SLC7A11/AKR1C1/AKR1C3/PDSS2/SIRT1/SIRT6/PDK4/IL1B/ELOVL5/IDO1/EGR1	11
BP	GO:0009314	response to radiation	16/180	452/18614	8.5609e-06	0.000182833	0.000110671	SLC7A11/HSPA5/TP53/PML/CDKN1A/HIF1A/RELA/NEDD4/TXN/SIRT1/SIRT6/CDC25A/EGFR/MAPK8/EGR1/TIMP1	16
BP	GO:0007033	vacuole organization	11/180	217/18614	8.8448e-06	0.000187881	0.000113726	CHMP6/ATF2/NUPR1/CHMP1A/ULK1/ATG3/GABARAPL1/SNX4/ATG13/MFN2/MT3	11
BP	GO:0010939	regulation of necrotic cell death	6/180	51/18614	9.44166e-06	0.000197881	0.00011978	TP53/NUPR1/DDR2/MT3/BNIP3/RIPK1	6
BP	GO:1901655	cellular response to ketone	8/180	107/18614	9.4417e-06	0.000197881	0.00011978	AKR1C3/PRKAA2/AR/CREB1/SIRT1/KLF2/DDIT4/PCK2	8
BP	GO:0032434	regulation of proteasomal ubiquitin-dependent protein catabolic process	9/180	141/18614	9.47567e-06	0.000197881	0.00011978	GCLC/SIRT6/VCP/TRIB2/KEAP1/SMAD7/HERPUD1/IL33/AURKA	9
BP	GO:0090559	regulation of membrane permeability	7/180	77/18614	9.56602e-06	0.000197881	0.00011978	GCLC/TP53/ATF2/BID/MAPK8/MT3/BNIP3	7
BP	GO:1901568	fatty acid derivative metabolic process	7/180	77/18614	9.56602e-06	0.000197881	0.00011978	ALDH3A2/ALOX5/ALOX15/ALOX15B/ELOVL5/ACSL1/DPEP1	7
BP	GO:0043523	regulation of neuron apoptotic process	11/180	219/18614	9.64536e-06	0.000198483	0.000120144	GCLC/TP53/HIF1A/JUN/ATF2/TFAP2A/NUPR1/MEF2C/MAP3K11/LGMN/MT3	11
BP	GO:0018107	peptidyl-threonine phosphorylation	8/180	109/18614	1.08257e-05	0.000221619	0.000134148	ATF2/ULK1/MAPK1/MAPK8/ACVR1B/SMAD7/TGFB1/DDIT4	8
BP	GO:0010039	response to iron ion	5/180	31/18614	1.10829e-05	0.000225714	0.000136627	TFRC/HIF1A/TFAP2A/ACO1/SLC11A2	5
BP	GO:0048146	positive regulation of fibroblast proliferation	6/180	53/18614	1.18447e-05	0.000239991	0.000145269	PML/CDKN1A/JUN/SIRT6/EGFR/DDR2	6
BP	GO:0070372	regulation of ERK1 and ERK2 cascade	13/180	315/18614	1.24811e-05	0.000249778	0.000151193	CD44/JUN/NOX4/ALOX15/EGFR/TLR4/ATF3/IL1B/PTEN/TGFB1/DDR2/PTPN6/MT3	13
BP	GO:0010508	positive regulation of autophagy	9/180	146/18614	1.25556e-05	0.000249778	0.000151193	HIF1A/PRKAA2/SIRT1/CAMKK2/ULK1/SNX4/ATG13/TRIM21/BNIP3	9
BP	GO:0045598	regulation of fat cell differentiation	9/180	146/18614	1.25556e-05	0.000249778	0.000151193	ZFP36/CREB1/SIRT1/SIRT6/TRIB2/ALOX5/TGFB1/WWTR1/PPARG	9
BP	GO:0050727	regulation of inflammatory response	15/180	414/18614	1.25806e-05	0.000249778	0.000151193	ZFP36/RELA/NUPR1/FABP4/ALOX5/ALOX15/SNX4/ABCC1/TNFAIP3/TLR4/IL1B/PPARG/IDO1/IL33/RIPK1	15
BP	GO:0044000	movement in host	10/180	185/18614	1.30851e-05	0.000258497	0.000156471	TFRC/SLC3A2/CHMP6/P4HB/CHMP1A/SLC1A5/EGFR/DPP4/IFNA2/TRIM21	10
BP	GO:0120161	regulation of cold-induced thermogenesis	9/180	147/18614	1.32645e-05	0.000260737	0.000157826	DECR1/FABP4/SIRT6/LPIN1/TLR4/MFN2/ACSL1/GJA1/KDM6B	9
BP	GO:0002573	myeloid leukocyte differentiation	11/180	227/18614	1.35128e-05	0.000263461	0.000159475	TFRC/MT1G/JUN/CREB1/SIRT1/SOCS1/TLR4/TGFB1/PPARG/IL33/RIPK1	11
BP	GO:0002237	response to molecule of bacterial origin	14/180	366/18614	1.35365e-05	0.000263461	0.000159475	ZFP36/GCH1/NR4A1/RELA/MEF2C/MAPK1/MAPK8/TNFAIP3/TLR4/IL1B/TGFB1/IDO1/PCK2/CXCL2	14
BP	GO:2000045	regulation of G1/S transition of mitotic cell cycle	10/180	186/18614	1.37143e-05	0.000265614	0.000160779	TP53/PML/CDKN1A/RRM2/EZH2/EGFR/BID/PTEN/DDR2/PTPN6	10
BP	GO:0106106	cold-induced thermogenesis	9/180	148/18614	1.40072e-05	0.000269964	0.000163412	DECR1/FABP4/SIRT6/LPIN1/TLR4/MFN2/ACSL1/GJA1/KDM6B	9
BP	GO:0006790	sulfur compound metabolic process	13/180	319/18614	1.42673e-05	0.000273642	0.000165638	SLC7A11/GCLC/NFS1/ISCU/AHCY/PDK4/ACSF2/NOX4/CDO1/ELOVL5/DLD/ACSL1/DPEP1	13
BP	GO:0019058	viral life cycle	13/180	320/18614	1.47476e-05	0.000281486	0.000170386	TFRC/SLC3A2/CHMP6/P4HB/NEDD4/VCP/CHMP1A/SLC1A5/EGFR/DPP4/IFNA2/YTHDC2/TRIM21	13
BP	GO:0071560	cellular response to transforming growth factor beta stimulus	12/180	274/18614	1.50919e-05	0.000285378	0.000172742	HSPA5/TP53/PML/JUN/GDF15/SIRT1/MEF2C/ZEB1/SMAD7/TGFB1/PPARG/DDR2	12
BP	GO:0000096	sulfur amino acid metabolic process	5/180	33/18614	1.52404e-05	0.000285378	0.000172742	SLC7A11/GCLC/NOX4/CDO1/DPEP1	5
BP	GO:0048384	retinoic acid receptor signaling pathway	5/180	33/18614	1.52404e-05	0.000285378	0.000172742	AKR1C3/PML/EZH2/PPARG/KLF2	5
BP	GO:1903715	regulation of aerobic respiration	5/180	33/18614	1.52404e-05	0.000285378	0.000172742	ISCU/HIF1A/NUPR1/VCP/BNIP3	5
BP	GO:0072332	intrinsic apoptotic signaling pathway by p53 class mediator	7/180	83/18614	1.57309e-05	0.000293174	0.000177461	TP53/PML/CDKN1A/CD44/NUPR1/SIRT1/DDIT4	7
BP	GO:0009416	response to light stimulus	13/180	323/18614	1.62747e-05	0.000301884	0.000182733	SLC7A11/TP53/PML/CDKN1A/HIF1A/RELA/NEDD4/SIRT1/SIRT6/CDC25A/EGFR/MAPK8/TIMP1	13
BP	GO:0042752	regulation of circadian rhythm	8/180	116/18614	1.70939e-05	0.00031413	0.000190146	TP53/PML/PRKAA2/SIRT6/EZH2/MAPK8/PPARG/HNF4A	8
BP	GO:0048640	negative regulation of developmental growth	8/180	116/18614	1.70939e-05	0.00031413	0.000190146	CDKN1A/CDH1/GDF15/ULK1/PTEN/LGMN/MT3/RGS4	8
BP	GO:0060537	muscle tissue development	15/180	426/18614	1.75923e-05	0.000320328	0.000193898	NR4A1/FZD7/PPP1R13L/NUPR1/CREB1/SIRT6/MEF2C/NOX4/ATF3/SMAD7/TGFB1/GJA1/EGR1/KDM6B/RGS4	15
BP	GO:0060964	regulation of miRNA-mediated gene silencing	5/180	34/18614	1.77287e-05	0.000320328	0.000193898	TP53/ZFP36/TGFB1/MYCN/PPARG	5
BP	GO:0008544	epidermis development	14/180	375/18614	1.77468e-05	0.000320328	0.000193898	AKR1C3/ZFP36/ALDH3A2/RELA/VDR/EZH2/KEAP1/ALOX12B/ALOX15B/EGFR/ACVR1B/MYCN/TXNIP/STMN1	14
BP	GO:2000116	regulation of cysteine-type endopeptidase activity	11/180	234/18614	1.79375e-05	0.000320328	0.000193898	PML/CD44/NR4A1/SIRT1/VCP/BID/MTCH1/LGMN/PPARG/DPEP1/MT3	11
BP	GO:0006826	iron ion transport	6/180	57/18614	1.81331e-05	0.000320328	0.000193898	TFRC/ISCU/FTL/CP/SLC39A14/SLC11A2	6
BP	GO:0043470	regulation of carbohydrate catabolic process	6/180	57/18614	1.81331e-05	0.000320328	0.000193898	TP53/HIF1A/PRKAA2/NUPR1/SIRT6/DDIT4	6
BP	GO:0043406	positive regulation of MAP kinase activity	8/180	117/18614	1.81988e-05	0.000320328	0.000193898	MEF2C/EZH2/NOX4/EGFR/TLR4/IL1B/MAP3K11/TGFB1	8
BP	GO:0071887	leukocyte apoptotic process	8/180	117/18614	1.81988e-05	0.000320328	0.000193898	SLC7A11/TP53/HIF1A/SIRT1/MEF2C/IDO1/TSC22D3/RIPK1	8
BP	GO:0035729	cellular response to hepatocyte growth factor stimulus	4/180	17/18614	1.82419e-05	0.000320328	0.000193898	GCLC/RELA/CREB1/LGMN	4
BP	GO:0050872	white fat cell differentiation	4/180	17/18614	1.82419e-05	0.000320328	0.000193898	ATF2/FABP4/SIRT1/PPARG	4
BP	GO:0071559	response to transforming growth factor beta	12/180	280/18614	1.87146e-05	0.000327174	0.000198042	HSPA5/TP53/PML/JUN/GDF15/SIRT1/MEF2C/ZEB1/SMAD7/TGFB1/PPARG/DDR2	12
BP	GO:0048638	regulation of developmental growth	13/180	328/18614	1.91299e-05	0.000332961	0.000201545	CDKN1A/CDH1/NEDD4L/GDF15/AR/CREB1/MEF2C/ULK1/PTEN/SMAD7/LGMN/MT3/RGS4	13
BP	GO:0050729	positive regulation of inflammatory response	9/180	154/18614	1.9251e-05	0.0003336	0.000201931	NUPR1/FABP4/SNX4/ABCC1/TLR4/IL1B/IDO1/IL33/RIPK1	9
BP	GO:0061136	regulation of proteasomal protein catabolic process	10/180	194/18614	1.97569e-05	0.000340871	0.000206333	GCLC/NUPR1/SIRT6/VCP/TRIB2/KEAP1/SMAD7/HERPUD1/IL33/AURKA	10
BP	GO:0034103	regulation of tissue remodeling	7/180	86/18614	1.98687e-05	0.00034131	0.000206599	TFRC/TP53/PDK4/TNFAIP3/TGFB1/PPARG/DDR2	7
BP	GO:0051403	stress-activated MAPK cascade	11/180	237/18614	2.01884e-05	0.0003453	0.000209013	ZFP36/FZD7/ATF2/EGFR/MAPK1/MAPK8/TLR4/IL1B/MAP3K11/DUSP1/RIPK1	11
BP	GO:0018210	peptidyl-threonine modification	8/180	119/18614	2.05892e-05	0.000349132	0.000211333	ATF2/ULK1/MAPK1/MAPK8/ACVR1B/SMAD7/TGFB1/DDIT4	8
BP	GO:0030278	regulation of ossification	8/180	119/18614	2.05892e-05	0.000349132	0.000211333	HIF1A/TFAP2A/VDR/MEF2C/ALOX5/MAPK1/SMAD7/DDR2	8
BP	GO:1900368	regulation of post-transcriptional gene silencing by RNA	5/180	36/18614	2.36466e-05	0.000399264	0.000241678	TP53/ZFP36/TGFB1/MYCN/PPARG	5
BP	GO:0045604	regulation of epidermal cell differentiation	6/180	60/18614	2.4424e-05	0.000410635	0.000248561	ZFP36/VDR/EZH2/KEAP1/ALOX15B/MYCN	6
BP	GO:0071229	cellular response to acid chemical	7/180	89/18614	2.48661e-05	0.000416297	0.000251989	GCLC/CYBB/EGFR/ZEB1/SOCS1/KLF2/CPEB1	7
BP	GO:0015980	energy derivation by oxidation of organic compounds	13/180	337/18614	2.53905e-05	0.000422217	0.000255572	CISD1/TP53/ISCU/HIF1A/SIRT3/NUPR1/VCP/ACO1/GABARAPL1/BID/DLD/MT3/BNIP3	13
BP	GO:0048738	cardiac muscle tissue development	11/180	243/18614	2.54335e-05	0.000422217	0.000255572	FZD7/PPP1R13L/CREB1/SIRT6/MEF2C/NOX4/SMAD7/TGFB1/GJA1/KDM6B/RGS4	11
BP	GO:0060395	SMAD protein signal transduction	7/180	90/18614	2.67456e-05	0.000440299	0.000266517	JUN/GDF15/SMAD7/TGFB1/WWTR1/PPARG/HNF4A	7
BP	GO:2000106	regulation of leukocyte apoptotic process	7/180	90/18614	2.67456e-05	0.000440299	0.000266517	SLC7A11/TP53/HIF1A/SIRT1/MEF2C/IDO1/TSC22D3	7
BP	GO:0060147	regulation of post-transcriptional gene silencing	5/180	37/18614	2.71284e-05	0.000444095	0.000268815	TP53/ZFP36/TGFB1/MYCN/PPARG	5
BP	GO:0035051	cardiocyte differentiation	9/180	161/18614	2.73967e-05	0.000444095	0.000268815	FZD7/SIRT6/MEF2C/NOX4/EGFR/MAPK1/TGFB1/KDM6B/RGS4	9
BP	GO:1990845	adaptive thermogenesis	9/180	161/18614	2.73967e-05	0.000444095	0.000268815	DECR1/FABP4/SIRT6/LPIN1/TLR4/MFN2/ACSL1/GJA1/KDM6B	9
BP	GO:0031098	stress-activated protein kinase signaling cascade	11/180	245/18614	2.74258e-05	0.000444095	0.000268815	ZFP36/FZD7/ATF2/EGFR/MAPK1/MAPK8/TLR4/IL1B/MAP3K11/DUSP1/RIPK1	11
BP	GO:0051216	cartilage development	10/180	203/18614	2.91648e-05	0.000469978	0.000284482	CD44/HIF1A/ATF2/MEF2C/ZEB1/SMAD7/SLC39A14/TGFB1/MYCN/TIMP1	10
BP	GO:0035728	response to hepatocyte growth factor	4/180	19/18614	2.92621e-05	0.000469978	0.000284482	GCLC/RELA/CREB1/LGMN	4
BP	GO:0046902	regulation of mitochondrial membrane permeability	6/180	62/18614	2.95153e-05	0.000470799	0.000284979	GCLC/TP53/ATF2/BID/MAPK8/BNIP3	6
BP	GO:0046883	regulation of hormone secretion	11/180	247/18614	2.95516e-05	0.000470799	0.000284979	HIF1A/SLC16A1/CREB1/SIRT6/ALOX5/SNX4/IL1B/PPARG/GJA1/PCK2/HNF4A	11
BP	GO:0006606	protein import into nucleus	9/180	163/18614	3.02012e-05	0.000479216	0.000290074	TP53/PML/CDKN1A/ATF2/CDH1/SIRT6/TGFB1/TXNIP/IL33	9
BP	GO:0043281	regulation of cysteine-type endopeptidase activity involved in apoptotic process	10/180	204/18614	3.04149e-05	0.000480676	0.000290958	PML/CD44/NR4A1/SIRT1/VCP/BID/MTCH1/PPARG/DPEP1/MT3	10
BP	GO:0060966	regulation of gene silencing by RNA	5/180	38/18614	3.09954e-05	0.000487899	0.00029533	TP53/ZFP36/TGFB1/MYCN/PPARG	5
BP	GO:0019216	regulation of lipid metabolic process	13/180	344/18614	3.14348e-05	0.000492852	0.000298328	AKR1C3/SIRT3/CREB1/SIRT1/SIRT6/PDK4/LPIN1/IL1B/ELOVL5/TGFB1/PPARG/EGR1/HNF4A	13
BP	GO:0033002	muscle cell proliferation	11/180	249/18614	3.18182e-05	0.000496893	0.000300774	CDKN1A/JUN/MEF2C/TNFAIP3/TLR4/PTEN/MFN2/TGFB1/PPARG/DDR2/GJA1	11
BP	GO:0016054	organic acid catabolic process	11/180	250/18614	3.30068e-05	0.000506176	0.000306393	SLC16A1/DECR1/GOT1/SCP2/CDO1/LPIN1/ACADSB/DLD/DPEP1/IDO1/PCK2	11
BP	GO:0046395	carboxylic acid catabolic process	11/180	250/18614	3.30068e-05	0.000506176	0.000306393	SLC16A1/DECR1/GOT1/SCP2/CDO1/LPIN1/ACADSB/DLD/DPEP1/IDO1/PCK2	11
BP	GO:0051701	biological process involved in interaction with host	10/180	206/18614	3.30533e-05	0.000506176	0.000306393	TFRC/SLC3A2/CHMP6/P4HB/CHMP1A/SLC1A5/EGFR/DPP4/IFNA2/TRIM21	10
BP	GO:1901605	alpha-amino acid metabolic process	10/180	206/18614	3.30533e-05	0.000506176	0.000306393	SLC7A11/GCLC/GOT1/NOX4/CDO1/ACADSB/DPEP1/IDO1/PSAT1/HNF4A	10
BP	GO:2000241	regulation of reproductive process	10/180	206/18614	3.30533e-05	0.000506176	0.000306393	AR/NUPR1/CDC25A/NOX5/ACVR1B/YTHDC2/GJA1/TIMP1/DUSP1/AURKA	10
BP	GO:0030856	regulation of epithelial cell differentiation	9/180	166/18614	3.48625e-05	0.000529856	0.000320727	ZFP36/VDR/EZH2/KEAP1/ALOX15B/ZEB1/IL1B/WWTR1/MYCN	9
BP	GO:0008286	insulin receptor signaling pathway	8/180	128/18614	3.48678e-05	0.000529856	0.000320727	SIRT1/PDK4/MAPK1/SOCS1/IL1B/SLC39A14/SNX5/SLC2A8	8
BP	GO:0070661	leukocyte proliferation	13/180	348/18614	3.5425e-05	0.000536262	0.000324605	TFRC/TP53/CDKN1A/MEF2C/MAPK1/BID/TNFAIP3/TLR4/IL1B/IFNA2/IDO1/PTPN6/IL33	13
BP	GO:0010940	positive regulation of necrotic cell death	4/180	20/18614	3.6302e-05	0.000545358	0.000330111	TP53/MT3/BNIP3/RIPK1	4
BP	GO:0097709	connective tissue replacement	4/180	20/18614	3.6302e-05	0.000545358	0.000330111	HIF1A/TGFB1/PPARG/TIMP1	4
BP	GO:0051170	import into nucleus	9/180	168/18614	3.82972e-05	0.000573153	0.000346935	TP53/PML/CDKN1A/ATF2/CDH1/SIRT6/TGFB1/TXNIP/IL33	9
BP	GO:1903320	regulation of protein modification by small protein conjugation or removal	11/180	255/18614	3.9542e-05	0.000589549	0.00035686	GCLC/HSPA5/HIF1A/RELA/VCP/TNFAIP3/PTEN/SMAD7/TRIM21/EGR1/HERPUD1	11
BP	GO:0045786	negative regulation of cell cycle	14/180	404/18614	4.0204e-05	0.000597165	0.00036147	TP53/PML/CDKN1A/NR4A1/ATF2/NUPR1/SIRT1/EZH2/ALOX15B/TNFAIP3/PTEN/TGFB1/YTHDC2/DUSP1	14
BP	GO:0034504	protein localization to nucleus	12/180	304/18614	4.18846e-05	0.000619798	0.00037517	TFRC/TP53/PML/CDKN1A/ATF2/CDH1/TXN/SIRT6/TGFB1/WWTR1/TXNIP/IL33	12
BP	GO:0000041	transition metal ion transport	7/180	97/18614	4.34502e-05	0.000640566	0.000387741	TFRC/ISCU/FTL/CP/SLC39A14/SLC11A2/MT3	7
BP	GO:0014706	striated muscle tissue development	11/180	259/18614	4.55455e-05	0.000668157	0.000404442	FZD7/PPP1R13L/CREB1/SIRT6/MEF2C/NOX4/SMAD7/TGFB1/GJA1/KDM6B/RGS4	11
BP	GO:1902806	regulation of cell cycle G1/S phase transition	10/180	214/18614	4.566e-05	0.000668157	0.000404442	TP53/PML/CDKN1A/RRM2/EZH2/EGFR/BID/PTEN/DDR2/PTPN6	10
BP	GO:0045682	regulation of epidermis development	6/180	67/18614	4.60386e-05	0.000669005	0.000404955	ZFP36/VDR/EZH2/KEAP1/ALOX15B/MYCN	6
BP	GO:1901990	regulation of mitotic cell cycle phase transition	13/180	357/18614	4.60565e-05	0.000669005	0.000404955	TP53/PML/CDKN1A/RRM2/EZH2/CDC25A/EGFR/BID/PTEN/DDR2/PTPN6/DUSP1/AURKA	13
BP	GO:0034620	cellular response to unfolded protein	7/180	98/18614	4.6415e-05	0.000671742	0.000406612	HSPA5/PARP8/PARP16/CREB3/VCP/ATF3/HERPUD1	7
BP	GO:0043491	protein kinase B signaling	10/180	215/18614	4.7492e-05	0.000684821	0.000414529	AKR1C3/GDF15/TXN/SIRT1/NOX4/EGFR/IL1B/PTEN/TGFB1/MT3	10
BP	GO:2001242	regulation of intrinsic apoptotic signaling pathway	9/180	173/18614	4.81591e-05	0.000691916	0.000418823	TP53/CD44/HIF1A/P4HB/NUPR1/CREB3/SIRT1/BID/HERPUD1	9
BP	GO:1903829	positive regulation of protein localization	15/180	468/18614	5.18524e-05	0.000742279	0.000449309	TFRC/HIF1A/CDH1/PRKAA2/SIRT6/ATG13/EGFR/MAPK8/TLR4/IL1B/TGFB1/WWTR1/PPARG/PGRMC1/PCK2	15
BP	GO:0007179	transforming growth factor beta receptor signaling pathway	10/180	218/18614	5.33694e-05	0.000761236	0.000460784	HSPA5/TP53/PML/JUN/GDF15/SIRT1/ZEB1/SMAD7/TGFB1/PPARG	10
BP	GO:0044403	biological process involved in symbiotic interaction	12/180	313/18614	5.54966e-05	0.00078873	0.000477426	TFRC/SLC3A2/JUN/CHMP6/P4HB/CHMP1A/SLC1A5/EGFR/DPP4/IFNA2/YTHDC2/TRIM21	12
BP	GO:0070167	regulation of biomineral tissue development	7/180	101/18614	5.63202e-05	0.000797567	0.000482775	HIF1A/TFAP2A/VDR/MEF2C/ALOX5/TGFB1/DDR2	7
BP	GO:0042554	superoxide anion generation	5/180	43/18614	5.71632e-05	0.000803039	0.000486087	CYBB/NOX4/NOX5/TGFB1/NCF2	5
BP	GO:1902110	positive regulation of mitochondrial membrane permeability involved in apoptotic process	5/180	43/18614	5.71632e-05	0.000803039	0.000486087	GCLC/ATF2/BID/MAPK8/BNIP3	5
BP	GO:0015718	monocarboxylic acid transport	9/180	177/18614	5.75196e-05	0.000803039	0.000486087	AKR1C1/PLIN2/SLC16A1/FABP4/MPC1/IL1B/PPARG/ACSL1/SLC2A1	9
BP	GO:0050680	negative regulation of epithelial cell proliferation	9/180	177/18614	5.75196e-05	0.000803039	0.000486087	ATF2/VDR/AR/NUPR1/MEF2C/ALOX5/ZEB1/TGFB1/PPARG	9
BP	GO:0009914	hormone transport	12/180	315/18614	5.89942e-05	0.000818706	0.000495571	SLC3A2/HIF1A/SLC16A1/CREB1/SIRT6/ALOX5/SNX4/IL1B/PPARG/GJA1/PCK2/HNF4A	12
BP	GO:0032722	positive regulation of chemokine production	6/180	70/18614	5.90563e-05	0.000818706	0.000495571	HIF1A/ALOX15B/TLR4/IL1B/EGR1/IL33	6
BP	GO:1990830	cellular response to leukemia inhibitory factor	7/180	102/18614	5.99825e-05	0.000828639	0.000501583	TFRC/PML/PARP16/CREB1/SIRT1/SMAD7/ADAM23	7
BP	GO:0070663	regulation of leukocyte proliferation	11/180	268/18614	6.19859e-05	0.000853331	0.00051653	TFRC/CDKN1A/MEF2C/MAPK1/BID/TNFAIP3/TLR4/IL1B/IDO1/PTPN6/IL33	11
BP	GO:1990823	response to leukemia inhibitory factor	7/180	103/18614	6.38373e-05	0.000874892	0.000529581	TFRC/PML/PARP16/CREB1/SIRT1/SMAD7/ADAM23	7
BP	GO:0070265	necrotic cell death	6/180	71/18614	6.39949e-05	0.000874892	0.000529581	TP53/NUPR1/DDR2/MT3/BNIP3/RIPK1	6
BP	GO:2001235	positive regulation of apoptotic signaling pathway	8/180	140/18614	6.60063e-05	0.000899279	0.000544343	TP53/PML/NUPR1/SIRT1/BID/ATF3/PTEN/RIPK1	8
BP	GO:0071222	cellular response to lipopolysaccharide	10/180	224/18614	6.70022e-05	0.00090971	0.000550657	ZFP36/RELA/MEF2C/MAPK1/MAPK8/TNFAIP3/TLR4/IL1B/TGFB1/CXCL2	10
BP	GO:0001818	negative regulation of cytokine production	13/180	371/18614	6.81222e-05	0.000921684	0.000557905	PML/ZFP36/EZH2/TRIB2/TNFAIP3/TLR4/SMAD7/TGFB1/IFNA2/KLF2/IDO1/PTPN6/IL33	13
BP	GO:0051091	positive regulation of DNA-binding transcription factor activity	11/180	271/18614	6.84932e-05	0.000921684	0.000557905	TFRC/ATF2/RELA/AR/TLR4/IL1B/PTEN/PPARG/DDR2/TRIM21/RIPK1	11
BP	GO:0042063	gliogenesis	12/180	320/18614	6.8584e-05	0.000921684	0.000557905	TP53/EZH2/MAPK1/TLR4/IL1B/PTEN/TGFB1/MYCN/NDRG1/MT3/BNIP3/IL33	12
BP	GO:0050679	positive regulation of epithelial cell proliferation	10/180	225/18614	6.95401e-05	0.000931366	0.000563765	HIF1A/JUN/NR4A1/FZD7/AR/SIRT1/SIRT6/EGFR/TNFAIP3/MYCN	10
BP	GO:0046890	regulation of lipid biosynthetic process	9/180	182/18614	7.13366e-05	0.000950218	0.000575176	AKR1C3/SIRT3/CREB1/SIRT1/PDK4/LPIN1/IL1B/ELOVL5/EGR1	9
BP	GO:1902686	mitochondrial outer membrane permeabilization involved in programmed cell death	5/180	45/18614	7.14287e-05	0.000950218	0.000575176	GCLC/ATF2/BID/MAPK8/BNIP3	5
BP	GO:0006986	response to unfolded protein	8/180	142/18614	7.29513e-05	0.000967217	0.000585466	HSPA5/PARP8/PARP16/CREB3/VCP/ATF3/MFN2/HERPUD1	8
BP	GO:0006109	regulation of carbohydrate metabolic process	9/180	183/18614	7.44108e-05	0.00097999	0.000593198	TP53/HIF1A/PRKAA2/NUPR1/SIRT1/SIRT6/PDK4/TGFB1/DDIT4	9
BP	GO:0043409	negative regulation of MAPK cascade	9/180	183/18614	7.44108e-05	0.00097999	0.000593198	PEBP1/TLR4/ATF3/IL1B/PTEN/PPARG/PAQR3/PTPN6/DUSP1	9
BP	GO:0046777	protein autophosphorylation	10/180	227/18614	7.48619e-05	0.000982656	0.000594811	JUN/CAMKK2/ULK1/ATG13/EGFR/ACVR1B/MAP3K11/DDR2/AURKA/RIPK1	10
BP	GO:0030336	negative regulation of cell migration	13/180	375/18614	7.59113e-05	0.000993131	0.000601152	CDH1/MEF2C/ALOX15B/DPP4/PTEN/SMAD7/TGFB1/PPARG/DPEP1/GJA1/TIMP1/DUSP1/IL33	13
BP	GO:0035357	peroxisome proliferator activated receptor signaling pathway	4/180	24/18614	7.72463e-05	0.00100395	0.0006077	SIRT1/ALOX15/ALOX15B/PPARG	4
BP	GO:1900543	negative regulation of purine nucleotide metabolic process	4/180	24/18614	7.72463e-05	0.00100395	0.0006077	TP53/NUPR1/SIRT6/DDIT4	4
BP	GO:0042770	signal transduction in response to DNA damage	9/180	184/18614	7.75958e-05	0.00100518	0.000608447	TP53/PML/CDKN1A/CD44/ATF2/SIRT1/BID/NDRG1/HIC1	9
BP	GO:1903578	regulation of ATP metabolic process	6/180	74/18614	8.08186e-05	0.00104302	0.000631353	HIF1A/PRKAA2/NUPR1/SIRT6/VCP/DDIT4	6
BP	GO:0002683	negative regulation of immune system process	15/180	487/18614	8.1045e-05	0.00104302	0.000631353	ALOX15/DPP4/SOCS1/TNFAIP3/TLR4/SMAD7/TGFB1/IFNA2/PPARG/TRIM21/IDO1/PTPN6/DUSP1/TSC22D3/IL33	15
BP	GO:0035264	multicellular organism growth	8/180	145/18614	8.44994e-05	0.00108395	0.000656126	TP53/GDF15/PPP1R13L/AR/CREB1/WWTR1/LGMN/KLF2	8
BP	GO:0001819	positive regulation of cytokine production	15/180	489/18614	8.48271e-05	0.00108463	0.000656539	HIF1A/ATF2/RELA/SIRT1/CYBB/NOX5/ALOX15B/HILPDA/TLR4/IL1B/TGFB1/IDO1/EGR1/IL33/RIPK1	15
BP	GO:0033138	positive regulation of peptidyl-serine phosphorylation	7/180	108/18614	8.62742e-05	0.00109309	0.000661659	TFRC/CD44/TXN/MAPKAP1/EGFR/TGFB1/IFNA2	7
BP	GO:0090398	cellular senescence	7/180	108/18614	8.62742e-05	0.00109309	0.000661659	TP53/PML/CDKN1A/SIRT1/SIRT6/MAPK8/PTEN	7
BP	GO:0006913	nucleocytoplasmic transport	12/180	328/18614	8.67289e-05	0.00109309	0.000661659	TP53/PML/CDKN1A/ATF2/CDH1/NEDD4/TXN/SIRT6/IL1B/TGFB1/TXNIP/IL33	12
BP	GO:0051169	nuclear transport	12/180	328/18614	8.67289e-05	0.00109309	0.000661659	TP53/PML/CDKN1A/ATF2/CDH1/NEDD4/TXN/SIRT6/IL1B/TGFB1/TXNIP/IL33	12
BP	GO:0016239	positive regulation of macroautophagy	6/180	75/18614	8.71485e-05	0.00109309	0.000661659	HIF1A/PRKAA2/SIRT1/ULK1/SNX4/BNIP3	6
BP	GO:0048662	negative regulation of smooth muscle cell proliferation	6/180	75/18614	8.71485e-05	0.00109309	0.000661659	CDKN1A/MEF2C/TNFAIP3/PTEN/MFN2/PPARG	6
BP	GO:0007565	female pregnancy	9/180	187/18614	8.78469e-05	0.00109836	0.000664851	DAZAP1/VDR/AR/ACVR1B/IL1B/IDO1/GJA1/TIMP1/SLC2A1	9
BP	GO:0045980	negative regulation of nucleotide metabolic process	4/180	25/18614	9.12681e-05	0.00113625	0.000687782	TP53/NUPR1/SIRT6/DDIT4	4
BP	GO:0000045	autophagosome assembly	7/180	109/18614	9.1452e-05	0.00113625	0.000687782	NUPR1/ULK1/ATG3/GABARAPL1/SNX4/ATG13/MFN2	7
BP	GO:0009743	response to carbohydrate	10/180	234/18614	9.6301e-05	0.00119274	0.00072198	GCLC/HIF1A/PRKAA2/NOX4/IL1B/SLC39A14/EGR1/PCK2/TXNIP/HNF4A	10
BP	GO:0043161	proteasome-mediated ubiquitin-dependent protein catabolic process	14/180	439/18614	9.77496e-05	0.00120365	0.000728579	GCLC/HSPA5/PML/NEDD4L/SIRT1/SIRT6/VCP/TRIB2/KEAP1/SMAD7/WWTR1/HERPUD1/IL33/AURKA	14
BP	GO:0006110	regulation of glycolytic process	5/180	48/18614	9.77905e-05	0.00120365	0.000728579	HIF1A/PRKAA2/NUPR1/SIRT6/DDIT4	5
BP	GO:0002822	regulation of adaptive immune response based on somatic recombination of immune receptors built from immunoglobulin superfamily domains	9/180	190/18614	9.92123e-05	0.00121267	0.000734043	TFRC/MEF2C/TNFAIP3/IL1B/SMAD7/TGFB1/IFNA2/PTPN6/IL33	9
BP	GO:0001667	ameboidal-type cell migration	15/180	496/18614	9.93087e-05	0.00121267	0.000734043	PML/HIF1A/JUN/NR4A1/SIRT1/MEF2C/DPP4/ACVR1B/PTEN/TGFB1/LGMN/PPARG/DDR2/GJA1/TIMP1	15
BP	GO:0010001	glial cell differentiation	10/180	235/18614	9.97517e-05	0.00121267	0.000734043	MAPK1/TLR4/IL1B/PTEN/TGFB1/MYCN/NDRG1/MT3/BNIP3/IL33	10
BP	GO:0071356	cellular response to tumor necrosis factor	10/180	235/18614	9.97517e-05	0.00121267	0.000734043	TP53/ZFP36/RELA/FABP4/SIRT1/MAPK1/TNFAIP3/KLF2/PCK2/RIPK1	10
BP	GO:0010944	negative regulation of transcription by competitive promoter binding	3/180	10/18614	0.000101518	0.00122286	0.00074021	TFAP2A/CREB1/SMAD7	3
BP	GO:0019372	lipoxygenase pathway	3/180	10/18614	0.000101518	0.00122286	0.00074021	ALOX5/ALOX12B/ALOX15	3
BP	GO:0033212	iron import into cell	3/180	10/18614	0.000101518	0.00122286	0.00074021	ISCU/SLC39A14/SLC11A2	3
BP	GO:0008637	apoptotic mitochondrial changes	7/180	111/18614	0.000102568	0.00122802	0.000743332	GCLC/TP53/ATF2/ATG3/BID/MAPK8/BNIP3	7
BP	GO:0051341	regulation of oxidoreductase activity	7/180	111/18614	0.000102568	0.00122802	0.000743332	HIF1A/GCH1/SIRT3/VDR/EGFR/IL1B/MT3	7
BP	GO:0050777	negative regulation of immune response	9/180	191/18614	0.000103265	0.00123262	0.000746119	ALOX15/TNFAIP3/SMAD7/TGFB1/IFNA2/PPARG/TRIM21/PTPN6/IL33	9
BP	GO:0071219	cellular response to molecule of bacterial origin	10/180	237/18614	0.000106968	0.00127298	0.00077055	ZFP36/RELA/MEF2C/MAPK1/MAPK8/TNFAIP3/TLR4/IL1B/TGFB1/CXCL2	10
BP	GO:0034198	cellular response to amino acid starvation	5/180	49/18614	0.000108057	0.00128208	0.000776053	CDKN1A/ATF2/MAPK1/MAPK8/ATF3	5
BP	GO:1905954	positive regulation of lipid localization	7/180	112/18614	0.000108524	0.00128377	0.00077708	PLIN2/SIRT1/SCP2/HILPDA/IL1B/PPARG/ACSL1	7
BP	GO:0052548	regulation of endopeptidase activity	12/180	336/18614	0.000108868	0.001284	0.000777216	PML/CD44/NR4A1/SIRT1/VCP/BID/MTCH1/LGMN/PPARG/DPEP1/TIMP1/MT3	12
BP	GO:0010721	negative regulation of cell development	11/180	286/18614	0.000110556	0.00130002	0.000786913	TP53/CDH1/ULK1/SOCS1/TLR4/IL1B/PTEN/SMAD7/MYCN/IFNA2/MT3	11
BP	GO:0009895	negative regulation of catabolic process	12/180	337/18614	0.000111951	0.00131251	0.000794477	TP53/PML/ZFP36/RELA/NUPR1/SIRT6/EGFR/IL1B/QSOX1/TIMP1/MT3/DDIT4	12
BP	GO:2000146	negative regulation of cell motility	13/180	390/18614	0.000112418	0.00131409	0.000795433	CDH1/MEF2C/ALOX15B/DPP4/PTEN/SMAD7/TGFB1/PPARG/DPEP1/GJA1/TIMP1/DUSP1/IL33	13
BP	GO:0009749	response to glucose	9/180	194/18614	0.000116264	0.00135504	0.000820217	GCLC/HIF1A/PRKAA2/NOX4/SLC39A14/EGR1/PCK2/TXNIP/HNF4A	9
BP	GO:0048545	response to steroid hormone	12/180	339/18614	0.000118341	0.00137519	0.000832416	AKR1C3/ZFP36/NEDD4/AR/GOT1/SIRT1/CYBB/CDO1/TGFB1/DDIT4/PCK2/TXNIP	12
BP	GO:0006692	prostanoid metabolic process	5/180	50/18614	0.00011913	0.00137626	0.000833065	AKR1C1/AKR1C3/SIRT1/IL1B/CYP4F8	5
BP	GO:0006693	prostaglandin metabolic process	5/180	50/18614	0.00011913	0.00137626	0.000833065	AKR1C1/AKR1C3/SIRT1/IL1B/CYP4F8	5
BP	GO:0031334	positive regulation of protein-containing complex assembly	9/180	195/18614	0.00012089	0.00139253	0.000842909	TFRC/TP53/VCP/ALOX15/BID/MAPK8/TLR4/TGFB1/PIEZO1	9
BP	GO:0046718	viral entry into host cell	8/180	153/18614	0.000122909	0.00141167	0.000854496	TFRC/SLC3A2/P4HB/SLC1A5/EGFR/DPP4/IFNA2/TRIM21	8
BP	GO:0060547	negative regulation of necrotic cell death	4/180	27/18614	0.000124724	0.00141483	0.00085641	NUPR1/DDR2/MT3/RIPK1	4
BP	GO:2000108	positive regulation of leukocyte apoptotic process	4/180	27/18614	0.000124724	0.00141483	0.00085641	TP53/SIRT1/MEF2C/IDO1	4
BP	GO:0006520	amino acid metabolic process	11/180	290/18614	0.000124932	0.00141483	0.00085641	SLC7A11/GCLC/GOT1/NOX4/CDO1/ACADSB/DLD/DPEP1/IDO1/PSAT1/HNF4A	11
BP	GO:0030500	regulation of bone mineralization	6/180	80/18614	0.000124975	0.00141483	0.00085641	HIF1A/TFAP2A/VDR/MEF2C/ALOX5/DDR2	6
BP	GO:0071230	cellular response to amino acid stimulus	6/180	80/18614	0.000124975	0.00141483	0.00085641	GCLC/CYBB/EGFR/ZEB1/SOCS1/CPEB1	6
BP	GO:0009060	aerobic respiration	9/180	196/18614	0.000125669	0.00141863	0.000858709	ISCU/HIF1A/SIRT3/NUPR1/VCP/ACO1/BID/DLD/BNIP3	9
BP	GO:1905037	autophagosome organization	7/180	115/18614	0.000128103	0.00144198	0.000872845	NUPR1/ULK1/ATG3/GABARAPL1/SNX4/ATG13/MFN2	7
BP	GO:0009299	mRNA transcription	5/180	51/18614	0.000131052	0.00146161	0.000884728	TP53/ATF2/VDR/CREB1/PPARG	5
BP	GO:0045912	negative regulation of carbohydrate metabolic process	5/180	51/18614	0.000131052	0.00146161	0.000884728	TP53/NUPR1/SIRT6/TGFB1/DDIT4	5
BP	GO:2001238	positive regulation of extrinsic apoptotic signaling pathway	5/180	51/18614	0.000131052	0.00146161	0.000884728	PML/BID/ATF3/PTEN/RIPK1	5
BP	GO:0045333	cellular respiration	10/180	243/18614	0.000131327	0.00146161	0.000884728	CISD1/ISCU/HIF1A/SIRT3/NUPR1/VCP/ACO1/BID/DLD/BNIP3	10
BP	GO:0034440	lipid oxidation	7/180	116/18614	0.000135232	0.00150085	0.000908478	DECR1/PDK4/SCP2/ALOX5/ALOX12B/ALOX15/ALOX15B	7
BP	GO:0061418	regulation of transcription from RNA polymerase II promoter in response to hypoxia	3/180	11/18614	0.000138595	0.00152532	0.00092329	TP53/HIF1A/EGR1	3
BP	GO:0070213	protein auto-ADP-ribosylation	3/180	11/18614	0.000138595	0.00152532	0.00092329	PARP8/PARP12/PARP16	3
BP	GO:1990440	positive regulation of transcription from RNA polymerase II promoter in response to endoplasmic reticulum stress	3/180	11/18614	0.000138595	0.00152532	0.00092329	HSPA5/TP53/ATF3	3
BP	GO:0007584	response to nutrient	8/180	156/18614	0.0001406	0.00154282	0.000933887	TFRC/AKR1C3/GCLC/SLC16A1/VDR/CYBB/PPARG/ACSL1	8
BP	GO:0009746	response to hexose	9/180	199/18614	0.000140967	0.00154282	0.000933887	GCLC/HIF1A/PRKAA2/NOX4/SLC39A14/EGR1/PCK2/TXNIP/HNF4A	9
BP	GO:1905897	regulation of response to endoplasmic reticulum stress	6/180	82/18614	0.000143326	0.00155732	0.00094266	HSPA5/NUPR1/CREB3/SIRT1/ALOX5/HERPUD1	6
BP	GO:0089718	amino acid import across plasma membrane	5/180	52/18614	0.000143868	0.00155732	0.00094266	SLC7A11/SLC3A2/SLC1A5/SLC1A4/RGS4	5
BP	GO:1901570	fatty acid derivative biosynthetic process	5/180	52/18614	0.000143868	0.00155732	0.00094266	ALOX5/ALOX15/ALOX15B/ELOVL5/ACSL1	5
BP	GO:1990928	response to amino acid starvation	5/180	52/18614	0.000143868	0.00155732	0.00094266	CDKN1A/ATF2/MAPK1/MAPK8/ATF3	5
BP	GO:0051235	maintenance of location	12/180	347/18614	0.000147135	0.00158834	0.000961437	HSPA5/PML/PLIN2/FTL/TXN/SIRT1/KEAP1/HILPDA/IL1B/PPARG/PTPN6/ALB	12
BP	GO:1901987	regulation of cell cycle phase transition	14/180	457/18614	0.000148804	0.00160197	0.000969688	TP53/PML/CDKN1A/RRM2/ATF2/EZH2/CDC25A/EGFR/BID/PTEN/DDR2/PTPN6/DUSP1/AURKA	14
BP	GO:0035967	cellular response to topologically incorrect protein	7/180	118/18614	0.000150456	0.00161536	0.000977794	HSPA5/PARP8/PARP16/CREB3/VCP/ATF3/HERPUD1	7
BP	GO:0001935	endothelial cell proliferation	9/180	201/18614	0.000152006	0.00162757	0.000985187	HIF1A/JUN/NR4A1/SIRT1/SIRT6/MEF2C/NOX5/ALOX5/PPARG	9
BP	GO:0010823	negative regulation of mitochondrion organization	5/180	53/18614	0.00015762	0.00168313	0.00101881	TFRC/GCLC/TP53/PPARG/BNIP3	5
BP	GO:0006094	gluconeogenesis	6/180	84/18614	0.000163749	0.00174386	0.00105558	GOT1/SIRT1/SIRT6/ATF3/SLC39A14/PCK2	6
BP	GO:0007006	mitochondrial membrane organization	7/180	120/18614	0.000167041	0.00176852	0.0010705	GCLC/TP53/ATF2/BID/MAPK8/MFN2/BNIP3	7
BP	GO:0043200	response to amino acid	7/180	120/18614	0.000167041	0.00176852	0.0010705	GCLC/CYBB/EGFR/ZEB1/SOCS1/CDO1/CPEB1	7
BP	GO:0044409	entry into host	8/180	160/18614	0.000167407	0.00176852	0.0010705	TFRC/SLC3A2/P4HB/SLC1A5/EGFR/DPP4/IFNA2/TRIM21	8
BP	GO:0051147	regulation of muscle cell differentiation	8/180	161/18614	0.000174728	0.00183667	0.00111176	FZD7/SIRT1/MEF2C/EZH2/ZEB1/TGFB1/PIEZO1/RGS4	8
BP	GO:0010660	regulation of muscle cell apoptotic process	6/180	85/18614	0.000174788	0.00183667	0.00111176	TP53/NUPR1/SIRT1/MFN2/PPARG/BNIP3	6
BP	GO:0030282	bone mineralization	7/180	121/18614	0.000175871	0.00184314	0.00111567	HIF1A/TFAP2A/VDR/MEF2C/ALOX5/ALOX15/DDR2	7
BP	GO:0044772	mitotic cell cycle phase transition	14/180	467/18614	0.000186106	0.00194525	0.00117748	TP53/PML/CDKN1A/RRM2/EZH2/CDC25A/EGFR/BID/ACVR1B/PTEN/DDR2/PTPN6/DUSP1/AURKA	14
BP	GO:0043525	positive regulation of neuron apoptotic process	5/180	55/18614	0.000188118	0.00195594	0.00118395	TP53/ATF2/TFAP2A/NUPR1/MAP3K11	5
BP	GO:1903202	negative regulation of oxidative stress-induced cell death	5/180	55/18614	0.000188118	0.00195594	0.00118395	SLC7A11/HIF1A/TXN/SIRT1/DDR2	5
BP	GO:0034284	response to monosaccharide	9/180	207/18614	0.000189544	0.00196044	0.00118667	GCLC/HIF1A/PRKAA2/NOX4/SLC39A14/EGR1/PCK2/TXNIP/HNF4A	9
BP	GO:0044703	multi-organism reproductive process	9/180	207/18614	0.000189544	0.00196044	0.00118667	DAZAP1/VDR/AR/ACVR1B/IL1B/IDO1/GJA1/TIMP1/SLC2A1	9
BP	GO:0071480	cellular response to gamma radiation	4/180	30/18614	0.000190403	0.00196418	0.00118894	HSPA5/TP53/CDKN1A/EGR1	4
BP	GO:0046879	hormone secretion	11/180	305/18614	0.000193912	0.00199518	0.0012077	HIF1A/SLC16A1/CREB1/SIRT6/ALOX5/SNX4/IL1B/PPARG/GJA1/PCK2/HNF4A	11
BP	GO:0035966	response to topologically incorrect protein	8/180	164/18614	0.000198288	0.00202262	0.00122431	HSPA5/PARP8/PARP16/CREB3/VCP/ATF3/MFN2/HERPUD1	8
BP	GO:0010232	vascular transport	6/180	87/18614	0.000198628	0.00202262	0.00122431	TFRC/SLC16A1/SLC1A5/ABCC1/SLC1A4/SLC2A1	6
BP	GO:0019319	hexose biosynthetic process	6/180	87/18614	0.000198628	0.00202262	0.00122431	GOT1/SIRT1/SIRT6/ATF3/SLC39A14/PCK2	6
BP	GO:0150104	transport across blood-brain barrier	6/180	87/18614	0.000198628	0.00202262	0.00122431	TFRC/SLC16A1/SLC1A5/ABCC1/SLC1A4/SLC2A1	6
BP	GO:0005996	monosaccharide metabolic process	10/180	256/18614	0.000200523	0.00203667	0.00123282	GCLC/TP53/GOT1/SIRT1/SIRT6/PDK4/ATF3/SLC39A14/PCK2/SLC2A1	10
BP	GO:0070231	T cell apoptotic process	5/180	56/18614	0.000204958	0.00207638	0.00125685	TP53/HIF1A/IDO1/TSC22D3/RIPK1	5
BP	GO:1903706	regulation of hemopoiesis	13/180	415/18614	0.000207128	0.00209299	0.00126691	HIF1A/ZFP36/CREB1/MEF2C/ZEB1/SOCS1/ACVR1B/TLR4/SMAD7/TGFB1/IFNA2/PTPN6/RIPK1	13
BP	GO:0043588	skin development	11/180	308/18614	0.000211019	0.00212688	0.00128742	AKR1C3/ZFP36/RELA/VDR/EZH2/ALOX12B/ALOX15B/EGFR/ACVR1B/TXNIP/STMN1	11
BP	GO:1903131	mononuclear cell differentiation	14/180	474/18614	0.000216796	0.00217574	0.001317	MT1G/TP53/JUN/FZD7/ATF2/EZH2/ZEB1/SOCS1/IL1B/SMAD7/IFNA2/PPARG/PTPN6/EGR1	14
BP	GO:0033137	negative regulation of peptidyl-serine phosphorylation	4/180	31/18614	0.000216969	0.00217574	0.001317	PTEN/SMAD7/PAQR3/DDIT4	4
BP	GO:0010332	response to gamma radiation	5/180	57/18614	0.000222922	0.00222415	0.0013463	HSPA5/TP53/PML/CDKN1A/EGR1	5
BP	GO:0032768	regulation of monooxygenase activity	5/180	57/18614	0.000222922	0.00222415	0.0013463	HIF1A/GCH1/VDR/EGFR/IL1B	5
BP	GO:0098739	import across plasma membrane	9/180	212/18614	0.000226449	0.00225365	0.00136416	SLC7A11/SLC3A2/ISCU/SLC1A5/SLC39A14/ACSL1/SLC1A4/RGS4/SLC2A1	9
BP	GO:0060326	cell chemotaxis	11/180	312/18614	0.000235805	0.0023247	0.00140716	NR4A1/CREB3/ALOX5/MAPK1/DPP4/ABCC1/IL1B/LGMN/DPEP1/DUSP1/CXCL2	11
BP	GO:0000101	sulfur amino acid transport	3/180	13/18614	0.000236829	0.0023247	0.00140716	SLC7A11/SLC3A2/SLC1A4	3
BP	GO:0006534	cysteine metabolic process	3/180	13/18614	0.000236829	0.0023247	0.00140716	SLC7A11/GCLC/CDO1	3
BP	GO:1901857	positive regulation of cellular respiration	3/180	13/18614	0.000236829	0.0023247	0.00140716	ISCU/NUPR1/VCP	3
BP	GO:1903599	positive regulation of autophagy of mitochondrion	3/180	13/18614	0.000236829	0.0023247	0.00140716	HIF1A/CAMKK2/BNIP3	3
BP	GO:0055007	cardiac muscle cell differentiation	7/180	127/18614	0.000237118	0.0023247	0.00140716	FZD7/SIRT6/MEF2C/NOX4/TGFB1/KDM6B/RGS4	7
BP	GO:0010657	muscle cell apoptotic process	6/180	90/18614	0.000239119	0.00233852	0.00141553	TP53/NUPR1/SIRT1/MFN2/PPARG/BNIP3	6
BP	GO:0015804	neutral amino acid transport	5/180	58/18614	0.00024206	0.00235561	0.00142587	SLC7A11/SLC3A2/SLC1A5/SLC1A4/RGS4	5
BP	GO:0030225	macrophage differentiation	5/180	58/18614	0.00024206	0.00235561	0.00142587	SIRT1/SOCS1/TGFB1/IL33/RIPK1	5
BP	GO:0032770	positive regulation of monooxygenase activity	4/180	32/18614	0.000246102	0.00238907	0.00144613	HIF1A/GCH1/VDR/IL1B	4
BP	GO:0007254	JNK cascade	8/180	170/18614	0.000253262	0.00245254	0.00148455	FZD7/ATF2/EGFR/MAPK8/TLR4/IL1B/MAP3K11/RIPK1	8
BP	GO:0044706	multi-multicellular organism process	9/180	216/18614	0.000260106	0.00251267	0.00152094	DAZAP1/VDR/AR/ACVR1B/IL1B/IDO1/GJA1/TIMP1/SLC2A1	9
BP	GO:0052547	regulation of peptidase activity	13/180	425/18614	0.000260826	0.00251347	0.00152143	PML/CD44/NR4A1/SIRT1/VCP/BID/PEBP1/MTCH1/LGMN/PPARG/DPEP1/TIMP1/MT3	13
BP	GO:0003018	vascular process in circulatory system	10/180	265/18614	0.000264579	0.00253726	0.00153583	TFRC/GCLC/GCH1/SLC16A1/SLC1A5/ABCC1/TGFB1/KLF2/SLC1A4/SLC2A1	10
BP	GO:0098657	import into cell	10/180	265/18614	0.000264579	0.00253726	0.00153583	SLC7A11/SLC3A2/ISCU/SLC1A5/SLC39A14/SLC11A2/ACSL1/SLC1A4/RGS4/SLC2A1	10
BP	GO:0050890	cognition	11/180	317/18614	0.000270213	0.00257877	0.00156095	SLC7A11/HIF1A/CREB1/MEF2C/EGFR/MAPK1/PTEN/SLC11A2/LGMN/PGRMC1/SLC1A4	11
BP	GO:0051047	positive regulation of secretion	11/180	317/18614	0.000270213	0.00257877	0.00156095	HIF1A/CREB1/SIRT6/ALOX12B/SNX4/TLR4/IL1B/TGFB1/PPARG/SNX5/PCK2	11
BP	GO:0040013	negative regulation of locomotion	13/180	427/18614	0.000272887	0.00259801	0.0015726	CDH1/MEF2C/ALOX15B/DPP4/PTEN/SMAD7/TGFB1/PPARG/DPEP1/GJA1/TIMP1/DUSP1/IL33	13
BP	GO:0050864	regulation of B cell activation	7/180	130/18614	0.000273615	0.00259868	0.00157301	TFRC/CDKN1A/MEF2C/TNFAIP3/TLR4/TGFB1/PTPN6	7
BP	GO:0030947	regulation of vascular endothelial growth factor receptor signaling pathway	4/180	33/18614	0.000277945	0.00262091	0.00158646	HIF1A/NEDD4/IL1B/MT3	4
BP	GO:1901185	negative regulation of ERBB signaling pathway	4/180	33/18614	0.000277945	0.00262091	0.00158646	CHMP6/EGFR/LGMN/SNX5	4
BP	GO:1905207	regulation of cardiocyte differentiation	4/180	33/18614	0.000277945	0.00262091	0.00158646	FZD7/MEF2C/EGFR/TGFB1	4
BP	GO:0043407	negative regulation of MAP kinase activity	5/180	60/18614	0.000284057	0.00266359	0.00161229	IL1B/PPARG/PAQR3/PTPN6/DUSP1	5
BP	GO:0046824	positive regulation of nucleocytoplasmic transport	5/180	60/18614	0.000284057	0.00266359	0.00161229	CDH1/NEDD4/SIRT6/IL1B/TGFB1	5
BP	GO:0031214	biomineral tissue development	8/180	173/18614	0.0002851	0.00266359	0.00161229	HIF1A/TFAP2A/VDR/MEF2C/ALOX5/ALOX15/TGFB1/DDR2	8
BP	GO:0034644	cellular response to UV	6/180	93/18614	0.000285842	0.00266359	0.00161229	TP53/CDKN1A/NEDD4/SIRT1/CDC25A/TIMP1	6
BP	GO:0061912	selective autophagy	6/180	93/18614	0.000285842	0.00266359	0.00161229	TP53/ULK1/GABARAPL1/ATG13/MFN2/TGFB1	6
BP	GO:0045348	positive regulation of MHC class II biosynthetic process	3/180	14/18614	0.000299278	0.0027692	0.00167623	SIRT1/TLR4/IL33	3
BP	GO:0061029	eyelid development in camera-type eye	3/180	14/18614	0.000299278	0.0027692	0.00167623	JUN/TFAP2A/EGFR	3
BP	GO:1903798	regulation of miRNA maturation	3/180	14/18614	0.000299278	0.0027692	0.00167623	TP53/TGFB1/MYCN	3
BP	GO:0002820	negative regulation of adaptive immune response	5/180	61/18614	0.00030702	0.00282759	0.00171157	ALOX15/SMAD7/IFNA2/PTPN6/IL33	5
BP	GO:0046456	icosanoid biosynthetic process	5/180	61/18614	0.00030702	0.00282759	0.00171157	AKR1C3/SIRT1/ALOX5/IL1B/FADS1	5
BP	GO:0031647	regulation of protein stability	11/180	322/18614	0.00030877	0.00283709	0.00171732	TP53/NEDD4L/CREB1/SIRT1/SIRT6/MAPK1/PTEN/SMAD7/TRIM21/MT3/AURKA	11
BP	GO:0022407	regulation of cell-cell adhesion	14/180	491/18614	0.000310068	0.00284241	0.00172054	TFRC/CD44/CDH1/RELA/ALOX5/DPP4/SOCS1/IL1B/SMAD7/TGFB1/IFNA2/IDO1/PIEZO1/PTPN6	14
BP	GO:0042391	regulation of membrane potential	13/180	433/18614	0.000311976	0.00285276	0.0017268	GCLC/NEDD4L/NEDD4/VCP/MEF2C/BID/PTEN/SMAD7/DLD/GJA1/PIEZO1/BNIP3/RGS4	13
BP	GO:0010661	positive regulation of muscle cell apoptotic process	4/180	34/18614	0.000312641	0.00285276	0.0017268	TP53/MFN2/PPARG/BNIP3	4
BP	GO:0070374	positive regulation of ERK1 and ERK2 cascade	9/180	222/18614	0.000318298	0.00289769	0.001754	CD44/JUN/NOX4/ALOX15/EGFR/TLR4/TGFB1/DDR2/MT3	9
BP	GO:0046364	monosaccharide biosynthetic process	6/180	96/18614	0.000339448	0.00308312	0.00186624	GOT1/SIRT1/SIRT6/ATF3/SLC39A14/PCK2	6
BP	GO:0010565	regulation of cellular ketone metabolic process	7/180	135/18614	0.000344378	0.00312073	0.00188901	SLC7A11/AKR1C3/SIRT1/PDK4/IL1B/ELOVL5/EGR1	7
BP	GO:0050708	regulation of protein secretion	10/180	275/18614	0.000355034	0.00320993	0.001943	HIF1A/SLC16A1/SIRT6/ALOX5/TLR4/IL1B/TGFB1/PPARG/PCK2/HNF4A	10
BP	GO:0051353	positive regulation of oxidoreductase activity	5/180	63/18614	0.000357138	0.00321424	0.00194561	HIF1A/GCH1/SIRT3/VDR/IL1B	5
BP	GO:0070059	intrinsic apoptotic signaling pathway in response to endoplasmic reticulum stress	5/180	63/18614	0.000357138	0.00321424	0.00194561	TP53/PML/CREB3/SIRT1/HERPUD1	5
BP	GO:0051153	regulation of striated muscle cell differentiation	6/180	97/18614	0.000358964	0.00322333	0.00195112	FZD7/MEF2C/EZH2/TGFB1/PIEZO1/RGS4	6
BP	GO:0030879	mammary gland development	7/180	136/18614	0.000360148	0.00322664	0.00195311	PML/HIF1A/VDR/AR/CREB1/MAPK1/CDO1	7
BP	GO:0007611	learning or memory	10/180	276/18614	0.00036535	0.00325846	0.00197238	SLC7A11/HIF1A/CREB1/MEF2C/EGFR/MAPK1/PTEN/SLC11A2/LGMN/PGRMC1	10
BP	GO:0042113	B cell activation	10/180	276/18614	0.00036535	0.00325846	0.00197238	TFRC/TP53/CDKN1A/MEF2C/EZH2/TNFAIP3/TLR4/TGFB1/IFNA2/PTPN6	10
BP	GO:0035358	regulation of peroxisome proliferator activated receptor signaling pathway	3/180	15/18614	0.000371443	0.00328315	0.00198733	SIRT1/ALOX15/ALOX15B	3
BP	GO:0045820	negative regulation of glycolytic process	3/180	15/18614	0.000371443	0.00328315	0.00198733	NUPR1/SIRT6/DDIT4	3
BP	GO:0070920	regulation of production of small RNA involved in gene silencing by RNA	3/180	15/18614	0.000371443	0.00328315	0.00198733	TP53/TGFB1/MYCN	3
BP	GO:0097212	lysosomal membrane organization	3/180	15/18614	0.000371443	0.00328315	0.00198733	CHMP6/CHMP1A/MT3	3
BP	GO:0032642	regulation of chemokine production	6/180	98/18614	0.000379348	0.00333809	0.00202058	HIF1A/ALOX15B/TLR4/IL1B/EGR1/IL33	6
BP	GO:0097306	cellular response to alcohol	6/180	98/18614	0.000379348	0.00333809	0.00202058	AKR1C3/CDH1/PRKAA2/CREB1/CYBB/KLF2	6
BP	GO:0032602	chemokine production	6/180	99/18614	0.000400625	0.0034942	0.00211507	HIF1A/ALOX15B/TLR4/IL1B/EGR1/IL33	6
BP	GO:0048661	positive regulation of smooth muscle cell proliferation	6/180	99/18614	0.000400625	0.0034942	0.00211507	JUN/TLR4/MFN2/TGFB1/DDR2/GJA1	6
BP	GO:2001237	negative regulation of extrinsic apoptotic signaling pathway	6/180	99/18614	0.000400625	0.0034942	0.00211507	GCLC/RELA/AR/TNFAIP3/IL1B/RIPK1	6
BP	GO:2001243	negative regulation of intrinsic apoptotic signaling pathway	6/180	99/18614	0.000400625	0.0034942	0.00211507	CD44/HIF1A/CREB3/SIRT1/BID/HERPUD1	6
BP	GO:0031663	lipopolysaccharide-mediated signaling pathway	5/180	65/18614	0.000413209	0.00359601	0.0021767	MAPK1/TNFAIP3/TLR4/IL1B/TGFB1	5
BP	GO:0043516	regulation of DNA damage response, signal transduction by p53 class mediator	4/180	37/18614	0.000435296	0.00376335	0.00227799	TP53/CD44/SIRT1/HIC1	4
BP	GO:0097345	mitochondrial outer membrane permeabilization	4/180	37/18614	0.000435296	0.00376335	0.00227799	GCLC/BID/MAPK8/BNIP3	4
BP	GO:1903146	regulation of autophagy of mitochondrion	4/180	37/18614	0.000435296	0.00376335	0.00227799	TP53/HIF1A/CAMKK2/BNIP3	4
BP	GO:0001936	regulation of endothelial cell proliferation	8/180	185/18614	0.000446897	0.00385522	0.0023336	HIF1A/JUN/NR4A1/SIRT1/SIRT6/MEF2C/ALOX5/PPARG	8
BP	GO:0070555	response to interleukin-1	7/180	141/18614	0.000447906	0.00385551	0.00233378	GCLC/HIF1A/RELA/IL1B/KLF2/YTHDC2/EGR1	7
BP	GO:0010715	regulation of extracellular matrix disassembly	3/180	16/18614	0.000453917	0.00386514	0.00233961	DPP4/TGFB1/DDR2	3
BP	GO:0042448	progesterone metabolic process	3/180	16/18614	0.000453917	0.00386514	0.00233961	AKR1C1/AKR1C3/EGR1	3
BP	GO:0048385	regulation of retinoic acid receptor signaling pathway	3/180	16/18614	0.000453917	0.00386514	0.00233961	AKR1C3/EZH2/KLF2	3
BP	GO:0070431	nucleotide-binding oligomerization domain containing 2 signaling pathway	3/180	16/18614	0.000453917	0.00386514	0.00233961	RELA/TNFAIP3/TLR4	3
BP	GO:2000637	positive regulation of miRNA-mediated gene silencing	3/180	16/18614	0.000453917	0.00386514	0.00233961	ZFP36/TGFB1/MYCN	3
BP	GO:0051896	regulation of protein kinase B signaling	8/180	186/18614	0.000463193	0.00393565	0.00238229	AKR1C3/GDF15/TXN/SIRT1/NOX4/EGFR/PTEN/TGFB1	8
BP	GO:0001889	liver development	7/180	142/18614	0.000467348	0.00394624	0.0023887	JUN/ATF2/RELA/EZH2/TNFAIP3/PCK2/AURKA	7
BP	GO:2001056	positive regulation of cysteine-type endopeptidase activity	7/180	142/18614	0.000467348	0.00394624	0.0023887	PML/SIRT1/VCP/BID/MTCH1/LGMN/PPARG	7
BP	GO:0050867	positive regulation of cell activation	12/180	394/18614	0.000467436	0.00394624	0.0023887	TFRC/CDKN1A/MEF2C/SNX4/DPP4/SOCS1/TLR4/IL1B/TGFB1/DDR2/PTPN6/IL33	12
BP	GO:0006006	glucose metabolic process	8/180	187/18614	0.000479969	0.0040434	0.00244751	TP53/GOT1/SIRT1/SIRT6/PDK4/ATF3/SLC39A14/PCK2	8
BP	GO:0015909	long-chain fatty acid transport	5/180	68/18614	0.000509454	0.00426452	0.00258136	PLIN2/FABP4/PPARG/ACSL1/SLC2A1	5
BP	GO:0035914	skeletal muscle cell differentiation	5/180	68/18614	0.000509454	0.00426452	0.00258136	NR4A1/NUPR1/MEF2C/ATF3/EGR1	5
BP	GO:0061180	mammary gland epithelium development	5/180	68/18614	0.000509454	0.00426452	0.00258136	PML/HIF1A/VDR/AR/MAPK1	5
BP	GO:0002700	regulation of production of molecular mediator of immune response	8/180	189/18614	0.000514999	0.00429274	0.00259844	TFRC/SIRT1/TLR4/IL1B/SMAD7/TGFB1/IFNA2/IL33	8
BP	GO:0006839	mitochondrial transport	8/180	189/18614	0.000514999	0.00429274	0.00259844	GCLC/TP53/ATF2/ATG13/BID/MAPK8/MFN2/BNIP3	8
BP	GO:0061008	hepaticobiliary system development	7/180	145/18614	0.000529747	0.00440638	0.00266722	JUN/ATF2/RELA/EZH2/TNFAIP3/PCK2/AURKA	7
BP	GO:0045616	regulation of keratinocyte differentiation	4/180	39/18614	0.000534013	0.00442324	0.00267743	ZFP36/VDR/EZH2/ALOX15B	4
BP	GO:0070232	regulation of T cell apoptotic process	4/180	39/18614	0.000534013	0.00442324	0.00267743	TP53/HIF1A/IDO1/TSC22D3	4
BP	GO:0044262	cellular carbohydrate metabolic process	10/180	290/18614	0.000538109	0.00444785	0.00269232	TP53/NUPR1/GOT1/SIRT1/SIRT6/PDK4/GABARAPL1/PTEN/DDIT4/PCK2	10
BP	GO:0030949	positive regulation of vascular endothelial growth factor receptor signaling pathway	3/180	17/18614	0.000547275	0.00445832	0.00269866	HIF1A/IL1B/MT3	3
BP	GO:0032510	endosome to lysosome transport via multivesicular body sorting pathway	3/180	17/18614	0.000547275	0.00445832	0.00269866	CHMP6/VCP/CHMP1A	3
BP	GO:0055089	fatty acid homeostasis	3/180	17/18614	0.000547275	0.00445832	0.00269866	PRKAA2/GOT1/SIRT1	3
BP	GO:0060148	positive regulation of post-transcriptional gene silencing	3/180	17/18614	0.000547275	0.00445832	0.00269866	ZFP36/TGFB1/MYCN	3
BP	GO:0060965	negative regulation of miRNA-mediated gene silencing	3/180	17/18614	0.000547275	0.00445832	0.00269866	TP53/TGFB1/PPARG	3
BP	GO:1900370	positive regulation of post-transcriptional gene silencing by RNA	3/180	17/18614	0.000547275	0.00445832	0.00269866	ZFP36/TGFB1/MYCN	3
BP	GO:1901163	regulation of trophoblast cell migration	3/180	17/18614	0.000547275	0.00445832	0.00269866	ACVR1B/GJA1/TIMP1	3
BP	GO:0090287	regulation of cellular response to growth factor stimulus	11/180	345/18614	0.000551303	0.00447894	0.00271114	HSPA5/TP53/HIF1A/NEDD4/SIRT1/ZEB1/IL1B/SMAD7/TGFB1/PPARG/MT3	11
BP	GO:0071478	cellular response to radiation	8/180	191/18614	0.000552074	0.00447894	0.00271114	HSPA5/TP53/CDKN1A/NEDD4/SIRT1/CDC25A/EGR1/TIMP1	8
BP	GO:1901796	regulation of signal transduction by p53 class mediator	6/180	106/18614	0.000576934	0.00466806	0.00282562	TP53/PML/CD44/SIRT1/HIC1/AURKA	6
BP	GO:0030595	leukocyte chemotaxis	9/180	241/18614	0.000577747	0.00466806	0.00282562	CREB3/ALOX5/MAPK1/DPP4/IL1B/LGMN/DPEP1/DUSP1/CXCL2	9
BP	GO:0043687	post-translational protein modification	5/180	70/18614	0.000582384	0.00469591	0.00284248	PARP8/PARP12/PARP16/SIRT6/EGR1	5
BP	GO:0009069	serine family amino acid metabolic process	4/180	40/18614	0.000588903	0.00472918	0.00286262	SLC7A11/GCLC/CDO1/PSAT1	4
BP	GO:1901031	regulation of response to reactive oxygen species	4/180	40/18614	0.000588903	0.00472918	0.00286262	GCH1/TXN/DDR2/RIPK1	4
BP	GO:0032872	regulation of stress-activated MAPK cascade	8/180	193/18614	0.00059128	0.00473864	0.00286834	FZD7/EGFR/MAPK1/TLR4/IL1B/MAP3K11/DUSP1/RIPK1	8
BP	GO:0017015	regulation of transforming growth factor beta receptor signaling pathway	7/180	148/18614	0.000598606	0.00478764	0.00289801	HSPA5/TP53/SIRT1/ZEB1/SMAD7/TGFB1/PPARG	7
BP	GO:0046822	regulation of nucleocytoplasmic transport	6/180	107/18614	0.000606375	0.00482184	0.00291871	CDH1/NEDD4/TXN/SIRT6/IL1B/TGFB1	6
BP	GO:0062014	negative regulation of small molecule metabolic process	6/180	107/18614	0.000606375	0.00482184	0.00291871	AKR1C3/TP53/NUPR1/SIRT1/SIRT6/DDIT4	6
BP	GO:0045765	regulation of angiogenesis	11/180	349/18614	0.000606544	0.00482184	0.00291871	PML/HIF1A/ATF2/SIRT1/SIRT6/CYBB/ALOX5/TNFAIP3/IL1B/PPARG/KLF2	11
BP	GO:0003208	cardiac ventricle morphogenesis	5/180	71/18614	0.000621656	0.00492217	0.00297944	HIF1A/PPP1R13L/MEF2C/SMAD7/TGFB1	5
BP	GO:0032922	circadian regulation of gene expression	5/180	71/18614	0.000621656	0.00492217	0.00297944	PML/SIRT1/SIRT6/KDM5A/EGR1	5
BP	GO:0009615	response to virus	12/180	408/18614	0.000636248	0.00502329	0.00304064	PML/HIF1A/ATF2/RELA/TNFAIP3/IL1B/IFNA2/TRIM21/BNIP3/DDIT4/IL33/STMN1	12
BP	GO:0014013	regulation of gliogenesis	6/180	108/18614	0.00063697	0.00502329	0.00304064	TP53/EZH2/IL1B/TGFB1/MYCN/IL33	6
BP	GO:0051146	striated muscle cell differentiation	10/180	297/18614	0.000647114	0.00503193	0.00304588	FZD7/GDF15/SIRT6/MEF2C/EZH2/NOX4/TGFB1/PIEZO1/KDM6B/RGS4	10
BP	GO:0050768	negative regulation of neurogenesis	7/180	150/18614	0.000648334	0.00503193	0.00304588	TP53/CDH1/ULK1/IL1B/PTEN/MYCN/MT3	7
BP	GO:0043254	regulation of protein-containing complex assembly	12/180	409/18614	0.000650048	0.00503193	0.00304588	TFRC/HSPA5/TP53/VCP/ALOX15/ULK1/BID/MAPK8/TLR4/TGFB1/PIEZO1/STMN1	12
BP	GO:0006977	DNA damage response, signal transduction by p53 class mediator resulting in cell cycle arrest	3/180	18/18614	0.000652075	0.00503193	0.00304588	TP53/PML/CDKN1A	3
BP	GO:0030730	sequestering of triglyceride	3/180	18/18614	0.000652075	0.00503193	0.00304588	PLIN2/IL1B/PPARG	3
BP	GO:0060149	negative regulation of post-transcriptional gene silencing	3/180	18/18614	0.000652075	0.00503193	0.00304588	TP53/TGFB1/PPARG	3
BP	GO:0060967	negative regulation of gene silencing by RNA	3/180	18/18614	0.000652075	0.00503193	0.00304588	TP53/TGFB1/PPARG	3
BP	GO:0061450	trophoblast cell migration	3/180	18/18614	0.000652075	0.00503193	0.00304588	ACVR1B/GJA1/TIMP1	3
BP	GO:0061952	midbody abscission	3/180	18/18614	0.000652075	0.00503193	0.00304588	CHMP6/KIF20A/CHMP1A	3
BP	GO:0150078	positive regulation of neuroinflammatory response	3/180	18/18614	0.000652075	0.00503193	0.00304588	NUPR1/IL1B/IL33	3
BP	GO:1900369	negative regulation of post-transcriptional gene silencing by RNA	3/180	18/18614	0.000652075	0.00503193	0.00304588	TP53/TGFB1/PPARG	3
BP	GO:0070302	regulation of stress-activated protein kinase signaling cascade	8/180	196/18614	0.000654285	0.00503914	0.00305024	FZD7/EGFR/MAPK1/TLR4/IL1B/MAP3K11/DUSP1/RIPK1	8
BP	GO:0042692	muscle cell differentiation	12/180	410/18614	0.000664098	0.00510477	0.00308997	FZD7/GDF15/SIRT1/SIRT6/MEF2C/EZH2/NOX4/ZEB1/TGFB1/PIEZO1/KDM6B/RGS4	12
BP	GO:1903844	regulation of cellular response to transforming growth factor beta stimulus	7/180	151/18614	0.000674397	0.00516955	0.00312918	HSPA5/TP53/SIRT1/ZEB1/SMAD7/TGFB1/PPARG	7
BP	GO:0030258	lipid modification	8/180	197/18614	0.000676451	0.00516955	0.00312918	DECR1/PDK4/SCP2/ALOX5/ALOX12B/ALOX15/ALOX15B/PTEN	8
BP	GO:0032388	positive regulation of intracellular transport	8/180	197/18614	0.000676451	0.00516955	0.00312918	CDH1/NEDD4/SIRT6/SCP2/ATG13/MAPK8/IL1B/TGFB1	8
BP	GO:0045787	positive regulation of cell cycle	11/180	354/18614	0.000682022	0.00520206	0.00314886	RRM2/NUPR1/EZH2/CDC25A/EGFR/IL1B/LGMN/YTHDC2/DDR2/TRIM21/AURKA	11
BP	GO:1901342	regulation of vasculature development	11/180	355/18614	0.00069802	0.00531383	0.00321651	PML/HIF1A/ATF2/SIRT1/SIRT6/CYBB/ALOX5/TNFAIP3/IL1B/PPARG/KLF2	11
BP	GO:0010717	regulation of epithelial to mesenchymal transition	6/180	110/18614	0.00070174	0.00533187	0.00322743	EZH2/IL1B/PTEN/SMAD7/TGFB1/WWTR1	6
BP	GO:1900076	regulation of cellular response to insulin stimulus	5/180	73/18614	0.000706116	0.00535483	0.00324133	SIRT1/SOCS1/IL1B/PPARG/SNX5	5
BP	GO:0007595	lactation	4/180	42/18614	0.000710499	0.00536746	0.00324897	HIF1A/VDR/CREB1/CDO1	4
BP	GO:0050999	regulation of nitric-oxide synthase activity	4/180	42/18614	0.000710499	0.00536746	0.00324897	HIF1A/GCH1/EGFR/IL1B	4
BP	GO:0044804	autophagy of nucleus	3/180	19/18614	0.000768852	0.00578616	0.00350242	ULK1/ATG3/ATG13	3
BP	GO:0045346	regulation of MHC class II biosynthetic process	3/180	19/18614	0.000768852	0.00578616	0.00350242	SIRT1/TLR4/IL33	3
BP	GO:0014066	regulation of phosphatidylinositol 3-kinase signaling	6/180	112/18614	0.000771494	0.00579501	0.00350777	NEDD4/SIRT1/EGFR/PTEN/DDR2/PTPN6	6
BP	GO:0048872	homeostasis of number of cells	10/180	304/18614	0.00077377	0.00580107	0.00351145	SLC7A11/HIF1A/ZFP36/MEF2C/EZH2/ACVR1B/TNFAIP3/SLC11A2/KLF2/TSC22D3	10
BP	GO:0030501	positive regulation of bone mineralization	4/180	43/18614	0.000777508	0.00581805	0.00352172	TFAP2A/VDR/MEF2C/ALOX5	4
BP	GO:0097305	response to alcohol	9/180	252/18614	0.000794139	0.00593127	0.00359026	AKR1C3/CDH1/PRKAA2/CREB1/CYBB/CDO1/TGFB1/KLF2/RGS4	9
BP	GO:0071479	cellular response to ionizing radiation	5/180	75/18614	0.000798876	0.00595539	0.00360486	HSPA5/TP53/CDKN1A/SIRT1/EGR1	5
BP	GO:0002062	chondrocyte differentiation	6/180	113/18614	0.000808321	0.00601445	0.00364061	HIF1A/ATF2/MEF2C/SMAD7/SLC39A14/TGFB1	6
BP	GO:0046651	lymphocyte proliferation	10/180	306/18614	0.000813492	0.00604156	0.00365701	TFRC/TP53/CDKN1A/MEF2C/BID/TLR4/IL1B/IFNA2/IDO1/PTPN6	10
BP	GO:0051961	negative regulation of nervous system development	7/180	156/18614	0.000817451	0.00605957	0.00366791	TP53/CDH1/ULK1/IL1B/PTEN/MYCN/MT3	7
BP	GO:0006919	activation of cysteine-type endopeptidase activity involved in apoptotic process	5/180	76/18614	0.000848524	0.00623391	0.00377345	PML/VCP/BID/MTCH1/PPARG	5
BP	GO:0001678	intracellular glucose homeostasis	7/180	157/18614	0.000848741	0.00623391	0.00377345	GCLC/HIF1A/PRKAA2/SIRT1/NOX4/SLC39A14/PCK2	7
BP	GO:0042181	ketone biosynthetic process	4/180	44/18614	0.000848859	0.00623391	0.00377345	AKR1C3/PDSS2/SIRT6/EGR1	4
BP	GO:1903573	negative regulation of response to endoplasmic reticulum stress	4/180	44/18614	0.000848859	0.00623391	0.00377345	HSPA5/CREB3/ALOX5/HERPUD1	4
BP	GO:1904646	cellular response to amyloid-beta	4/180	44/18614	0.000848859	0.00623391	0.00377345	ABCC1/TLR4/LGMN/GJA1	4
BP	GO:0048762	mesenchymal cell differentiation	9/180	255/18614	0.00086341	0.00631728	0.00382391	HIF1A/MEF2C/EZH2/MAPK1/IL1B/PTEN/SMAD7/TGFB1/WWTR1	9
BP	GO:0050730	regulation of peptidyl-tyrosine phosphorylation	9/180	255/18614	0.00086341	0.00631728	0.00382391	TP53/CD44/CHMP6/NOX4/EGFR/SOCS1/TGFB1/IFNA2/PTPN6	9
BP	GO:0023061	signal release	13/180	483/18614	0.000867179	0.00633313	0.00383351	HIF1A/SLC16A1/NR4A1/CREB1/SIRT6/MEF2C/ALOX5/SNX4/IL1B/PPARG/GJA1/PCK2/HNF4A	13
BP	GO:0051222	positive regulation of protein transport	10/180	309/18614	0.000876212	0.0063873	0.00386629	HIF1A/CDH1/SIRT6/ATG13/MAPK8/TLR4/IL1B/TGFB1/PPARG/PCK2	10
BP	GO:0034755	iron ion transmembrane transport	3/180	20/18614	0.000898126	0.006511	0.00394117	ISCU/SLC39A14/SLC11A2	3
BP	GO:0045342	MHC class II biosynthetic process	3/180	20/18614	0.000898126	0.006511	0.00394117	SIRT1/TLR4/IL33	3
BP	GO:2000269	regulation of fibroblast apoptotic process	3/180	20/18614	0.000898126	0.006511	0.00394117	TP53/NUPR1/BID	3
BP	GO:0051092	positive regulation of NF-kappaB transcription factor activity	7/180	159/18614	0.000914157	0.00661508	0.00400417	TFRC/RELA/AR/TLR4/IL1B/TRIM21/RIPK1	7
BP	GO:0002460	adaptive immune response based on somatic recombination of immune receptors built from immunoglobulin superfamily domains	10/180	311/18614	0.000920194	0.00662301	0.00400897	TFRC/MEF2C/TNFAIP3/TLR4/IL1B/SMAD7/TGFB1/IFNA2/PTPN6/IL33	10
BP	GO:0008631	intrinsic apoptotic signaling pathway in response to oxidative stress	4/180	45/18614	0.000924706	0.00662301	0.00400897	PML/HIF1A/P4HB/SIRT1	4
BP	GO:0010799	regulation of peptidyl-threonine phosphorylation	4/180	45/18614	0.000924706	0.00662301	0.00400897	MAPK1/SMAD7/TGFB1/DDIT4	4
BP	GO:0030890	positive regulation of B cell proliferation	4/180	45/18614	0.000924706	0.00662301	0.00400897	TFRC/CDKN1A/MEF2C/TLR4	4
BP	GO:1904706	negative regulation of vascular associated smooth muscle cell proliferation	4/180	45/18614	0.000924706	0.00662301	0.00400897	CDKN1A/MEF2C/PTEN/PPARG	4
BP	GO:0009185	ribonucleoside diphosphate metabolic process	6/180	116/18614	0.000926986	0.00662301	0.00400897	HIF1A/RRM2/PRKAA2/NUPR1/SIRT6/DDIT4	6
BP	GO:0015908	fatty acid transport	6/180	116/18614	0.000926986	0.00662301	0.00400897	PLIN2/FABP4/IL1B/PPARG/ACSL1/SLC2A1	6
BP	GO:0043122	regulation of I-kappaB kinase/NF-kappaB signaling	9/180	258/18614	0.000937521	0.00668618	0.00404721	TFRC/RELA/SIRT1/TNFAIP3/TLR4/IL1B/TRIM21/GJA1/RIPK1	9
BP	GO:0007162	negative regulation of cell adhesion	10/180	312/18614	0.000942856	0.00671212	0.00406291	FZD7/CDH1/SOCS1/PTEN/SMAD7/TGFB1/IFNA2/IDO1/PTPN6/DUSP1	10
BP	GO:0032943	mononuclear cell proliferation	10/180	313/18614	0.000965975	0.00686433	0.00415504	TFRC/TP53/CDKN1A/MEF2C/BID/TLR4/IL1B/IFNA2/IDO1/PTPN6	10
BP	GO:0018108	peptidyl-tyrosine phosphorylation	11/180	370/18614	0.000978057	0.00693771	0.00419946	TP53/CD44/CHMP6/CAMKK2/NOX4/EGFR/SOCS1/TGFB1/IFNA2/DDR2/PTPN6	11
BP	GO:0001503	ossification	12/180	429/18614	0.000983622	0.00696468	0.00421579	HIF1A/TFAP2A/VDR/MEF2C/ALOX5/ALOX15/EGFR/MAPK1/SMAD7/WWTR1/PPARG/DDR2	12
BP	GO:0035384	thioester biosynthetic process	4/180	46/18614	0.0010052	0.00707941	0.00428523	PDK4/ELOVL5/DLD/ACSL1	4
BP	GO:0042789	mRNA transcription by RNA polymerase II	4/180	46/18614	0.0010052	0.00707941	0.00428523	ATF2/VDR/CREB1/PPARG	4
BP	GO:0071616	acyl-CoA biosynthetic process	4/180	46/18614	0.0010052	0.00707941	0.00428523	PDK4/ELOVL5/DLD/ACSL1	4
BP	GO:1902475	L-alpha-amino acid transmembrane transport	5/180	79/18614	0.00101131	0.00710974	0.0043036	SLC7A11/SLC3A2/SLC1A5/SLC1A4/RGS4	5
BP	GO:0051897	positive regulation of protein kinase B signaling	6/180	118/18614	0.00101325	0.00711076	0.00430421	AKR1C3/GDF15/TXN/NOX4/EGFR/TGFB1	6
BP	GO:0016052	carbohydrate catabolic process	7/180	162/18614	0.00101967	0.00714309	0.00432378	TP53/HIF1A/PRKAA2/NUPR1/SIRT6/GABARAPL1/DDIT4	7
BP	GO:0018212	peptidyl-tyrosine modification	11/180	372/18614	0.00102159	0.00714388	0.00432426	TP53/CD44/CHMP6/CAMKK2/NOX4/EGFR/SOCS1/TGFB1/IFNA2/DDR2/PTPN6	11
BP	GO:1903579	negative regulation of ATP metabolic process	3/180	21/18614	0.0010404	0.00726255	0.00439609	NUPR1/SIRT6/DDIT4	3
BP	GO:0050796	regulation of insulin secretion	7/180	163/18614	0.00105689	0.00736384	0.0044574	HIF1A/SLC16A1/SIRT6/ALOX5/IL1B/PCK2/HNF4A	7
BP	GO:0002718	regulation of cytokine production involved in immune response	6/180	119/18614	0.00105863	0.00736384	0.0044574	SIRT1/TLR4/IL1B/SMAD7/TGFB1/IFNA2	6
BP	GO:0070227	lymphocyte apoptotic process	5/180	80/18614	0.0010704	0.00742093	0.00449196	TP53/HIF1A/IDO1/TSC22D3/RIPK1	5
BP	GO:0001894	tissue homeostasis	9/180	263/18614	0.00107248	0.00742093	0.00449196	TFRC/PDK4/NOX4/TNFAIP3/TLR4/WWTR1/GJA1/ALB/SLC2A1	9
BP	GO:0060249	anatomical structure homeostasis	9/180	263/18614	0.00107248	0.00742093	0.00449196	TFRC/PDK4/NOX4/TNFAIP3/TLR4/WWTR1/GJA1/ALB/SLC2A1	9
BP	GO:0002701	negative regulation of production of molecular mediator of immune response	4/180	47/18614	0.00109049	0.00751927	0.00455149	SMAD7/TGFB1/IFNA2/IL33	4
BP	GO:0046677	response to antibiotic	4/180	47/18614	0.00109049	0.00751927	0.00455149	HSPA5/TP53/MEF2C/EZH2	4
BP	GO:0002696	positive regulation of leukocyte activation	11/180	377/18614	0.00113747	0.00782949	0.00473927	TFRC/CDKN1A/MEF2C/SNX4/DPP4/SOCS1/TLR4/IL1B/TGFB1/PTPN6/IL33	11
BP	GO:0002367	cytokine production involved in immune response	6/180	121/18614	0.00115406	0.00792658	0.00479804	SIRT1/TLR4/IL1B/SMAD7/TGFB1/IFNA2	6
BP	GO:0045637	regulation of myeloid cell differentiation	8/180	214/18614	0.00115558	0.00792658	0.00479804	HIF1A/ZFP36/CREB1/MEF2C/ACVR1B/TLR4/TGFB1/RIPK1	8
BP	GO:1903037	regulation of leukocyte cell-cell adhesion	11/180	378/18614	0.0011619	0.00795606	0.00481588	TFRC/CD44/RELA/ALOX5/DPP4/SOCS1/IL1B/SMAD7/IFNA2/IDO1/PTPN6	11
BP	GO:0022409	positive regulation of cell-cell adhesion	10/180	321/18614	0.0011682	0.00798537	0.00483362	TFRC/CD44/RELA/ALOX5/DPP4/SOCS1/IL1B/SMAD7/PIEZO1/PTPN6	10
BP	GO:0031960	response to corticosteroid	7/180	166/18614	0.001175	0.00801799	0.00485337	AKR1C3/ZFP36/GOT1/CYBB/CDO1/DDIT4/PCK2	7
BP	GO:0060444	branching involved in mammary gland duct morphogenesis	3/180	22/18614	0.00119615	0.00812022	0.00491525	PML/VDR/AR	3
BP	GO:1902894	negative regulation of miRNA transcription	3/180	22/18614	0.00119615	0.00812022	0.00491525	RELA/TGFB1/PPARG	3
BP	GO:2000725	regulation of cardiac muscle cell differentiation	3/180	22/18614	0.00119615	0.00812022	0.00491525	FZD7/MEF2C/TGFB1	3
BP	GO:0050767	regulation of neurogenesis	11/180	381/18614	0.0012378	0.00838856	0.00507768	TP53/HIF1A/CDH1/EZH2/ULK1/IL1B/PTEN/TGFB1/MYCN/MT3/IL33	11
BP	GO:0031349	positive regulation of defense response	12/180	441/18614	0.00124488	0.00842212	0.00509799	RELA/NUPR1/FABP4/MEF2C/SNX4/ABCC1/TNFAIP3/TLR4/IL1B/IDO1/IL33/RIPK1	12
BP	GO:0022612	gland morphogenesis	6/180	123/18614	0.00125596	0.00848253	0.00513456	PML/VDR/AR/EGFR/TNFAIP3/TGFB1	6
BP	GO:0050871	positive regulation of B cell activation	5/180	83/18614	0.00126306	0.00851598	0.0051548	TFRC/CDKN1A/MEF2C/TLR4/TGFB1	5
BP	GO:0008206	bile acid metabolic process	4/180	49/18614	0.00127609	0.00858915	0.0051991	AKR1C1/SIRT1/SCP2/OSBPL9	4
BP	GO:1904951	positive regulation of establishment of protein localization	10/180	325/18614	0.00128158	0.00861145	0.00521259	HIF1A/CDH1/SIRT6/ATG13/MAPK8/TLR4/IL1B/TGFB1/PPARG/PCK2	10
BP	GO:0043280	positive regulation of cysteine-type endopeptidase activity involved in apoptotic process	6/180	124/18614	0.00130941	0.00878351	0.00531674	PML/SIRT1/VCP/BID/MTCH1/PPARG	6
BP	GO:1901215	negative regulation of neuron death	8/180	219/18614	0.00133885	0.00896574	0.00542705	SLC7A11/GCLC/HIF1A/JUN/SIRT1/MEF2C/LGMN/MT3	8
BP	GO:0009150	purine ribonucleotide metabolic process	12/180	445/18614	0.00134382	0.0089838	0.00543798	HIF1A/PRKAA2/NUPR1/SIRT6/VCP/PDK4/ACSF2/ELOVL5/TGFB1/DLD/ACSL1/DDIT4	12
BP	GO:0006925	inflammatory cell apoptotic process	3/180	23/18614	0.00136584	0.00906962	0.00548993	SLC7A11/SIRT1/MEF2C	3
BP	GO:0035988	chondrocyte proliferation	3/180	23/18614	0.00136584	0.00906962	0.00548993	SIRT6/SMAD7/DDR2	3
BP	GO:0070076	histone lysine demethylation	3/180	23/18614	0.00136584	0.00906962	0.00548993	KDM3B/KDM5A/KDM6B	3
BP	GO:2000629	negative regulation of miRNA metabolic process	3/180	23/18614	0.00136584	0.00906962	0.00548993	RELA/TGFB1/PPARG	3
BP	GO:0042304	regulation of fatty acid biosynthetic process	4/180	50/18614	0.0013767	0.00912638	0.00552429	SIRT1/PDK4/IL1B/ELOVL5	4
BP	GO:0010950	positive regulation of endopeptidase activity	7/180	171/18614	0.00139461	0.00922968	0.00558682	PML/SIRT1/VCP/BID/MTCH1/LGMN/PPARG	7
BP	GO:0006096	glycolytic process	5/180	85/18614	0.00140501	0.00926741	0.00560965	HIF1A/PRKAA2/NUPR1/SIRT6/DDIT4	5
BP	GO:0072524	pyridine-containing compound metabolic process	5/180	85/18614	0.00140501	0.00926741	0.00560965	TP53/PARP16/VCP/IDO1/PSAT1	5
BP	GO:0003206	cardiac chamber morphogenesis	6/180	126/18614	0.00142153	0.00936075	0.00566615	TP53/HIF1A/PPP1R13L/MEF2C/SMAD7/TGFB1	6
BP	GO:0016042	lipid catabolic process	10/180	330/18614	0.00143579	0.00943892	0.00571347	AKR1C3/PRDX6/DECR1/SIRT6/SCP2/LPIN1/IL1B/DPEP1/MT3/PCK2	10
BP	GO:0001837	epithelial to mesenchymal transition	7/180	172/18614	0.00144215	0.00944931	0.00571976	HIF1A/EZH2/IL1B/PTEN/SMAD7/TGFB1/WWTR1	7
BP	GO:0055088	lipid homeostasis	7/180	172/18614	0.00144215	0.00944931	0.00571976	AKR1C1/PRKAA2/GOT1/FABP4/SIRT1/PPARG/HNF4A	7
BP	GO:0006757	ATP generation from ADP	5/180	86/18614	0.00148023	0.00958785	0.00580362	HIF1A/PRKAA2/NUPR1/SIRT6/DDIT4	5
BP	GO:0006970	response to osmotic stress	5/180	86/18614	0.00148023	0.00958785	0.00580362	TP53/ATF2/MICU1/TSC22D3/SLC2A1	5
BP	GO:0015807	L-amino acid transport	5/180	86/18614	0.00148023	0.00958785	0.00580362	SLC7A11/SLC3A2/SLC1A5/SLC1A4/RGS4	5
BP	GO:0019915	lipid storage	5/180	86/18614	0.00148023	0.00958785	0.00580362	PLIN2/SIRT1/HILPDA/IL1B/PPARG	5
BP	GO:2000134	negative regulation of G1/S transition of mitotic cell cycle	5/180	86/18614	0.00148023	0.00958785	0.00580362	TP53/PML/CDKN1A/EZH2/PTEN	5
BP	GO:0071482	cellular response to light stimulus	6/180	127/18614	0.00148026	0.00958785	0.00580362	TP53/CDKN1A/NEDD4/SIRT1/CDC25A/TIMP1	6
BP	GO:0045778	positive regulation of ossification	4/180	51/18614	0.00148271	0.00958785	0.00580362	TFAP2A/VDR/MEF2C/ALOX5	4
BP	GO:1904707	positive regulation of vascular associated smooth muscle cell proliferation	4/180	51/18614	0.00148271	0.00958785	0.00580362	JUN/MFN2/DDR2/GJA1	4
BP	GO:0032386	regulation of intracellular transport	10/180	332/18614	0.00150155	0.00969383	0.00586777	CDH1/NEDD4/TXN/SIRT6/SCP2/ATG13/MAPK1/MAPK8/IL1B/TGFB1	10
BP	GO:0016577	histone demethylation	3/180	24/18614	0.00154992	0.00994114	0.00601747	KDM3B/KDM5A/KDM6B	3
BP	GO:0060571	morphogenesis of an epithelial fold	3/180	24/18614	0.00154992	0.00994114	0.00601747	HIF1A/AR/EGFR	3
BP	GO:0070233	negative regulation of T cell apoptotic process	3/180	24/18614	0.00154992	0.00994114	0.00601747	HIF1A/IDO1/TSC22D3	3
BP	GO:1902410	mitotic cytokinetic process	3/180	24/18614	0.00154992	0.00994114	0.00601747	CHMP6/KIF20A/CHMP1A	3
BP	GO:0032370	positive regulation of lipid transport	5/180	87/18614	0.00155837	0.00994691	0.00602096	SIRT1/SCP2/IL1B/PPARG/ACSL1	5
BP	GO:0048708	astrocyte differentiation	5/180	87/18614	0.00155837	0.00994691	0.00602096	MAPK1/TLR4/IL1B/MYCN/MT3	5
BP	GO:2000243	positive regulation of reproductive process	5/180	87/18614	0.00155837	0.00994691	0.00602096	AR/CDC25A/ACVR1B/YTHDC2/AURKA	5
BP	GO:0045931	positive regulation of mitotic cell cycle	6/180	129/18614	0.00160325	0.0102168	0.00618436	RRM2/CDC25A/EGFR/LGMN/DDR2/AURKA	6
BP	GO:0046849	bone remodeling	5/180	88/18614	0.00163951	0.0104311	0.00631405	TFRC/PDK4/NOX4/TNFAIP3/GJA1	5
BP	GO:0022900	electron transport chain	7/180	177/18614	0.00169912	0.010793	0.0065331	ISCU/CYBB/NOX4/BID/DLD/IDO1/NCF2	7
BP	GO:0010883	regulation of lipid storage	4/180	53/18614	0.00171156	0.0108371	0.00655981	PLIN2/SIRT1/HILPDA/PPARG	4
BP	GO:0070169	positive regulation of biomineral tissue development	4/180	53/18614	0.00171156	0.0108371	0.00655981	TFAP2A/VDR/MEF2C/ALOX5	4
BP	GO:0007589	body fluid secretion	5/180	89/18614	0.00172371	0.0108966	0.00659583	HIF1A/VDR/CREB1/ALOX12B/CDO1	5
BP	GO:0019318	hexose metabolic process	8/180	228/18614	0.0017265	0.0108968	0.00659595	TP53/GOT1/SIRT1/SIRT6/PDK4/ATF3/SLC39A14/PCK2	8
BP	GO:0038127	ERBB signaling pathway	6/180	131/18614	0.00173387	0.0109259	0.00661353	CHMP6/EGFR/MAPK1/TGFB1/LGMN/SNX5	6
BP	GO:0070423	nucleotide-binding oligomerization domain containing signaling pathway	3/180	25/18614	0.00174883	0.0109865	0.00665022	RELA/TNFAIP3/TLR4	3
BP	GO:0001701	in utero embryonic development	11/180	398/18614	0.00174905	0.0109865	0.00665022	TP53/HIF1A/RRM2/ATF2/AR/KEAP1/EGFR/MAPK1/ACVR1B/MFN2/KLF2	11
BP	GO:0051960	regulation of nervous system development	12/180	461/18614	0.00180707	0.0113329	0.00685993	TP53/HIF1A/CDH1/EZH2/ULK1/LPIN1/IL1B/PTEN/TGFB1/MYCN/MT3/IL33	12
BP	GO:0033555	multicellular organismal response to stress	5/180	90/18614	0.00181104	0.0113398	0.0068641	GCH1/MEF2C/DPP4/PTEN/IDO1	5
BP	GO:1904645	response to amyloid-beta	4/180	54/18614	0.00183469	0.0114697	0.00694274	ABCC1/TLR4/LGMN/GJA1	4
BP	GO:0009259	ribonucleotide metabolic process	12/180	464/18614	0.00190708	0.0119034	0.00720526	HIF1A/PRKAA2/NUPR1/SIRT6/VCP/PDK4/ACSF2/ELOVL5/TGFB1/DLD/ACSL1/DDIT4	12
BP	GO:0002702	positive regulation of production of molecular mediator of immune response	6/180	134/18614	0.00194475	0.0121003	0.00732445	TFRC/SIRT1/TLR4/IL1B/TGFB1/IL33	6
BP	GO:0009132	nucleoside diphosphate metabolic process	6/180	134/18614	0.00194475	0.0121003	0.00732445	HIF1A/RRM2/PRKAA2/NUPR1/SIRT6/DDIT4	6
BP	GO:0035872	nucleotide-binding domain, leucine rich repeat containing receptor signaling pathway	3/180	26/18614	0.00196297	0.0121236	0.00733854	RELA/TNFAIP3/TLR4	3
BP	GO:0035994	response to muscle stretch	3/180	26/18614	0.00196297	0.0121236	0.00733854	JUN/RELA/DDR2	3
BP	GO:0044346	fibroblast apoptotic process	3/180	26/18614	0.00196297	0.0121236	0.00733854	TP53/NUPR1/BID	3
BP	GO:2000773	negative regulation of cellular senescence	3/180	26/18614	0.00196297	0.0121236	0.00733854	SIRT1/SIRT6/PTEN	3
BP	GO:2000772	regulation of cellular senescence	4/180	55/18614	0.00196383	0.0121236	0.00733854	TP53/SIRT1/SIRT6/PTEN	4
BP	GO:1905952	regulation of lipid localization	7/180	182/18614	0.00199039	0.0122684	0.00742617	PLIN2/SIRT1/SCP2/HILPDA/IL1B/PPARG/ACSL1	7
BP	GO:1903532	positive regulation of secretion by cell	9/180	289/18614	0.00205068	0.0126203	0.00763919	HIF1A/CREB1/SIRT6/SNX4/TLR4/IL1B/TGFB1/PPARG/PCK2	9
BP	GO:0071333	cellular response to glucose stimulus	6/180	136/18614	0.00209576	0.0128187	0.00775926	GCLC/HIF1A/PRKAA2/NOX4/SLC39A14/PCK2	6
BP	GO:0002707	negative regulation of lymphocyte mediated immunity	4/180	56/18614	0.00209913	0.0128187	0.00775926	SMAD7/TGFB1/IFNA2/PTPN6	4
BP	GO:0002823	negative regulation of adaptive immune response based on somatic recombination of immune receptors built from immunoglobulin superfamily domains	4/180	56/18614	0.00209913	0.0128187	0.00775926	SMAD7/IFNA2/PTPN6/IL33	4
BP	GO:0019369	arachidonic acid metabolic process	4/180	56/18614	0.00209913	0.0128187	0.00775926	AKR1C3/ALOX12B/ALOX15/ALOX15B	4
BP	GO:0038066	p38MAPK cascade	4/180	56/18614	0.00209913	0.0128187	0.00775926	ZFP36/ATF2/IL1B/DUSP1	4
BP	GO:0042886	amide transport	10/180	349/18614	0.00216548	0.0131882	0.00798298	SLC7A11/HIF1A/SLC16A1/SIRT6/ALOX5/IL1B/GJA1/SLC1A4/PCK2/HNF4A	10
BP	GO:0010952	positive regulation of peptidase activity	7/180	185/18614	0.00218285	0.0131882	0.00798298	PML/SIRT1/VCP/BID/MTCH1/LGMN/PPARG	7
BP	GO:0032640	tumor necrosis factor production	7/180	185/18614	0.00218285	0.0131882	0.00798298	ZFP36/CYBB/TNFAIP3/TLR4/PTPN6/IL33/RIPK1	7
BP	GO:0032680	regulation of tumor necrosis factor production	7/180	185/18614	0.00218285	0.0131882	0.00798298	ZFP36/CYBB/TNFAIP3/TLR4/PTPN6/IL33/RIPK1	7
BP	GO:0046755	viral budding	3/180	27/18614	0.00219276	0.0131882	0.00798298	CHMP6/NEDD4/CHMP1A	3
BP	GO:0090200	positive regulation of release of cytochrome c from mitochondria	3/180	27/18614	0.00219276	0.0131882	0.00798298	TP53/BID/BNIP3	3
BP	GO:0006637	acyl-CoA metabolic process	5/180	94/18614	0.00219303	0.0131882	0.00798298	PDK4/ACSF2/ELOVL5/DLD/ACSL1	5
BP	GO:0006835	dicarboxylic acid transport	5/180	94/18614	0.00219303	0.0131882	0.00798298	SLC7A11/SLC16A1/SLC1A5/GJA1/SLC1A4	5
BP	GO:0035383	thioester metabolic process	5/180	94/18614	0.00219303	0.0131882	0.00798298	PDK4/ACSF2/ELOVL5/DLD/ACSL1	5
BP	GO:0046031	ADP metabolic process	5/180	94/18614	0.00219303	0.0131882	0.00798298	HIF1A/PRKAA2/NUPR1/SIRT6/DDIT4	5
BP	GO:0019693	ribose phosphate metabolic process	12/180	473/18614	0.00223475	0.0133733	0.008095	HIF1A/PRKAA2/NUPR1/SIRT6/VCP/PDK4/ACSF2/ELOVL5/TGFB1/DLD/ACSL1/DDIT4	12
BP	GO:0007566	embryo implantation	4/180	57/18614	0.00224073	0.0133733	0.008095	ACVR1B/IL1B/GJA1/TIMP1	4
BP	GO:0033866	nucleoside bisphosphate biosynthetic process	4/180	57/18614	0.00224073	0.0133733	0.008095	PDK4/ELOVL5/DLD/ACSL1	4
BP	GO:0034030	ribonucleoside bisphosphate biosynthetic process	4/180	57/18614	0.00224073	0.0133733	0.008095	PDK4/ELOVL5/DLD/ACSL1	4
BP	GO:0034033	purine nucleoside bisphosphate biosynthetic process	4/180	57/18614	0.00224073	0.0133733	0.008095	PDK4/ELOVL5/DLD/ACSL1	4
BP	GO:0007249	I-kappaB kinase/NF-kappaB signaling	9/180	293/18614	0.00224996	0.0134005	0.00811145	TFRC/RELA/SIRT1/TNFAIP3/TLR4/IL1B/TRIM21/GJA1/RIPK1	9
BP	GO:0046887	positive regulation of hormone secretion	6/180	138/18614	0.00225546	0.0134005	0.00811145	HIF1A/CREB1/SIRT6/SNX4/PPARG/PCK2	6
BP	GO:0071331	cellular response to hexose stimulus	6/180	138/18614	0.00225546	0.0134005	0.00811145	GCLC/HIF1A/PRKAA2/NOX4/SLC39A14/PCK2	6
BP	GO:0046330	positive regulation of JNK cascade	5/180	95/18614	0.00229705	0.0136271	0.00824861	FZD7/TLR4/IL1B/MAP3K11/RIPK1	5
BP	GO:0016570	histone modification	12/180	475/18614	0.00231349	0.0136951	0.00828979	TP53/SIRT3/ATF2/KDM3B/PRKAA2/SIRT1/EZH2/KDM5A/KDM6B/MT3/SETD1B/AURKA	12
BP	GO:0050670	regulation of lymphocyte proliferation	8/180	239/18614	0.00231545	0.0136951	0.00828979	TFRC/CDKN1A/MEF2C/BID/TLR4/IL1B/IDO1/PTPN6	8
BP	GO:0046328	regulation of JNK cascade	6/180	139/18614	0.00233867	0.0138118	0.00836042	FZD7/EGFR/TLR4/IL1B/MAP3K11/RIPK1	6
BP	GO:0009165	nucleotide biosynthetic process	9/180	295/18614	0.00235523	0.0138889	0.00840706	RRM2/PARP16/VCP/PDK4/ELOVL5/TGFB1/DLD/ACSL1/IDO1	9
BP	GO:0009913	epidermal cell differentiation	8/180	240/18614	0.00237596	0.0139902	0.00846838	AKR1C3/ZFP36/VDR/EZH2/KEAP1/ALOX15B/MYCN/TXNIP	8
BP	GO:0010718	positive regulation of epithelial to mesenchymal transition	4/180	58/18614	0.00238878	0.0140066	0.00847836	EZH2/IL1B/TGFB1/WWTR1	4
BP	GO:0048010	vascular endothelial growth factor receptor signaling pathway	4/180	58/18614	0.00238878	0.0140066	0.00847836	HIF1A/NEDD4/IL1B/MT3	4
BP	GO:0040029	epigenetic regulation of gene expression	7/180	188/18614	0.00238939	0.0140066	0.00847836	TP53/SIRT1/SIRT6/EZH2/KLF2/KDM5A/TFAP2C	7
BP	GO:0002366	leukocyte activation involved in immune response	9/180	296/18614	0.00240932	0.0141026	0.00853641	TFRC/TP53/SNX4/TLR4/SMAD7/TGFB1/IFNA2/PTPN6/IL33	9
BP	GO:0007159	leukocyte cell-cell adhesion	11/180	415/18614	0.00242135	0.0141267	0.00855104	TFRC/CD44/RELA/ALOX5/DPP4/SOCS1/IL1B/SMAD7/IFNA2/IDO1/PTPN6	11
BP	GO:0071326	cellular response to monosaccharide stimulus	6/180	140/18614	0.00242418	0.0141267	0.00855104	GCLC/HIF1A/PRKAA2/NOX4/SLC39A14/PCK2	6
BP	GO:1904019	epithelial cell apoptotic process	6/180	140/18614	0.00242418	0.0141267	0.00855104	AKR1C3/ZFP36/ATF2/NUPR1/BID/TNFAIP3	6
BP	GO:0097529	myeloid leukocyte migration	8/180	241/18614	0.0024377	0.0141479	0.00856388	CREB3/MAPK1/DPP4/IL1B/LGMN/DPEP1/DUSP1/CXCL2	8
BP	GO:0032801	receptor catabolic process	3/180	28/18614	0.00243856	0.0141479	0.00856388	NEDD4/TGFB1/LGMN	3
BP	GO:0042059	negative regulation of epidermal growth factor receptor signaling pathway	3/180	28/18614	0.00243856	0.0141479	0.00856388	CHMP6/EGFR/SNX5	3
BP	GO:1901293	nucleoside phosphate biosynthetic process	9/180	297/18614	0.00246439	0.0142768	0.00864191	RRM2/PARP16/VCP/PDK4/ELOVL5/TGFB1/DLD/ACSL1/IDO1	9
BP	GO:0009636	response to toxic substance	8/180	242/18614	0.00250069	0.0144659	0.00875636	SLC7A11/PRDX6/GCH1/CDH1/NUPR1/TXN/MT3/ALB	8
BP	GO:1902807	negative regulation of cell cycle G1/S phase transition	5/180	97/18614	0.00251579	0.0145108	0.0087835	TP53/PML/CDKN1A/EZH2/PTEN	5
BP	GO:1903321	negative regulation of protein modification by small protein conjugation or removal	5/180	97/18614	0.00251579	0.0145108	0.0087835	GCLC/RELA/TNFAIP3/SMAD7/TRIM21	5
BP	GO:0031099	regeneration	7/180	190/18614	0.00253524	0.0145592	0.00881282	CDKN1A/JUN/FZD7/EZH2/ULK1/LPIN1/AURKA	7
BP	GO:0071706	tumor necrosis factor superfamily cytokine production	7/180	190/18614	0.00253524	0.0145592	0.00881282	ZFP36/CYBB/TNFAIP3/TLR4/PTPN6/IL33/RIPK1	7
BP	GO:1903555	regulation of tumor necrosis factor superfamily cytokine production	7/180	190/18614	0.00253524	0.0145592	0.00881282	ZFP36/CYBB/TNFAIP3/TLR4/PTPN6/IL33/RIPK1	7
BP	GO:0006611	protein export from nucleus	4/180	59/18614	0.00254343	0.0145639	0.00881566	TXN/SIRT6/IL1B/TGFB1	4
BP	GO:0070228	regulation of lymphocyte apoptotic process	4/180	59/18614	0.00254343	0.0145639	0.00881566	TP53/HIF1A/IDO1/TSC22D3	4
BP	GO:0032944	regulation of mononuclear cell proliferation	8/180	243/18614	0.00256495	0.0146447	0.00886457	TFRC/CDKN1A/MEF2C/BID/TLR4/IL1B/IDO1/PTPN6	8
BP	GO:0045930	negative regulation of mitotic cell cycle	8/180	243/18614	0.00256495	0.0146447	0.00886457	TP53/PML/CDKN1A/ATF2/EZH2/PTEN/YTHDC2/DUSP1	8
BP	GO:0045785	positive regulation of cell adhesion	12/180	482/18614	0.00260717	0.0148642	0.00899746	TFRC/CD44/P4HB/RELA/ALOX5/ALOX15/DPP4/SOCS1/IL1B/SMAD7/PIEZO1/PTPN6	12
BP	GO:0002263	cell activation involved in immune response	9/180	300/18614	0.00263562	0.0149832	0.0090695	TFRC/TP53/SNX4/TLR4/SMAD7/TGFB1/IFNA2/PTPN6/IL33	9
BP	GO:0030217	T cell differentiation	9/180	300/18614	0.00263562	0.0149832	0.0090695	TP53/FZD7/ATF2/ZEB1/SOCS1/IL1B/SMAD7/IFNA2/EGR1	9
BP	GO:0043123	positive regulation of I-kappaB kinase/NF-kappaB signaling	7/180	192/18614	0.00268785	0.0151357	0.00916176	TFRC/RELA/TLR4/IL1B/TRIM21/GJA1/RIPK1	7
BP	GO:0090276	regulation of peptide hormone secretion	7/180	192/18614	0.00268785	0.0151357	0.00916176	HIF1A/SLC16A1/SIRT6/ALOX5/IL1B/PCK2/HNF4A	7
BP	GO:0090092	regulation of transmembrane receptor protein serine/threonine kinase signaling pathway	9/180	301/18614	0.00269475	0.0151357	0.00916176	HSPA5/TP53/GDF15/SIRT1/ZEB1/ACVR1B/SMAD7/TGFB1/PPARG	9
BP	GO:0010212	response to ionizing radiation	6/180	143/18614	0.00269483	0.0151357	0.00916176	HSPA5/TP53/PML/CDKN1A/SIRT1/EGR1	6
BP	GO:0010575	positive regulation of vascular endothelial growth factor production	3/180	29/18614	0.00270074	0.0151357	0.00916176	HIF1A/IL1B/TGFB1	3
BP	GO:0031571	mitotic G1 DNA damage checkpoint signaling	3/180	29/18614	0.00270074	0.0151357	0.00916176	TP53/PML/CDKN1A	3
BP	GO:0044819	mitotic G1/S transition checkpoint signaling	3/180	29/18614	0.00270074	0.0151357	0.00916176	TP53/PML/CDKN1A	3
BP	GO:0090025	regulation of monocyte chemotaxis	3/180	29/18614	0.00270074	0.0151357	0.00916176	CREB3/LGMN/DUSP1	3
BP	GO:1902175	regulation of oxidative stress-induced intrinsic apoptotic signaling pathway	3/180	29/18614	0.00270074	0.0151357	0.00916176	HIF1A/P4HB/SIRT1	3
BP	GO:1903205	regulation of hydrogen peroxide-induced cell death	3/180	29/18614	0.00270074	0.0151357	0.00916176	TXN/DDR2/RIPK1	3
BP	GO:0032007	negative regulation of TOR signaling	4/180	60/18614	0.00270481	0.015137	0.00916256	HIF1A/PRKAA2/SIRT1/DDIT4	4
BP	GO:0098869	cellular oxidant detoxification	5/180	99/18614	0.00274927	0.0153633	0.00929953	PRDX6/GCH1/TXN/MT3/ALB	5
BP	GO:0030098	lymphocyte differentiation	11/180	422/18614	0.00275302	0.0153633	0.00929953	TP53/FZD7/ATF2/EZH2/ZEB1/SOCS1/IL1B/SMAD7/IFNA2/PTPN6/EGR1	11
BP	GO:0050878	regulation of body fluid levels	10/180	361/18614	0.00276313	0.0153896	0.00931546	SLC7A11/HIF1A/VDR/PDSS2/CREB1/ALOX12B/CDO1/TLR4/PTPN6/HNF4A	10
BP	GO:0002703	regulation of leukocyte mediated immunity	8/180	246/18614	0.00276553	0.0153896	0.00931546	TFRC/SNX4/TLR4/IL1B/SMAD7/TGFB1/IFNA2/PTPN6	8
BP	GO:0014065	phosphatidylinositol 3-kinase signaling	6/180	144/18614	0.0027899	0.0155034	0.00938435	NEDD4/SIRT1/EGFR/PTEN/DDR2/PTPN6	6
BP	GO:0051054	positive regulation of DNA metabolic process	9/180	303/18614	0.00281617	0.0156054	0.00944612	TFRC/PML/SIRT1/SIRT6/NOX4/EGFR/MAPK1/LPIN1/TGFB1	9
BP	GO:0051607	defense response to virus	9/180	303/18614	0.00281617	0.0156054	0.00944612	PML/RELA/TNFAIP3/IL1B/IFNA2/TRIM21/BNIP3/DDIT4/IL33	9
BP	GO:0043433	negative regulation of DNA-binding transcription factor activity	7/180	194/18614	0.00284742	0.0157565	0.00953757	NUPR1/SIRT1/EZH2/KEAP1/TNFAIP3/SMAD7/TRIM21	7
BP	GO:0030512	negative regulation of transforming growth factor beta receptor signaling pathway	5/180	100/18614	0.00287171	0.015832	0.00958325	HSPA5/TP53/SIRT1/SMAD7/PPARG	5
BP	GO:0045599	negative regulation of fat cell differentiation	4/180	61/18614	0.00287308	0.015832	0.00958325	SIRT1/TRIB2/TGFB1/WWTR1	4
BP	GO:1903409	reactive oxygen species biosynthetic process	4/180	61/18614	0.00287308	0.015832	0.00958325	CYBB/NOX4/ALOX5/TLR4	4
BP	GO:0140546	defense response to symbiont	9/180	304/18614	0.00287848	0.0158396	0.00958789	PML/RELA/TNFAIP3/IL1B/IFNA2/TRIM21/BNIP3/DDIT4/IL33	9
BP	GO:0002791	regulation of peptide secretion	7/180	195/18614	0.00292988	0.0161001	0.00974554	HIF1A/SLC16A1/SIRT6/ALOX5/IL1B/PCK2/HNF4A	7
BP	GO:0006482	protein demethylation	3/180	30/18614	0.00297967	0.0162141	0.00981453	KDM3B/KDM5A/KDM6B	3
BP	GO:0008214	protein dealkylation	3/180	30/18614	0.00297967	0.0162141	0.00981453	KDM3B/KDM5A/KDM6B	3
BP	GO:0015740	C4-dicarboxylate transport	3/180	30/18614	0.00297967	0.0162141	0.00981453	SLC16A1/SLC1A5/SLC1A4	3
BP	GO:0060603	mammary gland duct morphogenesis	3/180	30/18614	0.00297967	0.0162141	0.00981453	PML/VDR/AR	3
BP	GO:0070498	interleukin-1-mediated signaling pathway	3/180	30/18614	0.00297967	0.0162141	0.00981453	RELA/IL1B/EGR1	3
BP	GO:0090140	regulation of mitochondrial fission	3/180	30/18614	0.00297967	0.0162141	0.00981453	PPARG/BNIP3/AURKA	3
BP	GO:1902230	negative regulation of intrinsic apoptotic signaling pathway in response to DNA damage	3/180	30/18614	0.00297967	0.0162141	0.00981453	CD44/SIRT1/BID	3
BP	GO:0050714	positive regulation of protein secretion	6/180	146/18614	0.00298756	0.0162141	0.00981453	HIF1A/SIRT6/TLR4/TGFB1/PPARG/PCK2	6
BP	GO:0062013	positive regulation of small molecule metabolic process	6/180	146/18614	0.00298756	0.0162141	0.00981453	HIF1A/PRKAA2/SIRT1/VCP/IL1B/ELOVL5	6
BP	GO:0007369	gastrulation	7/180	196/18614	0.00301416	0.016336	0.00988835	TP53/FZD7/DLD/GJA1/KDM6B/DUSP1/HNF4A	7
BP	GO:0006865	amino acid transport	6/180	147/18614	0.00309022	0.0167253	0.010124	SLC7A11/SLC3A2/SLC1A5/GJA1/SLC1A4/RGS4	6
BP	GO:0030073	insulin secretion	7/180	197/18614	0.00310029	0.0167339	0.0101292	HIF1A/SLC16A1/SIRT6/ALOX5/IL1B/PCK2/HNF4A	7
BP	GO:0090087	regulation of peptide transport	7/180	197/18614	0.00310029	0.0167339	0.0101292	HIF1A/SLC16A1/SIRT6/ALOX5/IL1B/PCK2/HNF4A	7
BP	GO:0002532	production of molecular mediator involved in inflammatory response	5/180	102/18614	0.00312836	0.0168394	0.0101931	HIF1A/EZH2/ALOX5/SNX4/TLR4	5
BP	GO:0006165	nucleoside diphosphate phosphorylation	5/180	102/18614	0.00312836	0.0168394	0.0101931	HIF1A/PRKAA2/NUPR1/SIRT6/DDIT4	5
BP	GO:0032757	positive regulation of interleukin-8 production	4/180	63/18614	0.00323082	0.0172967	0.0104699	RELA/TLR4/IL1B/RIPK1	4
BP	GO:0060393	regulation of pathway-restricted SMAD protein phosphorylation	4/180	63/18614	0.00323082	0.0172967	0.0104699	GDF15/SMAD7/TGFB1/PPARG	4
BP	GO:0070542	response to fatty acid	4/180	63/18614	0.00323082	0.0172967	0.0104699	AKR1C1/AKR1C3/PDK4/ACSL1	4
BP	GO:2001244	positive regulation of intrinsic apoptotic signaling pathway	4/180	63/18614	0.00323082	0.0172967	0.0104699	TP53/NUPR1/SIRT1/BID	4
BP	GO:0001776	leukocyte homeostasis	5/180	103/18614	0.0032627	0.0173721	0.0105155	SLC7A11/HIF1A/MEF2C/TNFAIP3/TSC22D3	5
BP	GO:0003333	amino acid transmembrane transport	5/180	103/18614	0.0032627	0.0173721	0.0105155	SLC7A11/SLC3A2/SLC1A5/SLC1A4/RGS4	5
BP	GO:0042100	B cell proliferation	5/180	103/18614	0.0032627	0.0173721	0.0105155	TFRC/CDKN1A/MEF2C/TLR4/IFNA2	5
BP	GO:0045639	positive regulation of myeloid cell differentiation	5/180	103/18614	0.0032627	0.0173721	0.0105155	HIF1A/CREB1/ACVR1B/TGFB1/RIPK1	5
BP	GO:0008053	mitochondrial fusion	3/180	31/18614	0.00327568	0.0173721	0.0105155	TFRC/MFN2/BNIP3	3
BP	GO:0072525	pyridine-containing compound biosynthetic process	3/180	31/18614	0.00327568	0.0173721	0.0105155	PARP16/IDO1/PSAT1	3
BP	GO:1903203	regulation of oxidative stress-induced neuron death	3/180	31/18614	0.00327568	0.0173721	0.0105155	SLC7A11/HIF1A/TLR4	3
BP	GO:0010876	lipid localization	12/180	497/18614	0.00333936	0.0176861	0.0107056	AKR1C1/PLIN2/FABP4/SIRT1/SCP2/ABCC1/HILPDA/IL1B/OSBPL9/PPARG/ACSL1/SLC2A1	12
BP	GO:0010631	epithelial cell migration	10/180	371/18614	0.00335628	0.0177519	0.0107454	HIF1A/JUN/NR4A1/SIRT1/MEF2C/DPP4/PTEN/TGFB1/LGMN/PPARG	10
BP	GO:0046939	nucleotide phosphorylation	5/180	104/18614	0.00340115	0.0179652	0.0108745	HIF1A/PRKAA2/NUPR1/SIRT6/DDIT4	5
BP	GO:0045453	bone resorption	4/180	64/18614	0.00342059	0.0180196	0.0109075	TFRC/PDK4/NOX4/TNFAIP3	4
BP	GO:0071384	cellular response to corticosteroid stimulus	4/180	64/18614	0.00342059	0.0180196	0.0109075	AKR1C3/ZFP36/DDIT4/PCK2	4
BP	GO:0009306	protein secretion	10/180	373/18614	0.00348626	0.0183411	0.0111021	HIF1A/SLC16A1/SIRT6/ALOX5/TLR4/IL1B/TGFB1/PPARG/PCK2/HNF4A	10
BP	GO:0006766	vitamin metabolic process	5/180	105/18614	0.00354378	0.0185608	0.011235	AKR1C3/GCLC/LGMN/PSAT1/SLC2A1	5
BP	GO:0035592	establishment of protein localization to extracellular region	10/180	374/18614	0.00355273	0.0185608	0.011235	HIF1A/SLC16A1/SIRT6/ALOX5/TLR4/IL1B/TGFB1/PPARG/PCK2/HNF4A	10
BP	GO:0090132	epithelium migration	10/180	374/18614	0.00355273	0.0185608	0.011235	HIF1A/JUN/NR4A1/SIRT1/MEF2C/DPP4/PTEN/TGFB1/LGMN/PPARG	10
BP	GO:0001516	prostaglandin biosynthetic process	3/180	32/18614	0.00358908	0.0185608	0.011235	AKR1C3/SIRT1/IL1B	3
BP	GO:0033032	regulation of myeloid cell apoptotic process	3/180	32/18614	0.00358908	0.0185608	0.011235	SLC7A11/SIRT1/MEF2C	3
BP	GO:0034390	smooth muscle cell apoptotic process	3/180	32/18614	0.00358908	0.0185608	0.011235	SIRT1/MFN2/PPARG	3
BP	GO:0034391	regulation of smooth muscle cell apoptotic process	3/180	32/18614	0.00358908	0.0185608	0.011235	SIRT1/MFN2/PPARG	3
BP	GO:0045736	negative regulation of cyclin-dependent protein serine/threonine kinase activity	3/180	32/18614	0.00358908	0.0185608	0.011235	CDKN1A/TNFAIP3/PTEN	3
BP	GO:0046457	prostanoid biosynthetic process	3/180	32/18614	0.00358908	0.0185608	0.011235	AKR1C3/SIRT1/IL1B	3
BP	GO:0046685	response to arsenic-containing substance	3/180	32/18614	0.00358908	0.0185608	0.011235	GCLC/VCP/ATF3	3
BP	GO:0046825	regulation of protein export from nucleus	3/180	32/18614	0.00358908	0.0185608	0.011235	TXN/SIRT6/IL1B	3
BP	GO:0071353	cellular response to interleukin-4	3/180	32/18614	0.00358908	0.0185608	0.011235	HSPA5/PML/KEAP1	3
BP	GO:1902235	regulation of endoplasmic reticulum stress-induced intrinsic apoptotic signaling pathway	3/180	32/18614	0.00358908	0.0185608	0.011235	CREB3/SIRT1/HERPUD1	3
BP	GO:0030888	regulation of B cell proliferation	4/180	65/18614	0.00361779	0.0186848	0.0113101	TFRC/CDKN1A/MEF2C/TLR4	4
BP	GO:0001890	placenta development	6/180	152/18614	0.00364357	0.0187445	0.0113462	HIF1A/DAZAP1/VDR/EGFR/MAPK1/PPARG	6
BP	GO:0010675	regulation of cellular carbohydrate metabolic process	6/180	152/18614	0.00364357	0.0187445	0.0113462	TP53/NUPR1/SIRT1/SIRT6/PDK4/DDIT4	6
BP	GO:0071322	cellular response to carbohydrate stimulus	6/180	152/18614	0.00364357	0.0187445	0.0113462	GCLC/HIF1A/PRKAA2/NOX4/SLC39A14/PCK2	6
BP	GO:0009135	purine nucleoside diphosphate metabolic process	5/180	106/18614	0.00369065	0.0189374	0.011463	HIF1A/PRKAA2/NUPR1/SIRT6/DDIT4	5
BP	GO:0009179	purine ribonucleoside diphosphate metabolic process	5/180	106/18614	0.00369065	0.0189374	0.011463	HIF1A/PRKAA2/NUPR1/SIRT6/DDIT4	5
BP	GO:0050863	regulation of T cell activation	10/180	377/18614	0.00375821	0.0192562	0.011656	TFRC/BID/ZEB1/DPP4/SOCS1/IL1B/SMAD7/IFNA2/IDO1/PTPN6	10
BP	GO:0034763	negative regulation of transmembrane transport	6/180	153/18614	0.00376253	0.0192562	0.011656	ISCU/NEDD4L/NEDD4/SIRT6/IL1B/RGS4	6
BP	GO:0003015	heart process	8/180	259/18614	0.0037803	0.0192971	0.0116807	GCH1/NEDD4L/PPP1R13L/NOX4/SMAD7/WWTR1/GJA1/RGS4	8
BP	GO:0015833	peptide transport	8/180	259/18614	0.0037803	0.0192971	0.0116807	SLC7A11/HIF1A/SLC16A1/SIRT6/ALOX5/IL1B/PCK2/HNF4A	8
BP	GO:0050771	negative regulation of axonogenesis	4/180	66/18614	0.00382258	0.0194877	0.0117961	CDH1/ULK1/PTEN/MT3	4
BP	GO:0022408	negative regulation of cell-cell adhesion	7/180	205/18614	0.00385888	0.0195908	0.0118585	CDH1/SOCS1/SMAD7/TGFB1/IFNA2/IDO1/PTPN6	7
BP	GO:0090130	tissue migration	10/180	379/18614	0.00390036	0.0195908	0.0118585	HIF1A/JUN/NR4A1/SIRT1/MEF2C/DPP4/PTEN/TGFB1/LGMN/PPARG	10
BP	GO:0002828	regulation of type 2 immune response	3/180	33/18614	0.00392019	0.0195908	0.0118585	IFNA2/IDO1/IL33	3
BP	GO:0036474	cell death in response to hydrogen peroxide	3/180	33/18614	0.00392019	0.0195908	0.0118585	TXN/DDR2/RIPK1	3
BP	GO:1904030	negative regulation of cyclin-dependent protein kinase activity	3/180	33/18614	0.00392019	0.0195908	0.0118585	CDKN1A/TNFAIP3/PTEN	3
BP	GO:1990776	response to angiotensin	3/180	33/18614	0.00392019	0.0195908	0.0118585	RELA/CYBB/DDR2	3
BP	GO:1902105	regulation of leukocyte differentiation	9/180	319/18614	0.00395101	0.0195908	0.0118585	CREB1/ZEB1/SOCS1/TLR4/SMAD7/TGFB1/IFNA2/PTPN6/RIPK1	9
BP	GO:0002676	regulation of chronic inflammatory response	2/180	10/18614	0.00397666	0.0195908	0.0118585	TNFAIP3/IDO1	2
BP	GO:0006086	acetyl-CoA biosynthetic process from pyruvate	2/180	10/18614	0.00397666	0.0195908	0.0118585	PDK4/DLD	2
BP	GO:0006828	manganese ion transport	2/180	10/18614	0.00397666	0.0195908	0.0118585	SLC39A14/SLC11A2	2
BP	GO:0006868	glutamine transport	2/180	10/18614	0.00397666	0.0195908	0.0118585	SLC1A5/SLC1A4	2
BP	GO:0010918	positive regulation of mitochondrial membrane potential	2/180	10/18614	0.00397666	0.0195908	0.0118585	VCP/BID	2
BP	GO:0015911	long-chain fatty acid import across plasma membrane	2/180	10/18614	0.00397666	0.0195908	0.0118585	ACSL1/SLC2A1	2
BP	GO:0030638	polyketide metabolic process	2/180	10/18614	0.00397666	0.0195908	0.0118585	AKR1C1/AKR1C3	2
BP	GO:0030647	aminoglycoside antibiotic metabolic process	2/180	10/18614	0.00397666	0.0195908	0.0118585	AKR1C1/AKR1C3	2
BP	GO:0033034	positive regulation of myeloid cell apoptotic process	2/180	10/18614	0.00397666	0.0195908	0.0118585	SIRT1/MEF2C	2
BP	GO:0033210	leptin-mediated signaling pathway	2/180	10/18614	0.00397666	0.0195908	0.0118585	SIRT1/MT3	2
BP	GO:0034727	piecemeal microautophagy of the nucleus	2/180	10/18614	0.00397666	0.0195908	0.0118585	ULK1/ATG13	2
BP	GO:0043653	mitochondrial fragmentation involved in apoptotic process	2/180	10/18614	0.00397666	0.0195908	0.0118585	ATG3/BNIP3	2
BP	GO:0044598	doxorubicin metabolic process	2/180	10/18614	0.00397666	0.0195908	0.0118585	AKR1C1/AKR1C3	2
BP	GO:0046886	positive regulation of hormone biosynthetic process	2/180	10/18614	0.00397666	0.0195908	0.0118585	HIF1A/EGR1	2
BP	GO:0070391	response to lipoteichoic acid	2/180	10/18614	0.00397666	0.0195908	0.0118585	RELA/TLR4	2
BP	GO:0071223	cellular response to lipoteichoic acid	2/180	10/18614	0.00397666	0.0195908	0.0118585	RELA/TLR4	2
BP	GO:0071421	manganese ion transmembrane transport	2/180	10/18614	0.00397666	0.0195908	0.0118585	SLC39A14/SLC11A2	2
BP	GO:1905461	positive regulation of vascular associated smooth muscle cell apoptotic process	2/180	10/18614	0.00397666	0.0195908	0.0118585	MFN2/PPARG	2
BP	GO:2000109	regulation of macrophage apoptotic process	2/180	10/18614	0.00397666	0.0195908	0.0118585	SIRT1/MEF2C	2
BP	GO:2000271	positive regulation of fibroblast apoptotic process	2/180	10/18614	0.00397666	0.0195908	0.0118585	NUPR1/BID	2
BP	GO:0043524	negative regulation of neuron apoptotic process	6/180	155/18614	0.00400908	0.0197013	0.0119254	GCLC/HIF1A/JUN/MEF2C/LGMN/MT3	6
BP	GO:0090316	positive regulation of intracellular protein transport	6/180	155/18614	0.00400908	0.0197013	0.0119254	CDH1/SIRT6/ATG13/MAPK8/IL1B/TGFB1	6
BP	GO:0060485	mesenchyme development	9/180	320/18614	0.00403233	0.0197554	0.0119581	HIF1A/MEF2C/EZH2/MAPK1/IL1B/PTEN/SMAD7/TGFB1/WWTR1	9
BP	GO:0060389	pathway-restricted SMAD protein phosphorylation	4/180	67/18614	0.00403508	0.0197554	0.0119581	GDF15/SMAD7/TGFB1/PPARG	4
BP	GO:1901224	positive regulation of NIK/NF-kappaB signaling	4/180	67/18614	0.00403508	0.0197554	0.0119581	RELA/EGFR/TLR4/IL1B	4
BP	GO:0003007	heart morphogenesis	8/180	262/18614	0.00405088	0.0197837	0.0119753	TP53/HIF1A/JUN/ATF2/PPP1R13L/MEF2C/SMAD7/TGFB1	8
BP	GO:0006164	purine nucleotide biosynthetic process	8/180	262/18614	0.00405088	0.0197837	0.0119753	PARP16/VCP/PDK4/ELOVL5/TGFB1/DLD/ACSL1/IDO1	8
BP	GO:1902115	regulation of organelle assembly	7/180	207/18614	0.00406884	0.0198469	0.0120135	CHMP6/PRKAA2/NUPR1/CHMP1A/ULK1/ATG3/SNX4	7
BP	GO:0071692	protein localization to extracellular region	10/180	382/18614	0.00412155	0.0200792	0.0121541	HIF1A/SLC16A1/SIRT6/ALOX5/TLR4/IL1B/TGFB1/PPARG/PCK2/HNF4A	10
BP	GO:0006869	lipid transport	11/180	447/18614	0.00424925	0.0205704	0.0124515	AKR1C1/PLIN2/FABP4/SIRT1/SCP2/ABCC1/IL1B/OSBPL9/PPARG/ACSL1/SLC2A1	11
BP	GO:0002704	negative regulation of leukocyte mediated immunity	4/180	68/18614	0.00425543	0.0205704	0.0124515	SMAD7/TGFB1/IFNA2/PTPN6	4
BP	GO:1902808	positive regulation of cell cycle G1/S phase transition	4/180	68/18614	0.00425543	0.0205704	0.0124515	RRM2/EZH2/EGFR/DDR2	4
BP	GO:0001782	B cell homeostasis	3/180	34/18614	0.00426931	0.0205704	0.0124515	HIF1A/MEF2C/TNFAIP3	3
BP	GO:0006536	glutamate metabolic process	3/180	34/18614	0.00426931	0.0205704	0.0124515	SLC7A11/GCLC/GOT1	3
BP	GO:0006691	leukotriene metabolic process	3/180	34/18614	0.00426931	0.0205704	0.0124515	ALOX5/ABCC1/DPEP1	3
BP	GO:0016242	negative regulation of macroautophagy	3/180	34/18614	0.00426931	0.0205704	0.0124515	TP53/NUPR1/QSOX1	3
BP	GO:0034405	response to fluid shear stress	3/180	34/18614	0.00426931	0.0205704	0.0124515	MEF2C/SMAD7/KLF2	3
BP	GO:0036475	neuron death in response to oxidative stress	3/180	34/18614	0.00426931	0.0205704	0.0124515	SLC7A11/HIF1A/TLR4	3
BP	GO:0002697	regulation of immune effector process	10/180	384/18614	0.00427444	0.0205704	0.0124515	TFRC/SIRT1/SNX4/TLR4/IL1B/SMAD7/TGFB1/IFNA2/PTPN6/IL33	10
BP	GO:0008202	steroid metabolic process	9/180	323/18614	0.00428416	0.0205824	0.0124587	AKR1C1/AKR1C3/PRKAA2/SIRT1/SCP2/OSBPL9/LGMN/EGR1/MT3	9
BP	GO:0071383	cellular response to steroid hormone stimulus	7/180	209/18614	0.00428736	0.0205824	0.0124587	AKR1C3/ZFP36/NEDD4/AR/SIRT1/DDIT4/PCK2	7
BP	GO:0071347	cellular response to interleukin-1	5/180	111/18614	0.00449116	0.0215347	0.0130352	HIF1A/RELA/IL1B/KLF2/EGR1	5
BP	GO:0002699	positive regulation of immune effector process	8/180	267/18614	0.00453483	0.0217177	0.0131459	TFRC/SIRT1/SNX4/TLR4/IL1B/TGFB1/PTPN6/IL33	8
BP	GO:0002719	negative regulation of cytokine production involved in immune response	3/180	35/18614	0.00463671	0.0220291	0.0133344	SMAD7/TGFB1/IFNA2	3
BP	GO:0030212	hyaluronan metabolic process	3/180	35/18614	0.00463671	0.0220291	0.0133344	CD44/IL1B/TGFB1	3
BP	GO:0062098	regulation of programmed necrotic cell death	3/180	35/18614	0.00463671	0.0220291	0.0133344	TP53/NUPR1/RIPK1	3
BP	GO:0070670	response to interleukin-4	3/180	35/18614	0.00463671	0.0220291	0.0133344	HSPA5/PML/KEAP1	3
BP	GO:0071398	cellular response to fatty acid	3/180	35/18614	0.00463671	0.0220291	0.0133344	AKR1C1/AKR1C3/PDK4	3
BP	GO:1902253	regulation of intrinsic apoptotic signaling pathway by p53 class mediator	3/180	35/18614	0.00463671	0.0220291	0.0133344	TP53/CD44/SIRT1	3
BP	GO:0051251	positive regulation of lymphocyte activation	9/180	327/18614	0.00463888	0.0220291	0.0133344	TFRC/CDKN1A/MEF2C/DPP4/SOCS1/TLR4/IL1B/TGFB1/PTPN6	9
BP	GO:0000079	regulation of cyclin-dependent protein serine/threonine kinase activity	5/180	112/18614	0.00466498	0.0221264	0.0133933	CDKN1A/CDC25A/EGFR/TNFAIP3/PTEN	5
BP	GO:0014823	response to activity	4/180	70/18614	0.00472021	0.0223348	0.0135195	GCLC/HIF1A/PRKAA2/ZEB1	4
BP	GO:0051881	regulation of mitochondrial membrane potential	4/180	70/18614	0.00472021	0.0223348	0.0135195	GCLC/VCP/BID/BNIP3	4
BP	GO:1902850	microtubule cytoskeleton organization involved in mitosis	6/180	161/18614	0.00482066	0.0225019	0.0136206	CHMP6/VCP/CHMP1A/GJA1/STMN1/AURKA	6
BP	GO:0002725	negative regulation of T cell cytokine production	2/180	11/18614	0.00482957	0.0225019	0.0136206	SMAD7/IFNA2	2
BP	GO:0032329	serine transport	2/180	11/18614	0.00482957	0.0225019	0.0136206	SLC1A5/SLC1A4	2
BP	GO:0033632	regulation of cell-cell adhesion mediated by integrin	2/180	11/18614	0.00482957	0.0225019	0.0136206	DPP4/PIEZO1	2
BP	GO:0034975	protein folding in endoplasmic reticulum	2/180	11/18614	0.00482957	0.0225019	0.0136206	HSPA5/P4HB	2
BP	GO:0044571	[2Fe-2S] cluster assembly	2/180	11/18614	0.00482957	0.0225019	0.0136206	NFS1/ISCU	2
BP	GO:0051469	vesicle fusion with vacuole	2/180	11/18614	0.00482957	0.0225019	0.0136206	CHMP6/CHMP1A	2
BP	GO:0051561	positive regulation of mitochondrial calcium ion concentration	2/180	11/18614	0.00482957	0.0225019	0.0136206	MICU1/BNIP3	2
BP	GO:0061763	multivesicular body-lysosome fusion	2/180	11/18614	0.00482957	0.0225019	0.0136206	CHMP6/CHMP1A	2
BP	GO:0072584	caveolin-mediated endocytosis	2/180	11/18614	0.00482957	0.0225019	0.0136206	NEDD4L/MAPK1	2
BP	GO:0090085	regulation of protein deubiquitination	2/180	11/18614	0.00482957	0.0225019	0.0136206	VCP/TRIM21	2
BP	GO:1903059	regulation of protein lipidation	2/180	11/18614	0.00482957	0.0225019	0.0136206	ULK1/ATG13	2
BP	GO:2000727	positive regulation of cardiac muscle cell differentiation	2/180	11/18614	0.00482957	0.0225019	0.0136206	MEF2C/TGFB1	2
BP	GO:0009063	amino acid catabolic process	5/180	113/18614	0.00484353	0.0225138	0.0136279	GOT1/CDO1/ACADSB/DLD/IDO1	5
BP	GO:0061640	cytoskeleton-dependent cytokinesis	5/180	113/18614	0.00484353	0.0225138	0.0136279	CHMP6/KIF20A/CHMP1A/NOX5/STMN1	5
BP	GO:0016051	carbohydrate biosynthetic process	7/180	214/18614	0.0048725	0.0226219	0.0136933	GOT1/SIRT1/SIRT6/ATF3/SLC39A14/TGFB1/PCK2	7
BP	GO:0045861	negative regulation of proteolysis	9/180	330/18614	0.00491963	0.0228139	0.0138095	TP53/PML/CD44/NR4A1/PEBP1/TRIM21/DPEP1/TIMP1/MT3	9
BP	GO:0072522	purine-containing compound biosynthetic process	8/180	271/18614	0.00495306	0.022942	0.013887	PARP16/VCP/PDK4/ELOVL5/TGFB1/DLD/ACSL1/IDO1	8
BP	GO:0045600	positive regulation of fat cell differentiation	4/180	71/18614	0.0049649	0.0229699	0.0139039	ZFP36/CREB1/SIRT6/PPARG	4
BP	GO:0050900	leukocyte migration	10/180	393/18614	0.00501883	0.0230483	0.0139514	CREB3/ALOX5/MAPK1/DPP4/IL1B/LGMN/DPEP1/DUSP1/CXCL2/IL33	10
BP	GO:0000423	mitophagy	3/180	36/18614	0.00502267	0.0230483	0.0139514	TP53/ATG13/MFN2	3
BP	GO:0006699	bile acid biosynthetic process	3/180	36/18614	0.00502267	0.0230483	0.0139514	SIRT1/SCP2/OSBPL9	3
BP	GO:0019068	virion assembly	3/180	36/18614	0.00502267	0.0230483	0.0139514	CHMP6/NEDD4/CHMP1A	3
BP	GO:0030224	monocyte differentiation	3/180	36/18614	0.00502267	0.0230483	0.0139514	MT1G/JUN/PPARG	3
BP	GO:1903580	positive regulation of ATP metabolic process	3/180	36/18614	0.00502267	0.0230483	0.0139514	HIF1A/PRKAA2/VCP	3
BP	GO:1905332	positive regulation of morphogenesis of an epithelium	3/180	36/18614	0.00502267	0.0230483	0.0139514	AR/SIRT6/GJA1	3
BP	GO:1903039	positive regulation of leukocyte cell-cell adhesion	8/180	273/18614	0.00517296	0.0237104	0.0143521	TFRC/CD44/RELA/ALOX5/DPP4/SOCS1/IL1B/PTPN6	8
BP	GO:0001938	positive regulation of endothelial cell proliferation	5/180	115/18614	0.0052151	0.0237513	0.0143769	HIF1A/JUN/NR4A1/SIRT1/SIRT6	5
BP	GO:0022037	metencephalon development	5/180	115/18614	0.0052151	0.0237513	0.0143769	HSPA5/TP53/ATF2/PDSS2/EZH2	5
BP	GO:1990748	cellular detoxification	5/180	115/18614	0.0052151	0.0237513	0.0143769	PRDX6/GCH1/TXN/MT3/ALB	5
BP	GO:0002260	lymphocyte homeostasis	4/180	72/18614	0.00521796	0.0237513	0.0143769	HIF1A/MEF2C/TNFAIP3/TSC22D3	4
BP	GO:0032715	negative regulation of interleukin-6 production	4/180	72/18614	0.00521796	0.0237513	0.0143769	TNFAIP3/TLR4/KLF2/PTPN6	4
BP	GO:0046626	regulation of insulin receptor signaling pathway	4/180	72/18614	0.00521796	0.0237513	0.0143769	SIRT1/SOCS1/IL1B/SNX5	4
BP	GO:0030900	forebrain development	10/180	397/18614	0.00538075	0.0244513	0.0148006	SLC7A11/HIF1A/CDH1/CREB1/EZH2/EGFR/ZEB1/PTEN/BNIP3/SLC2A1	10
BP	GO:0006476	protein deacetylation	5/180	116/18614	0.00540825	0.0244513	0.0148006	TP53/SIRT3/PRKAA2/SIRT1/SIRT6	5
BP	GO:1904029	regulation of cyclin-dependent protein kinase activity	5/180	116/18614	0.00540825	0.0244513	0.0148006	CDKN1A/CDC25A/EGFR/TNFAIP3/PTEN	5
BP	GO:0007519	skeletal muscle tissue development	6/180	165/18614	0.00542499	0.0244513	0.0148006	NR4A1/NUPR1/MEF2C/ATF3/TGFB1/EGR1	6
BP	GO:0008207	C21-steroid hormone metabolic process	3/180	37/18614	0.00542744	0.0244513	0.0148006	AKR1C1/AKR1C3/EGR1	3
BP	GO:0010934	macrophage cytokine production	3/180	37/18614	0.00542744	0.0244513	0.0148006	SIRT1/TLR4/TGFB1	3
BP	GO:0010935	regulation of macrophage cytokine production	3/180	37/18614	0.00542744	0.0244513	0.0148006	SIRT1/TLR4/TGFB1	3
BP	GO:0031076	embryonic camera-type eye development	3/180	37/18614	0.00542744	0.0244513	0.0148006	TFAP2A/PPP1R13L/ZEB1	3
BP	GO:0043162	ubiquitin-dependent protein catabolic process via the multivesicular body sorting pathway	3/180	37/18614	0.00542744	0.0244513	0.0148006	CHMP6/NEDD4/CHMP1A	3
BP	GO:0046034	ATP metabolic process	7/180	219/18614	0.00551593	0.0248217	0.0150248	HIF1A/PRKAA2/NUPR1/SIRT6/VCP/TGFB1/DDIT4	7
BP	GO:0003205	cardiac chamber development	6/180	166/18614	0.00558437	0.0250725	0.0151767	TP53/HIF1A/PPP1R13L/MEF2C/SMAD7/TGFB1	6
BP	GO:0070665	positive regulation of leukocyte proliferation	6/180	166/18614	0.00558437	0.0250725	0.0151767	TFRC/CDKN1A/MEF2C/MAPK1/TLR4/IL1B	6
BP	GO:0006983	ER overload response	2/180	12/18614	0.00575878	0.0254792	0.0154228	HSPA5/TP53	2
BP	GO:0010635	regulation of mitochondrial fusion	2/180	12/18614	0.00575878	0.0254792	0.0154228	TFRC/BNIP3	2
BP	GO:0015808	L-alanine transport	2/180	12/18614	0.00575878	0.0254792	0.0154228	SLC3A2/SLC1A4	2
BP	GO:0016237	lysosomal microautophagy	2/180	12/18614	0.00575878	0.0254792	0.0154228	ULK1/ATG13	2
BP	GO:0040015	negative regulation of multicellular organism growth	2/180	12/18614	0.00575878	0.0254792	0.0154228	GDF15/LGMN	2
BP	GO:0051095	regulation of helicase activity	2/180	12/18614	0.00575878	0.0254792	0.0154228	TP53/SIRT1	2
BP	GO:0060394	negative regulation of pathway-restricted SMAD protein phosphorylation	2/180	12/18614	0.00575878	0.0254792	0.0154228	SMAD7/PPARG	2
BP	GO:0061517	macrophage proliferation	2/180	12/18614	0.00575878	0.0254792	0.0154228	MAPK1/IL33	2
BP	GO:0070778	L-aspartate transmembrane transport	2/180	12/18614	0.00575878	0.0254792	0.0154228	SLC1A5/SLC1A4	2
BP	GO:0071394	cellular response to testosterone stimulus	2/180	12/18614	0.00575878	0.0254792	0.0154228	AR/SIRT1	2
BP	GO:0097576	vacuole fusion	2/180	12/18614	0.00575878	0.0254792	0.0154228	CHMP6/CHMP1A	2
BP	GO:0140719	constitutive heterochromatin formation	2/180	12/18614	0.00575878	0.0254792	0.0154228	SIRT6/EZH2	2
BP	GO:1904177	regulation of adipose tissue development	2/180	12/18614	0.00575878	0.0254792	0.0154228	SIRT1/PPARG	2
BP	GO:0002369	T cell cytokine production	3/180	38/18614	0.00585126	0.0256301	0.0155141	IL1B/SMAD7/IFNA2	3
BP	GO:0002724	regulation of T cell cytokine production	3/180	38/18614	0.00585126	0.0256301	0.0155141	IL1B/SMAD7/IFNA2	3
BP	GO:0010742	macrophage derived foam cell differentiation	3/180	38/18614	0.00585126	0.0256301	0.0155141	ALOX15B/TGFB1/PPARG	3
BP	GO:0032373	positive regulation of sterol transport	3/180	38/18614	0.00585126	0.0256301	0.0155141	SIRT1/SCP2/PPARG	3
BP	GO:0032376	positive regulation of cholesterol transport	3/180	38/18614	0.00585126	0.0256301	0.0155141	SIRT1/SCP2/PPARG	3
BP	GO:0033028	myeloid cell apoptotic process	3/180	38/18614	0.00585126	0.0256301	0.0155141	SLC7A11/SIRT1/MEF2C	3
BP	GO:0070229	negative regulation of lymphocyte apoptotic process	3/180	38/18614	0.00585126	0.0256301	0.0155141	HIF1A/IDO1/TSC22D3	3
BP	GO:1901661	quinone metabolic process	3/180	38/18614	0.00585126	0.0256301	0.0155141	AKR1C1/AKR1C3/PDSS2	3
BP	GO:1902229	regulation of intrinsic apoptotic signaling pathway in response to DNA damage	3/180	38/18614	0.00585126	0.0256301	0.0155141	CD44/SIRT1/BID	3
BP	GO:0051250	negative regulation of lymphocyte activation	6/180	168/18614	0.00591336	0.0258734	0.0156614	SOCS1/TNFAIP3/SMAD7/IFNA2/IDO1/PTPN6	6
BP	GO:0044242	cellular lipid catabolic process	7/180	222/18614	0.00593141	0.0259237	0.0156918	AKR1C3/PRDX6/DECR1/SCP2/LPIN1/MT3/PCK2	7
BP	GO:0021782	glial cell development	5/180	119/18614	0.00601803	0.0262732	0.0159034	TLR4/IL1B/PTEN/NDRG1/MT3	5
BP	GO:0033157	regulation of intracellular protein transport	7/180	224/18614	0.00622111	0.0271298	0.0164219	CDH1/TXN/SIRT6/ATG13/MAPK8/IL1B/TGFB1	7
BP	GO:0051101	regulation of DNA binding	5/180	120/18614	0.00623162	0.0271457	0.0164315	JUN/TXN/MAPK8/TGFB1/PPARG	5
BP	GO:0007009	plasma membrane organization	6/180	170/18614	0.00625628	0.0272231	0.0164784	CHMP6/AR/CHMP1A/NOX5/PTEN/NDRG1	6
BP	GO:0030279	negative regulation of ossification	3/180	39/18614	0.00629437	0.0272687	0.016506	HIF1A/MEF2C/SMAD7	3
BP	GO:0032350	regulation of hormone metabolic process	3/180	39/18614	0.00629437	0.0272687	0.016506	AKR1C3/HIF1A/EGR1	3
BP	GO:0060390	regulation of SMAD protein signal transduction	3/180	39/18614	0.00629437	0.0272687	0.016506	TGFB1/WWTR1/PPARG	3
BP	GO:0090077	foam cell differentiation	3/180	39/18614	0.00629437	0.0272687	0.016506	ALOX15B/TGFB1/PPARG	3
BP	GO:0150076	neuroinflammatory response	4/180	76/18614	0.0063164	0.0273342	0.0165456	JUN/NUPR1/IL1B/IL33	4
BP	GO:0050866	negative regulation of cell activation	7/180	225/18614	0.00636986	0.0275354	0.0166674	GCLC/SOCS1/TNFAIP3/SMAD7/IFNA2/IDO1/PTPN6	7
BP	GO:0043542	endothelial cell migration	8/180	283/18614	0.00638669	0.0275779	0.0166932	HIF1A/NR4A1/SIRT1/MEF2C/DPP4/TGFB1/LGMN/PPARG	8
BP	GO:0002262	myeloid cell homeostasis	6/180	171/18614	0.00643307	0.0277479	0.0167961	SLC7A11/HIF1A/ZFP36/ACVR1B/SLC11A2/KLF2	6
BP	GO:0098773	skin epidermis development	5/180	121/18614	0.00645048	0.0277624	0.0168048	RELA/ALOX12B/EGFR/ACVR1B/STMN1	5
BP	GO:1901989	positive regulation of cell cycle phase transition	5/180	121/18614	0.00645048	0.0277624	0.0168048	RRM2/EZH2/CDC25A/EGFR/DDR2	5
BP	GO:0006809	nitric oxide biosynthetic process	4/180	77/18614	0.00661316	0.0284019	0.017192	GCH1/TLR4/IL1B/KLF2	4
BP	GO:0048015	phosphatidylinositol-mediated signaling	6/180	172/18614	0.00661346	0.0284019	0.017192	NEDD4/SIRT1/EGFR/PTEN/DDR2/PTPN6	6
BP	GO:0002698	negative regulation of immune effector process	5/180	122/18614	0.00667468	0.0284555	0.0172244	SMAD7/TGFB1/IFNA2/PTPN6/IL33	5
BP	GO:0033865	nucleoside bisphosphate metabolic process	5/180	122/18614	0.00667468	0.0284555	0.0172244	PDK4/ACSF2/ELOVL5/DLD/ACSL1	5
BP	GO:0033875	ribonucleoside bisphosphate metabolic process	5/180	122/18614	0.00667468	0.0284555	0.0172244	PDK4/ACSF2/ELOVL5/DLD/ACSL1	5
BP	GO:0034032	purine nucleoside bisphosphate metabolic process	5/180	122/18614	0.00667468	0.0284555	0.0172244	PDK4/ACSF2/ELOVL5/DLD/ACSL1	5
BP	GO:0000266	mitochondrial fission	3/180	40/18614	0.00675697	0.0284555	0.0172244	PPARG/BNIP3/AURKA	3
BP	GO:0032506	cytokinetic process	3/180	40/18614	0.00675697	0.0284555	0.0172244	CHMP6/KIF20A/CHMP1A	3
BP	GO:0042092	type 2 immune response	3/180	40/18614	0.00675697	0.0284555	0.0172244	IFNA2/IDO1/IL33	3
BP	GO:0045454	cell redox homeostasis	3/180	40/18614	0.00675697	0.0284555	0.0172244	GCLC/PRDX6/TXN	3
BP	GO:0015824	proline transport	2/180	13/18614	0.00676278	0.0284555	0.0172244	SLC3A2/SLC1A4	2
BP	GO:0031392	regulation of prostaglandin biosynthetic process	2/180	13/18614	0.00676278	0.0284555	0.0172244	SIRT1/IL1B	2
BP	GO:0034616	response to laminar fluid shear stress	2/180	13/18614	0.00676278	0.0284555	0.0172244	SMAD7/KLF2	2
BP	GO:0036462	TRAIL-activated apoptotic signaling pathway	2/180	13/18614	0.00676278	0.0284555	0.0172244	ATF3/PTEN	2
BP	GO:0070234	positive regulation of T cell apoptotic process	2/180	13/18614	0.00676278	0.0284555	0.0172244	TP53/IDO1	2
BP	GO:0070243	regulation of thymocyte apoptotic process	2/180	13/18614	0.00676278	0.0284555	0.0172244	TP53/HIF1A	2
BP	GO:0070424	regulation of nucleotide-binding oligomerization domain containing signaling pathway	2/180	13/18614	0.00676278	0.0284555	0.0172244	TNFAIP3/TLR4	2
BP	GO:0070486	leukocyte aggregation	2/180	13/18614	0.00676278	0.0284555	0.0172244	CD44/IL1B	2
BP	GO:0071888	macrophage apoptotic process	2/180	13/18614	0.00676278	0.0284555	0.0172244	SIRT1/MEF2C	2
BP	GO:0072537	fibroblast activation	2/180	13/18614	0.00676278	0.0284555	0.0172244	GCLC/DDR2	2
BP	GO:1903054	negative regulation of extracellular matrix organization	2/180	13/18614	0.00676278	0.0284555	0.0172244	DPP4/TGFB1	2
BP	GO:0002534	cytokine production involved in inflammatory response	4/180	78/18614	0.00691902	0.0289895	0.0175476	HIF1A/EZH2/ALOX5/TLR4	4
BP	GO:0043154	negative regulation of cysteine-type endopeptidase activity involved in apoptotic process	4/180	78/18614	0.00691902	0.0289895	0.0175476	CD44/NR4A1/DPEP1/MT3	4
BP	GO:0045824	negative regulation of innate immune response	4/180	78/18614	0.00691902	0.0289895	0.0175476	TNFAIP3/TGFB1/PPARG/TRIM21	4
BP	GO:1900015	regulation of cytokine production involved in inflammatory response	4/180	78/18614	0.00691902	0.0289895	0.0175476	HIF1A/EZH2/ALOX5/TLR4	4
BP	GO:0030216	keratinocyte differentiation	6/180	174/18614	0.00698523	0.0292359	0.0176968	AKR1C3/ZFP36/VDR/EZH2/ALOX15B/TXNIP	6
BP	GO:0097237	cellular response to toxic substance	5/180	124/18614	0.00713937	0.0298494	0.0180681	PRDX6/GCH1/TXN/MT3/ALB	5
BP	GO:0006694	steroid biosynthetic process	6/180	175/18614	0.0071767	0.0298876	0.0180912	AKR1C3/PRKAA2/SIRT1/SCP2/OSBPL9/EGR1	6
BP	GO:1905475	regulation of protein localization to membrane	6/180	175/18614	0.0071767	0.0298876	0.0180912	SLC7A11/AR/EGFR/MAPK8/TGFB1/PGRMC1	6
BP	GO:0019362	pyridine nucleotide metabolic process	4/180	79/18614	0.0072341	0.0298876	0.0180912	TP53/PARP16/VCP/IDO1	4
BP	GO:0046496	nicotinamide nucleotide metabolic process	4/180	79/18614	0.0072341	0.0298876	0.0180912	TP53/PARP16/VCP/IDO1	4
BP	GO:0019432	triglyceride biosynthetic process	3/180	41/18614	0.00723928	0.0298876	0.0180912	LPIN1/ACSL1/PCK2	3
BP	GO:0032509	endosome transport via multivesicular body sorting pathway	3/180	41/18614	0.00723928	0.0298876	0.0180912	CHMP6/VCP/CHMP1A	3
BP	GO:0050685	positive regulation of mRNA processing	3/180	41/18614	0.00723928	0.0298876	0.0180912	PRDX6/DAZAP1/CPEB1	3
BP	GO:0050892	intestinal absorption	3/180	41/18614	0.00723928	0.0298876	0.0180912	AKR1C1/VDR/ACO1	3
BP	GO:0051154	negative regulation of striated muscle cell differentiation	3/180	41/18614	0.00723928	0.0298876	0.0180912	FZD7/EZH2/RGS4	3
BP	GO:0072595	maintenance of protein localization in organelle	3/180	41/18614	0.00723928	0.0298876	0.0180912	HSPA5/PML/TXN	3
BP	GO:0140467	integrated stress response signaling	3/180	41/18614	0.00723928	0.0298876	0.0180912	HSPA5/JUN/CREB3	3
BP	GO:0150077	regulation of neuroinflammatory response	3/180	41/18614	0.00723928	0.0298876	0.0180912	NUPR1/IL1B/IL33	3
BP	GO:0007517	muscle organ development	9/180	351/18614	0.00727283	0.0299947	0.0181561	NR4A1/NUPR1/CREB1/SIRT1/MEF2C/ATF3/SMAD7/TGFB1/EGR1	9
BP	GO:0048588	developmental cell growth	7/180	231/18614	0.00731875	0.0301526	0.0182517	CDH1/NEDD4L/ULK1/SMAD7/MT3/RGS4/AURKA	7
BP	GO:0048017	inositol lipid-mediated signaling	6/180	176/18614	0.00737193	0.0303401	0.0183652	NEDD4/SIRT1/EGFR/PTEN/DDR2/PTPN6	6
BP	GO:0042440	pigment metabolic process	4/180	80/18614	0.00755851	0.0310756	0.0188104	SLC7A11/ABCC1/SLC11A2/PGRMC1	4
BP	GO:0060759	regulation of response to cytokine stimulus	6/180	177/18614	0.00757098	0.0310945	0.0188218	HIF1A/TNFAIP3/TLR4/PPARG/PTPN6/RIPK1	6
BP	GO:0002688	regulation of leukocyte chemotaxis	5/180	126/18614	0.0076262	0.0312563	0.0189198	CREB3/MAPK1/DPP4/LGMN/DUSP1	5
BP	GO:0003231	cardiac ventricle development	5/180	126/18614	0.0076262	0.0312563	0.0189198	HIF1A/PPP1R13L/MEF2C/SMAD7/TGFB1	5
BP	GO:0045124	regulation of bone resorption	3/180	42/18614	0.0077415	0.0314796	0.0190549	TFRC/PDK4/TNFAIP3	3
BP	GO:0045429	positive regulation of nitric oxide biosynthetic process	3/180	42/18614	0.0077415	0.0314796	0.0190549	TLR4/IL1B/KLF2	3
BP	GO:0045981	positive regulation of nucleotide metabolic process	3/180	42/18614	0.0077415	0.0314796	0.0190549	HIF1A/PRKAA2/VCP	3
BP	GO:0046688	response to copper ion	3/180	42/18614	0.0077415	0.0314796	0.0190549	TFRC/MT1G/MT3	3
BP	GO:1900544	positive regulation of purine nucleotide metabolic process	3/180	42/18614	0.0077415	0.0314796	0.0190549	HIF1A/PRKAA2/VCP	3
BP	GO:0032635	interleukin-6 production	6/180	178/18614	0.00777388	0.0314796	0.0190549	TNFAIP3/TLR4/IL1B/KLF2/PTPN6/IL33	6
BP	GO:0032675	regulation of interleukin-6 production	6/180	178/18614	0.00777388	0.0314796	0.0190549	TNFAIP3/TLR4/IL1B/KLF2/PTPN6/IL33	6
BP	GO:0060538	skeletal muscle organ development	6/180	178/18614	0.00777388	0.0314796	0.0190549	NR4A1/NUPR1/MEF2C/ATF3/TGFB1/EGR1	6
BP	GO:0002467	germinal center formation	2/180	14/18614	0.00784003	0.0314796	0.0190549	MEF2C/TNFAIP3	2
BP	GO:0030213	hyaluronan biosynthetic process	2/180	14/18614	0.00784003	0.0314796	0.0190549	IL1B/TGFB1	2
BP	GO:0042762	regulation of sulfur metabolic process	2/180	14/18614	0.00784003	0.0314796	0.0190549	SLC7A11/PDK4	2
BP	GO:0046598	positive regulation of viral entry into host cell	2/180	14/18614	0.00784003	0.0314796	0.0190549	P4HB/TRIM21	2
BP	GO:0046761	viral budding from plasma membrane	2/180	14/18614	0.00784003	0.0314796	0.0190549	CHMP6/CHMP1A	2
BP	GO:0050667	homocysteine metabolic process	2/180	14/18614	0.00784003	0.0314796	0.0190549	NOX4/DPEP1	2
BP	GO:0061043	regulation of vascular wound healing	2/180	14/18614	0.00784003	0.0314796	0.0190549	ALOX5/TNFAIP3	2
BP	GO:0070141	response to UV-A	2/180	14/18614	0.00784003	0.0314796	0.0190549	EGFR/TIMP1	2
BP	GO:0071285	cellular response to lithium ion	2/180	14/18614	0.00784003	0.0314796	0.0190549	CDH1/FABP4	2
BP	GO:0072160	nephron tubule epithelial cell differentiation	2/180	14/18614	0.00784003	0.0314796	0.0190549	MEF2C/WWTR1	2
BP	GO:0075294	positive regulation by symbiont of entry into host	2/180	14/18614	0.00784003	0.0314796	0.0190549	P4HB/TRIM21	2
BP	GO:1902043	positive regulation of extrinsic apoptotic signaling pathway via death domain receptors	2/180	14/18614	0.00784003	0.0314796	0.0190549	ATF3/PTEN	2
BP	GO:0035601	protein deacylation	5/180	127/18614	0.00787808	0.0316003	0.019128	TP53/SIRT3/PRKAA2/SIRT1/SIRT6	5
BP	GO:0044773	mitotic DNA damage checkpoint signaling	4/180	81/18614	0.00789235	0.0316254	0.0191432	TP53/PML/CDKN1A/ATF2	4
BP	GO:0043534	blood vessel endothelial cell migration	6/180	179/18614	0.00798067	0.0319469	0.0193378	HIF1A/NR4A1/SIRT1/MEF2C/TGFB1/PPARG	6
BP	GO:0060348	bone development	7/180	235/18614	0.00800708	0.0320202	0.0193822	TP53/ATF2/TFAP2A/MEF2C/DDR2/GJA1/PTPN6	7
BP	GO:0010632	regulation of epithelial cell migration	8/180	295/18614	0.00811565	0.0324216	0.0196251	HIF1A/JUN/SIRT1/MEF2C/PTEN/TGFB1/LGMN/PPARG	8
BP	GO:0035265	organ growth	6/180	180/18614	0.0081914	0.0326911	0.0197883	ATF2/AR/MEF2C/PTEN/DDR2/RGS4	6
BP	GO:0003151	outflow tract morphogenesis	4/180	82/18614	0.00823575	0.0327157	0.0198031	HIF1A/JUN/ATF2/MEF2C	4
BP	GO:0051149	positive regulation of muscle cell differentiation	4/180	82/18614	0.00823575	0.0327157	0.0198031	SIRT1/MEF2C/TGFB1/PIEZO1	4
BP	GO:1901184	regulation of ERBB signaling pathway	4/180	82/18614	0.00823575	0.0327157	0.0198031	CHMP6/EGFR/LGMN/SNX5	4
BP	GO:0014002	astrocyte development	3/180	43/18614	0.0082638	0.0327157	0.0198031	TLR4/IL1B/MT3	3
BP	GO:0019674	NAD metabolic process	3/180	43/18614	0.0082638	0.0327157	0.0198031	PARP16/VCP/IDO1	3
BP	GO:0032735	positive regulation of interleukin-12 production	3/180	43/18614	0.0082638	0.0327157	0.0198031	RELA/TLR4/IDO1	3
BP	GO:0033574	response to testosterone	3/180	43/18614	0.0082638	0.0327157	0.0198031	CA9/AR/SIRT1	3
BP	GO:0071763	nuclear membrane organization	3/180	43/18614	0.0082638	0.0327157	0.0198031	CHMP6/CHMP1A/LPIN1	3
BP	GO:0032874	positive regulation of stress-activated MAPK cascade	5/180	129/18614	0.0083991	0.0332181	0.0201072	FZD7/TLR4/IL1B/MAP3K11/RIPK1	5
BP	GO:0030072	peptide hormone secretion	7/180	238/18614	0.00855387	0.0337963	0.0204573	HIF1A/SLC16A1/SIRT6/ALOX5/IL1B/PCK2/HNF4A	7
BP	GO:0014068	positive regulation of phosphatidylinositol 3-kinase signaling	4/180	83/18614	0.00858879	0.0338666	0.0204998	NEDD4/SIRT1/DDR2/PTPN6	4
BP	GO:0046209	nitric oxide metabolic process	4/180	83/18614	0.00858879	0.0338666	0.0204998	GCH1/TLR4/IL1B/KLF2	4
BP	GO:0007052	mitotic spindle organization	5/180	130/18614	0.00866836	0.0341122	0.0206485	CHMP6/VCP/CHMP1A/STMN1/AURKA	5
BP	GO:0030218	erythrocyte differentiation	5/180	130/18614	0.00866836	0.0341122	0.0206485	HIF1A/ZFP36/ACVR1B/SLC11A2/KLF2	5
BP	GO:0002347	response to tumor cell	3/180	44/18614	0.00880636	0.0345178	0.0208939	RELA/TGFB1/TXNIP	3
BP	GO:0048512	circadian behavior	3/180	44/18614	0.00880636	0.0345178	0.0208939	TP53/PTEN/EGR1	3
BP	GO:1904407	positive regulation of nitric oxide metabolic process	3/180	44/18614	0.00880636	0.0345178	0.0208939	TLR4/IL1B/KLF2	3
BP	GO:2000785	regulation of autophagosome assembly	3/180	44/18614	0.00880636	0.0345178	0.0208939	NUPR1/ULK1/SNX4	3
BP	GO:0002274	myeloid leukocyte activation	7/180	240/18614	0.00893335	0.0345483	0.0209124	MT1G/JUN/SNX4/TLR4/NDRG1/PTPN6/IL33	7
BP	GO:0050868	negative regulation of T cell activation	5/180	131/18614	0.00894354	0.0345483	0.0209124	SOCS1/SMAD7/IFNA2/IDO1/PTPN6	5
BP	GO:0070304	positive regulation of stress-activated protein kinase signaling cascade	5/180	131/18614	0.00894354	0.0345483	0.0209124	FZD7/TLR4/IL1B/MAP3K11/RIPK1	5
BP	GO:0071621	granulocyte chemotaxis	5/180	131/18614	0.00894354	0.0345483	0.0209124	MAPK1/DPP4/IL1B/DPEP1/CXCL2	5
BP	GO:0072329	monocarboxylic acid catabolic process	5/180	131/18614	0.00894354	0.0345483	0.0209124	SLC16A1/DECR1/SCP2/LPIN1/PCK2	5
BP	GO:0098732	macromolecule deacylation	5/180	131/18614	0.00894354	0.0345483	0.0209124	TP53/SIRT3/PRKAA2/SIRT1/SIRT6	5
BP	GO:0000281	mitotic cytokinesis	4/180	84/18614	0.0089516	0.0345483	0.0209124	CHMP6/KIF20A/CHMP1A/STMN1	4
BP	GO:2001057	reactive nitrogen species metabolic process	4/180	84/18614	0.0089516	0.0345483	0.0209124	GCH1/TLR4/IL1B/KLF2	4
BP	GO:0010889	regulation of sequestering of triglyceride	2/180	15/18614	0.00898904	0.0345483	0.0209124	PLIN2/PPARG	2
BP	GO:0032352	positive regulation of hormone metabolic process	2/180	15/18614	0.00898904	0.0345483	0.0209124	HIF1A/EGR1	2
BP	GO:0032897	negative regulation of viral transcription	2/180	15/18614	0.00898904	0.0345483	0.0209124	ZFP36/TRIM21	2
BP	GO:0034116	positive regulation of heterotypic cell-cell adhesion	2/180	15/18614	0.00898904	0.0345483	0.0209124	CD44/IL1B	2
BP	GO:0043518	negative regulation of DNA damage response, signal transduction by p53 class mediator	2/180	15/18614	0.00898904	0.0345483	0.0209124	CD44/SIRT1	2
BP	GO:0045475	locomotor rhythm	2/180	15/18614	0.00898904	0.0345483	0.0209124	PTEN/EGR1	2
BP	GO:0045838	positive regulation of membrane potential	2/180	15/18614	0.00898904	0.0345483	0.0209124	VCP/BID	2
BP	GO:0046753	non-lytic viral release	2/180	15/18614	0.00898904	0.0345483	0.0209124	CHMP6/CHMP1A	2
BP	GO:0071474	cellular hyperosmotic response	2/180	15/18614	0.00898904	0.0345483	0.0209124	MICU1/SLC2A1	2
BP	GO:1902166	negative regulation of intrinsic apoptotic signaling pathway in response to DNA damage by p53 class mediator	2/180	15/18614	0.00898904	0.0345483	0.0209124	CD44/SIRT1	2
BP	GO:1905208	negative regulation of cardiocyte differentiation	2/180	15/18614	0.00898904	0.0345483	0.0209124	FZD7/EGFR	2
BP	GO:2001279	regulation of unsaturated fatty acid biosynthetic process	2/180	15/18614	0.00898904	0.0345483	0.0209124	SIRT1/IL1B	2
BP	GO:0002706	regulation of lymphocyte mediated immunity	6/180	184/18614	0.00907446	0.0347751	0.0210497	TFRC/IL1B/SMAD7/TGFB1/IFNA2/PTPN6	6
BP	GO:0021543	pallium development	6/180	184/18614	0.00907446	0.0347751	0.0210497	HIF1A/EZH2/EGFR/PTEN/BNIP3/SLC2A1	6
BP	GO:0048469	cell maturation	6/180	184/18614	0.00907446	0.0347751	0.0210497	HIF1A/MTCH1/DLD/PPARG/KLF2/AURKA	6
BP	GO:0002244	hematopoietic progenitor cell differentiation	5/180	132/18614	0.0092247	0.0353166	0.0213775	TP53/ZFP36/ATF2/TGFB1/PTPN6	5
BP	GO:0000910	cytokinesis	6/180	185/18614	0.00930546	0.0355914	0.0215438	CHMP6/KIF20A/CHMP1A/NOX5/STMN1/AURKA	6
BP	GO:0044774	mitotic DNA integrity checkpoint signaling	4/180	85/18614	0.00932427	0.0356288	0.0215665	TP53/PML/CDKN1A/ATF2	4
BP	GO:0010677	negative regulation of cellular carbohydrate metabolic process	3/180	45/18614	0.00936933	0.0356974	0.021608	NUPR1/SIRT6/DDIT4	3
BP	GO:0060443	mammary gland morphogenesis	3/180	45/18614	0.00936933	0.0356974	0.021608	PML/VDR/AR	3
BP	GO:0140718	facultative heterochromatin formation	3/180	45/18614	0.00936933	0.0356974	0.021608	SIRT1/EZH2/KDM5A	3
BP	GO:0006066	alcohol metabolic process	9/180	366/18614	0.00942273	0.0358663	0.0217102	AKR1C1/AKR1C3/GCH1/ALDH3A2/PRKAA2/GOT1/PTEN/MT3/PCK2	9
BP	GO:0002790	peptide secretion	7/180	243/18614	0.00952558	0.0362229	0.0219261	HIF1A/SLC16A1/SIRT6/ALOX5/IL1B/PCK2/HNF4A	7
BP	GO:0008306	associative learning	4/180	86/18614	0.00970691	0.0367708	0.0222578	SLC7A11/HIF1A/LGMN/PGRMC1	4
BP	GO:0008625	extrinsic apoptotic signaling pathway via death domain receptors	4/180	86/18614	0.00970691	0.0367708	0.0222578	BID/TNFAIP3/ATF3/PTEN	4
BP	GO:0033077	T cell differentiation in thymus	4/180	86/18614	0.00970691	0.0367708	0.0222578	TP53/FZD7/ZEB1/IL1B	4
BP	GO:1900182	positive regulation of protein localization to nucleus	4/180	86/18614	0.00970691	0.0367708	0.0222578	TFRC/CDH1/TGFB1/WWTR1	4
BP	GO:0009205	purine ribonucleoside triphosphate metabolic process	7/180	244/18614	0.00972923	0.0368201	0.0222876	HIF1A/PRKAA2/NUPR1/SIRT6/VCP/TGFB1/DDIT4	7
BP	GO:1900180	regulation of protein localization to nucleus	5/180	134/18614	0.00980519	0.0370721	0.0224401	TFRC/CDH1/SIRT6/TGFB1/WWTR1	5
BP	GO:0051098	regulation of binding	9/180	369/18614	0.00990506	0.0374138	0.022647	CDKN1A/JUN/TXN/MAPK8/TGFB1/PPARG/TRIM21/STMN1/AURKA	9
BP	GO:0003254	regulation of membrane depolarization	3/180	46/18614	0.00995287	0.0374156	0.022648	GCLC/NEDD4L/SMAD7	3
BP	GO:0007622	rhythmic behavior	3/180	46/18614	0.00995287	0.0374156	0.022648	TP53/PTEN/EGR1	3
BP	GO:0042088	T-helper 1 type immune response	3/180	46/18614	0.00995287	0.0374156	0.022648	TLR4/IL1B/IL33	3
BP	GO:0042168	heme metabolic process	3/180	46/18614	0.00995287	0.0374156	0.022648	ABCC1/SLC11A2/PGRMC1	3
BP	GO:1901861	regulation of muscle tissue development	3/180	46/18614	0.00995287	0.0374156	0.022648	CREB1/MEF2C/TGFB1	3
BP	GO:0010507	negative regulation of autophagy	4/180	87/18614	0.0100996	0.0378951	0.0229383	TP53/NUPR1/QSOX1/MT3	4
BP	GO:0046889	positive regulation of lipid biosynthetic process	4/180	87/18614	0.0100996	0.0378951	0.0229383	SIRT3/CREB1/IL1B/ELOVL5	4
BP	GO:0006750	glutathione biosynthetic process	2/180	16/18614	0.0102083	0.0379071	0.0229455	SLC7A11/GCLC	2
BP	GO:0006825	copper ion transport	2/180	16/18614	0.0102083	0.0379071	0.0229455	CP/SLC11A2	2
BP	GO:0030214	hyaluronan catabolic process	2/180	16/18614	0.0102083	0.0379071	0.0229455	CD44/TGFB1	2
BP	GO:0034393	positive regulation of smooth muscle cell apoptotic process	2/180	16/18614	0.0102083	0.0379071	0.0229455	MFN2/PPARG	2
BP	GO:0034497	protein localization to phagophore assembly site	2/180	16/18614	0.0102083	0.0379071	0.0229455	ATG13/MFN2	2
BP	GO:0044790	suppression of viral release by host	2/180	16/18614	0.0102083	0.0379071	0.0229455	PML/TRIM21	2
BP	GO:0045651	positive regulation of macrophage differentiation	2/180	16/18614	0.0102083	0.0379071	0.0229455	TGFB1/RIPK1	2
BP	GO:0048532	anatomical structure arrangement	2/180	16/18614	0.0102083	0.0379071	0.0229455	HSPA5/TFAP2A	2
BP	GO:0061469	regulation of type B pancreatic cell proliferation	2/180	16/18614	0.0102083	0.0379071	0.0229455	NR4A1/NUPR1	2
BP	GO:0070230	positive regulation of lymphocyte apoptotic process	2/180	16/18614	0.0102083	0.0379071	0.0229455	TP53/IDO1	2
BP	GO:2000650	negative regulation of sodium ion transmembrane transporter activity	2/180	16/18614	0.0102083	0.0379071	0.0229455	NEDD4L/NEDD4	2
BP	GO:0048863	stem cell differentiation	7/180	247/18614	0.0103593	0.0384316	0.023263	TP53/HIF1A/ZFP36/SIRT6/MEF2C/EZH2/MAPK1	7
BP	GO:0010837	regulation of keratinocyte proliferation	3/180	47/18614	0.0105571	0.038946	0.0235744	ZFP36/VDR/ZEB1	3
BP	GO:0035196	miRNA processing	3/180	47/18614	0.0105571	0.038946	0.0235744	TP53/TGFB1/MYCN	3
BP	GO:0045646	regulation of erythrocyte differentiation	3/180	47/18614	0.0105571	0.038946	0.0235744	HIF1A/ZFP36/ACVR1B	3
BP	GO:0070849	response to epidermal growth factor	3/180	47/18614	0.0105571	0.038946	0.0235744	ZFP36/EGFR/MAPK1	3
BP	GO:0071985	multivesicular body sorting pathway	3/180	47/18614	0.0105571	0.038946	0.0235744	CHMP6/VCP/CHMP1A	3
BP	GO:0090199	regulation of release of cytochrome c from mitochondria	3/180	47/18614	0.0105571	0.038946	0.0235744	TP53/BID/BNIP3	3
BP	GO:0031929	TOR signaling	5/180	137/18614	0.0107223	0.0395185	0.0239209	HIF1A/PRKAA2/SIRT1/MAPKAP1/DDIT4	5
BP	GO:0018205	peptidyl-lysine modification	9/180	374/18614	0.0107501	0.039584	0.0239606	PML/SIRT3/ATF2/RELA/PRKAA2/SIRT1/EZH2/EGR1/SETD1B	9
BP	GO:0009144	purine nucleoside triphosphate metabolic process	7/180	249/18614	0.0107956	0.0397144	0.0240395	HIF1A/PRKAA2/NUPR1/SIRT6/VCP/TGFB1/DDIT4	7
BP	GO:2001020	regulation of response to DNA damage stimulus	8/180	311/18614	0.010941	0.0402121	0.0243408	TP53/PML/CD44/SIRT1/SIRT6/EGFR/BID/HIC1	8
BP	GO:0045017	glycerolipid biosynthetic process	7/180	250/18614	0.0110186	0.0404597	0.0244906	ALOX15/SOCS1/LPIN1/PTEN/AGPAT3/ACSL1/PCK2	7
BP	GO:0015918	sterol transport	5/180	138/18614	0.0110406	0.0405027	0.0245167	AKR1C1/SIRT1/SCP2/OSBPL9/PPARG	5
BP	GO:0014075	response to amine	3/180	48/18614	0.0111822	0.0408704	0.0247393	HSPA5/NR4A1/RGS4	3
BP	GO:0031648	protein destabilization	3/180	48/18614	0.0111822	0.0408704	0.0247393	SIRT1/SIRT6/TRIM21	3
BP	GO:0035094	response to nicotine	3/180	48/18614	0.0111822	0.0408704	0.0247393	SLC7A11/RELA/MAPK1	3
BP	GO:0046596	regulation of viral entry into host cell	3/180	48/18614	0.0111822	0.0408704	0.0247393	P4HB/IFNA2/TRIM21	3
BP	GO:0009199	ribonucleoside triphosphate metabolic process	7/180	251/18614	0.011245	0.0410241	0.0248323	HIF1A/PRKAA2/NUPR1/SIRT6/VCP/TGFB1/DDIT4	7
BP	GO:0031330	negative regulation of cellular catabolic process	7/180	251/18614	0.011245	0.0410241	0.0248323	TP53/PML/ZFP36/NUPR1/QSOX1/TIMP1/MT3	7
BP	GO:0034101	erythrocyte homeostasis	5/180	139/18614	0.0113653	0.0412933	0.0249952	HIF1A/ZFP36/ACVR1B/SLC11A2/KLF2	5
BP	GO:0034341	response to type II interferon	5/180	139/18614	0.0113653	0.0412933	0.0249952	TP53/GCH1/TLR4/PPARG/TRIM21	5
BP	GO:0006085	acetyl-CoA biosynthetic process	2/180	17/18614	0.0114965	0.0412933	0.0249952	PDK4/DLD	2
BP	GO:0006089	lactate metabolic process	2/180	17/18614	0.0114965	0.0412933	0.0249952	TP53/HIF1A	2
BP	GO:0010566	regulation of ketone biosynthetic process	2/180	17/18614	0.0114965	0.0412933	0.0249952	AKR1C3/EGR1	2
BP	GO:0010763	positive regulation of fibroblast migration	2/180	17/18614	0.0114965	0.0412933	0.0249952	TGFB1/DDR2	2
BP	GO:0016202	regulation of striated muscle tissue development	2/180	17/18614	0.0114965	0.0412933	0.0249952	CREB1/TGFB1	2
BP	GO:0019184	nonribosomal peptide biosynthetic process	2/180	17/18614	0.0114965	0.0412933	0.0249952	SLC7A11/GCLC	2
BP	GO:0033631	cell-cell adhesion mediated by integrin	2/180	17/18614	0.0114965	0.0412933	0.0249952	DPP4/PIEZO1	2
BP	GO:0044320	cellular response to leptin stimulus	2/180	17/18614	0.0114965	0.0412933	0.0249952	SIRT1/MT3	2
BP	GO:0044539	long-chain fatty acid import into cell	2/180	17/18614	0.0114965	0.0412933	0.0249952	ACSL1/SLC2A1	2
BP	GO:0046827	positive regulation of protein export from nucleus	2/180	17/18614	0.0114965	0.0412933	0.0249952	SIRT6/IL1B	2
BP	GO:0090399	replicative senescence	2/180	17/18614	0.0114965	0.0412933	0.0249952	TP53/CDKN1A	2
BP	GO:1902165	regulation of intrinsic apoptotic signaling pathway in response to DNA damage by p53 class mediator	2/180	17/18614	0.0114965	0.0412933	0.0249952	CD44/SIRT1	2
BP	GO:1902306	negative regulation of sodium ion transmembrane transport	2/180	17/18614	0.0114965	0.0412933	0.0249952	NEDD4L/NEDD4	2
BP	GO:1905288	vascular associated smooth muscle cell apoptotic process	2/180	17/18614	0.0114965	0.0412933	0.0249952	MFN2/PPARG	2
BP	GO:1905459	regulation of vascular associated smooth muscle cell apoptotic process	2/180	17/18614	0.0114965	0.0412933	0.0249952	MFN2/PPARG	2
BP	GO:1901991	negative regulation of mitotic cell cycle phase transition	6/180	194/18614	0.0115771	0.041545	0.0251476	TP53/PML/CDKN1A/EZH2/PTEN/DUSP1	6
BP	GO:0007093	mitotic cell cycle checkpoint signaling	5/180	140/18614	0.0116965	0.0419353	0.0253838	TP53/PML/CDKN1A/ATF2/DUSP1	5
BP	GO:2000117	negative regulation of cysteine-type endopeptidase activity	4/180	91/18614	0.011773	0.0421023	0.0254849	CD44/NR4A1/DPEP1/MT3	4
BP	GO:0010665	regulation of cardiac muscle cell apoptotic process	3/180	49/18614	0.0118283	0.0421023	0.0254849	TP53/NUPR1/BNIP3	3
BP	GO:0033628	regulation of cell adhesion mediated by integrin	3/180	49/18614	0.0118283	0.0421023	0.0254849	DPP4/PIEZO1/PTPN6	3
BP	GO:0043330	response to exogenous dsRNA	3/180	49/18614	0.0118283	0.0421023	0.0254849	SLC3A2/MAPK1/IFNA2	3
BP	GO:0046460	neutral lipid biosynthetic process	3/180	49/18614	0.0118283	0.0421023	0.0254849	LPIN1/ACSL1/PCK2	3
BP	GO:0046463	acylglycerol biosynthetic process	3/180	49/18614	0.0118283	0.0421023	0.0254849	LPIN1/ACSL1/PCK2	3
BP	GO:0046580	negative regulation of Ras protein signal transduction	3/180	49/18614	0.0118283	0.0421023	0.0254849	MAPKAP1/MFN2/STMN1	3
BP	GO:0046850	regulation of bone remodeling	3/180	49/18614	0.0118283	0.0421023	0.0254849	TFRC/PDK4/TNFAIP3	3
BP	GO:0045185	maintenance of protein location	4/180	92/18614	0.0122174	0.0434482	0.0262996	HSPA5/PML/TXN/KEAP1	4
BP	GO:0051384	response to glucocorticoid	5/180	142/18614	0.0123784	0.043981	0.0266221	ZFP36/GOT1/CDO1/DDIT4/PCK2	5
BP	GO:0002520	immune system development	6/180	197/18614	0.0124144	0.0440693	0.0266756	TFRC/TP53/MAPK1/TNFAIP3/TGFB1/IDO1	6
BP	GO:0010862	positive regulation of pathway-restricted SMAD protein phosphorylation	3/180	50/18614	0.0124954	0.0441981	0.0267536	GDF15/TGFB1/PPARG	3
BP	GO:0044088	regulation of vacuole organization	3/180	50/18614	0.0124954	0.0441981	0.0267536	NUPR1/ULK1/SNX4	3
BP	GO:0045581	negative regulation of T cell differentiation	3/180	50/18614	0.0124954	0.0441981	0.0267536	SOCS1/SMAD7/IFNA2	3
BP	GO:1902041	regulation of extrinsic apoptotic signaling pathway via death domain receptors	3/180	50/18614	0.0124954	0.0441981	0.0267536	TNFAIP3/ATF3/PTEN	3
BP	GO:0021700	developmental maturation	8/180	319/18614	0.0126001	0.0445285	0.0269535	HIF1A/PTEN/MTCH1/DLD/PPARG/KLF2/ATP6V1G2/AURKA	8
BP	GO:1901606	alpha-amino acid catabolic process	4/180	93/18614	0.0126725	0.0447443	0.0270842	GOT1/CDO1/ACADSB/IDO1	4
BP	GO:0071897	DNA biosynthetic process	6/180	198/18614	0.0127027	0.0447781	0.0271046	TP53/CDKN1A/SIRT1/VCP/NOX4/MAPK1	6
BP	GO:0006997	nucleus organization	5/180	143/18614	0.0127292	0.0447781	0.0271046	PML/CHMP6/SIRT1/CHMP1A/LPIN1	5
BP	GO:0010977	negative regulation of neuron projection development	5/180	143/18614	0.0127292	0.0447781	0.0271046	CDH1/ULK1/PTEN/PAQR3/MT3	5
BP	GO:0010975	regulation of neuron projection development	10/180	452/18614	0.0127328	0.0447781	0.0271046	HSPA5/CDH1/NEDD4L/NEDD4/EZH2/ULK1/PTEN/PAQR3/DDR2/MT3	10
BP	GO:0046486	glycerolipid metabolic process	9/180	385/18614	0.0127991	0.0447781	0.0271046	PRDX6/SIRT1/ALOX15/SOCS1/LPIN1/PTEN/AGPAT3/ACSL1/PCK2	9
BP	GO:0002830	positive regulation of type 2 immune response	2/180	18/18614	0.012852	0.0447781	0.0271046	IDO1/IL33	2
BP	GO:0006978	DNA damage response, signal transduction by p53 class mediator resulting in transcription of p21 class mediator	2/180	18/18614	0.012852	0.0447781	0.0271046	TP53/CDKN1A	2
BP	GO:0010663	positive regulation of striated muscle cell apoptotic process	2/180	18/18614	0.012852	0.0447781	0.0271046	TP53/BNIP3	2
BP	GO:0010666	positive regulation of cardiac muscle cell apoptotic process	2/180	18/18614	0.012852	0.0447781	0.0271046	TP53/BNIP3	2
BP	GO:0016264	gap junction assembly	2/180	18/18614	0.012852	0.0447781	0.0271046	IL1B/GJA1	2
BP	GO:0042574	retinal metabolic process	2/180	18/18614	0.012852	0.0447781	0.0271046	AKR1C1/AKR1C3	2
BP	GO:0043217	myelin maintenance	2/180	18/18614	0.012852	0.0447781	0.0271046	PTEN/NDRG1	2
BP	GO:0050746	regulation of lipoprotein metabolic process	2/180	18/18614	0.012852	0.0447781	0.0271046	ULK1/ATG13	2
BP	GO:0051770	positive regulation of nitric-oxide synthase biosynthetic process	2/180	18/18614	0.012852	0.0447781	0.0271046	TLR4/IL33	2
BP	GO:1905209	positive regulation of cardiocyte differentiation	2/180	18/18614	0.012852	0.0447781	0.0271046	MEF2C/TGFB1	2
BP	GO:0048568	embryonic organ development	10/180	453/18614	0.0129143	0.0449554	0.027212	TP53/HIF1A/TFAP2A/PPP1R13L/MEF2C/EGFR/MAPK1/ZEB1/TGFB1/MYCN	10
BP	GO:0098754	detoxification	5/180	144/18614	0.0130867	0.0455156	0.027551	PRDX6/GCH1/TXN/MT3/ALB	5
BP	GO:0010662	regulation of striated muscle cell apoptotic process	3/180	51/18614	0.0131837	0.045572	0.0275851	TP53/NUPR1/BNIP3	3
BP	GO:0019083	viral transcription	3/180	51/18614	0.0131837	0.045572	0.0275851	JUN/ZFP36/TRIM21	3
BP	GO:0043124	negative regulation of I-kappaB kinase/NF-kappaB signaling	3/180	51/18614	0.0131837	0.045572	0.0275851	SIRT1/TNFAIP3/RIPK1	3
BP	GO:0051180	vitamin transport	3/180	51/18614	0.0131837	0.045572	0.0275851	ABCC1/SLC2A1/SLC2A8	3
BP	GO:0051646	mitochondrion localization	3/180	51/18614	0.0131837	0.045572	0.0275851	HIF1A/MFN2/ALB	3
BP	GO:0060612	adipose tissue development	3/180	51/18614	0.0131837	0.045572	0.0275851	ATF2/SIRT1/PPARG	3
BP	GO:0061082	myeloid leukocyte cytokine production	3/180	51/18614	0.0131837	0.045572	0.0275851	SIRT1/TLR4/TGFB1	3
BP	GO:0050671	positive regulation of lymphocyte proliferation	5/180	145/18614	0.013451	0.0464553	0.0281198	TFRC/CDKN1A/MEF2C/TLR4/IL1B	5
BP	GO:0019217	regulation of fatty acid metabolic process	4/180	95/18614	0.0136147	0.0469388	0.0284125	SIRT1/PDK4/IL1B/ELOVL5	4
BP	GO:0043648	dicarboxylic acid metabolic process	4/180	95/18614	0.0136147	0.0469388	0.0284125	SLC7A11/GCLC/GOT1/PCK2	4
BP	GO:0006968	cellular defense response	3/180	52/18614	0.0138932	0.047766	0.0289132	RELA/NCF2/IL33	3
BP	GO:0101023	vascular endothelial cell proliferation	3/180	52/18614	0.0138932	0.047766	0.0289132	SIRT6/MEF2C/PPARG	3
BP	GO:1905562	regulation of vascular endothelial cell proliferation	3/180	52/18614	0.0138932	0.047766	0.0289132	SIRT6/MEF2C/PPARG	3
BP	GO:0002695	negative regulation of leukocyte activation	6/180	202/18614	0.013903	0.047766	0.0289132	SOCS1/TNFAIP3/SMAD7/IFNA2/IDO1/PTPN6	6
BP	GO:0090068	positive regulation of cell cycle process	7/180	262/18614	0.0139631	0.0479307	0.0290129	RRM2/EZH2/CDC25A/EGFR/IL1B/DDR2/AURKA	7
BP	GO:0031507	heterochromatin formation	4/180	96/18614	0.0141021	0.0482833	0.0292264	SIRT1/SIRT6/EZH2/KDM5A	4
BP	GO:0070664	negative regulation of leukocyte proliferation	4/180	96/18614	0.0141021	0.0482833	0.0292264	TNFAIP3/IDO1/PTPN6/IL33	4
BP	GO:0010766	negative regulation of sodium ion transport	2/180	19/18614	0.0142736	0.0482833	0.0292264	NEDD4L/NEDD4	2
BP	GO:0010801	negative regulation of peptidyl-threonine phosphorylation	2/180	19/18614	0.0142736	0.0482833	0.0292264	SMAD7/DDIT4	2
BP	GO:0032328	alanine transport	2/180	19/18614	0.0142736	0.0482833	0.0292264	SLC3A2/SLC1A4	2
BP	GO:0034244	negative regulation of transcription elongation by RNA polymerase II	2/180	19/18614	0.0142736	0.0482833	0.0292264	SIRT6/EZH2	2
BP	GO:0035338	long-chain fatty-acyl-CoA biosynthetic process	2/180	19/18614	0.0142736	0.0482833	0.0292264	ELOVL5/ACSL1	2
BP	GO:0035743	CD4-positive, alpha-beta T cell cytokine production	2/180	19/18614	0.0142736	0.0482833	0.0292264	IL1B/IFNA2	2
BP	GO:0042772	DNA damage response, signal transduction resulting in transcription	2/180	19/18614	0.0142736	0.0482833	0.0292264	TP53/CDKN1A	2
BP	GO:0045618	positive regulation of keratinocyte differentiation	2/180	19/18614	0.0142736	0.0482833	0.0292264	VDR/ALOX15B	2
BP	GO:0046782	regulation of viral transcription	2/180	19/18614	0.0142736	0.0482833	0.0292264	ZFP36/TRIM21	2
BP	GO:0060391	positive regulation of SMAD protein signal transduction	2/180	19/18614	0.0142736	0.0482833	0.0292264	TGFB1/PPARG	2
BP	GO:0070242	thymocyte apoptotic process	2/180	19/18614	0.0142736	0.0482833	0.0292264	TP53/HIF1A	2
BP	GO:0140354	lipid import into cell	2/180	19/18614	0.0142736	0.0482833	0.0292264	ACSL1/SLC2A1	2
BP	GO:1902176	negative regulation of oxidative stress-induced intrinsic apoptotic signaling pathway	2/180	19/18614	0.0142736	0.0482833	0.0292264	HIF1A/SIRT1	2
BP	GO:2000774	positive regulation of cellular senescence	2/180	19/18614	0.0142736	0.0482833	0.0292264	TP53/SIRT1	2
BP	GO:2000786	positive regulation of autophagosome assembly	2/180	19/18614	0.0142736	0.0482833	0.0292264	ULK1/SNX4	2
BP	GO:0016055	Wnt signaling pathway	10/180	461/18614	0.0144377	0.0487967	0.0295371	FZD7/PRKAA2/VCP/EGFR/TNFAIP3/PTEN/TGFB1/WWTR1/EGR1/HIC1	10
BP	GO:0006119	oxidative phosphorylation	5/180	148/18614	0.0145847	0.0490909	0.0297152	ISCU/NUPR1/VCP/BID/DLD	5
BP	GO:0032946	positive regulation of mononuclear cell proliferation	5/180	148/18614	0.0145847	0.0490909	0.0297152	TFRC/CDKN1A/MEF2C/TLR4/IL1B	5
BP	GO:0002639	positive regulation of immunoglobulin production	3/180	53/18614	0.0146241	0.0490909	0.0297152	TFRC/TGFB1/IL33	3
BP	GO:0006778	porphyrin-containing compound metabolic process	3/180	53/18614	0.0146241	0.0490909	0.0297152	ABCC1/SLC11A2/PGRMC1	3
BP	GO:0010659	cardiac muscle cell apoptotic process	3/180	53/18614	0.0146241	0.0490909	0.0297152	TP53/NUPR1/BNIP3	3
BP	GO:0050873	brown fat cell differentiation	3/180	53/18614	0.0146241	0.0490909	0.0297152	FABP4/SIRT1/BNIP3	3
BP	GO:0051155	positive regulation of striated muscle cell differentiation	3/180	53/18614	0.0146241	0.0490909	0.0297152	MEF2C/TGFB1/PIEZO1	3
BP	GO:0097300	programmed necrotic cell death	3/180	53/18614	0.0146241	0.0490909	0.0297152	TP53/NUPR1/RIPK1	3
BP	GO:0002440	production of molecular mediator of immune response	8/180	328/18614	0.0146797	0.0492357	0.0298029	TFRC/SIRT1/TLR4/IL1B/SMAD7/TGFB1/IFNA2/IL33	8
BP	GO:0198738	cell-cell signaling by wnt	10/180	463/18614	0.0148388	0.0497269	0.0301002	FZD7/PRKAA2/VCP/EGFR/TNFAIP3/PTEN/TGFB1/WWTR1/EGR1/HIC1	10
BP	GO:1903038	negative regulation of leukocyte cell-cell adhesion	5/180	150/18614	0.0153751	0.0512679	0.0310329	SOCS1/SMAD7/IFNA2/IDO1/PTPN6	5
BP	GO:0014009	glial cell proliferation	3/180	54/18614	0.0153765	0.0512679	0.0310329	TP53/IL1B/IL33	3
BP	GO:0046164	alcohol catabolic process	3/180	54/18614	0.0153765	0.0512679	0.0310329	AKR1C3/PTEN/MT3	3
BP	GO:0046605	regulation of centrosome cycle	3/180	54/18614	0.0153765	0.0512679	0.0310329	SIRT1/CHMP1A/AURKA	3
BP	GO:0071168	protein localization to chromatin	3/180	54/18614	0.0153765	0.0512679	0.0310329	SIRT6/VCP/EZH2	3
BP	GO:0071385	cellular response to glucocorticoid stimulus	3/180	54/18614	0.0153765	0.0512679	0.0310329	ZFP36/DDIT4/PCK2	3
BP	GO:0042632	cholesterol homeostasis	4/180	99/18614	0.0156303	0.0516143	0.0312426	AKR1C1/FABP4/SIRT1/HNF4A	4
BP	GO:1901992	positive regulation of mitotic cell cycle phase transition	4/180	99/18614	0.0156303	0.0516143	0.0312426	RRM2/CDC25A/EGFR/DDR2	4
BP	GO:0002544	chronic inflammatory response	2/180	20/18614	0.0157597	0.0516143	0.0312426	TNFAIP3/IDO1	2
BP	GO:0006071	glycerol metabolic process	2/180	20/18614	0.0157597	0.0516143	0.0312426	GOT1/PCK2	2
BP	GO:0008340	determination of adult lifespan	2/180	20/18614	0.0157597	0.0516143	0.0312426	TP53/SIRT6	2
BP	GO:0015810	aspartate transmembrane transport	2/180	20/18614	0.0157597	0.0516143	0.0312426	SLC1A5/SLC1A4	2
BP	GO:0032495	response to muramyl dipeptide	2/180	20/18614	0.0157597	0.0516143	0.0312426	RELA/TNFAIP3	2
BP	GO:0032634	interleukin-5 production	2/180	20/18614	0.0157597	0.0516143	0.0312426	IFNA2/IL33	2
BP	GO:0032674	regulation of interleukin-5 production	2/180	20/18614	0.0157597	0.0516143	0.0312426	IFNA2/IL33	2
BP	GO:0035795	negative regulation of mitochondrial membrane permeability	2/180	20/18614	0.0157597	0.0516143	0.0312426	GCLC/BNIP3	2
BP	GO:0036498	IRE1-mediated unfolded protein response	2/180	20/18614	0.0157597	0.0516143	0.0312426	HSPA5/PARP16	2
BP	GO:0060749	mammary gland alveolus development	2/180	20/18614	0.0157597	0.0516143	0.0312426	HIF1A/AR	2
BP	GO:0061377	mammary gland lobule development	2/180	20/18614	0.0157597	0.0516143	0.0312426	HIF1A/AR	2
BP	GO:0070314	G1 to G0 transition	2/180	20/18614	0.0157597	0.0516143	0.0312426	TP53/EZH2	2
BP	GO:0071243	cellular response to arsenic-containing substance	2/180	20/18614	0.0157597	0.0516143	0.0312426	VCP/ATF3	2
BP	GO:0071294	cellular response to zinc ion	2/180	20/18614	0.0157597	0.0516143	0.0312426	MT1G/CREB1	2
BP	GO:0071379	cellular response to prostaglandin stimulus	2/180	20/18614	0.0157597	0.0516143	0.0312426	AKR1C3/PRKAA2	2
BP	GO:0097284	hepatocyte apoptotic process	2/180	20/18614	0.0157597	0.0516143	0.0312426	ATF2/BID	2
BP	GO:1900227	positive regulation of NLRP3 inflammasome complex assembly	2/180	20/18614	0.0157597	0.0516143	0.0312426	MAPK8/TLR4	2
BP	GO:1902001	fatty acid transmembrane transport	2/180	20/18614	0.0157597	0.0516143	0.0312426	ACSL1/SLC2A1	2
BP	GO:1902236	negative regulation of endoplasmic reticulum stress-induced intrinsic apoptotic signaling pathway	2/180	20/18614	0.0157597	0.0516143	0.0312426	CREB3/HERPUD1	2
BP	GO:0016525	negative regulation of angiogenesis	5/180	151/18614	0.0157808	0.0516143	0.0312426	PML/ATF2/ALOX5/PPARG/KLF2	5
BP	GO:0045834	positive regulation of lipid metabolic process	5/180	151/18614	0.0157808	0.0516143	0.0312426	SIRT3/CREB1/IL1B/ELOVL5/TGFB1	5
BP	GO:0002285	lymphocyte activation involved in immune response	6/180	208/18614	0.0158489	0.0517941	0.0313515	TFRC/TP53/TLR4/SMAD7/TGFB1/IFNA2	6
BP	GO:0009141	nucleoside triphosphate metabolic process	7/180	269/18614	0.0159206	0.0519854	0.0314673	HIF1A/PRKAA2/NUPR1/SIRT6/VCP/TGFB1/DDIT4	7
BP	GO:0006605	protein targeting	8/180	333/18614	0.0159378	0.0519985	0.0314752	HSPA5/NEDD4/ATG3/ATG13/BID/PEX3/MFN2/HERPUD1	8
BP	GO:0002686	negative regulation of leukocyte migration	3/180	55/18614	0.0161503	0.0522122	0.0316046	DPP4/DUSP1/IL33	3
BP	GO:0003229	ventricular cardiac muscle tissue development	3/180	55/18614	0.0161503	0.0522122	0.0316046	PPP1R13L/SMAD7/TGFB1	3
BP	GO:0010658	striated muscle cell apoptotic process	3/180	55/18614	0.0161503	0.0522122	0.0316046	TP53/NUPR1/BNIP3	3
BP	GO:0010761	fibroblast migration	3/180	55/18614	0.0161503	0.0522122	0.0316046	PML/TGFB1/DDR2	3
BP	GO:0052372	modulation by symbiont of entry into host	3/180	55/18614	0.0161503	0.0522122	0.0316046	P4HB/IFNA2/TRIM21	3
BP	GO:0061900	glial cell activation	3/180	55/18614	0.0161503	0.0522122	0.0316046	JUN/IL1B/IL33	3
BP	GO:0072348	sulfur compound transport	3/180	55/18614	0.0161503	0.0522122	0.0316046	SLC7A11/SLC3A2/SLC1A4	3
BP	GO:1900087	positive regulation of G1/S transition of mitotic cell cycle	3/180	55/18614	0.0161503	0.0522122	0.0316046	RRM2/EGFR/DDR2	3
BP	GO:0006641	triglyceride metabolic process	4/180	100/18614	0.0161619	0.0522122	0.0316046	SIRT1/LPIN1/ACSL1/PCK2	4
BP	GO:0019080	viral gene expression	4/180	100/18614	0.0161619	0.0522122	0.0316046	JUN/ZFP36/PARP16/TRIM21	4
BP	GO:0055092	sterol homeostasis	4/180	100/18614	0.0161619	0.0522122	0.0316046	AKR1C1/FABP4/SIRT1/HNF4A	4
BP	GO:0140888	interferon-mediated signaling pathway	4/180	100/18614	0.0161619	0.0522122	0.0316046	TP53/IFNA2/PPARG/PTPN6	4
BP	GO:0043535	regulation of blood vessel endothelial cell migration	5/180	152/18614	0.0161937	0.052245	0.0316244	HIF1A/SIRT1/MEF2C/TGFB1/PPARG	5
BP	GO:0060562	epithelial tube morphogenesis	8/180	334/18614	0.0161985	0.052245	0.0316244	PML/HIF1A/VDR/AR/SIRT6/MEF2C/TGFB1/MYCN	8
BP	GO:0021537	telencephalon development	7/180	270/18614	0.0162154	0.0522569	0.0316316	SLC7A11/HIF1A/EZH2/EGFR/PTEN/BNIP3/SLC2A1	7
BP	GO:0032368	regulation of lipid transport	5/180	153/18614	0.0166136	0.0534532	0.0323557	SIRT1/SCP2/IL1B/PPARG/ACSL1	5
BP	GO:2000181	negative regulation of blood vessel morphogenesis	5/180	153/18614	0.0166136	0.0534532	0.0323557	PML/ATF2/ALOX5/PPARG/KLF2	5
BP	GO:0042908	xenobiotic transport	3/180	56/18614	0.0169456	0.0543002	0.0328684	ABCC1/GJA1/SLC2A1	3
BP	GO:0043331	response to dsRNA	3/180	56/18614	0.0169456	0.0543002	0.0328684	SLC3A2/MAPK1/IFNA2	3
BP	GO:0051058	negative regulation of small GTPase mediated signal transduction	3/180	56/18614	0.0169456	0.0543002	0.0328684	MAPKAP1/MFN2/STMN1	3
BP	GO:0060986	endocrine hormone secretion	3/180	56/18614	0.0169456	0.0543002	0.0328684	IL1B/PPARG/GJA1	3
BP	GO:2000107	negative regulation of leukocyte apoptotic process	3/180	56/18614	0.0169456	0.0543002	0.0328684	HIF1A/IDO1/TSC22D3	3
BP	GO:1901343	negative regulation of vasculature development	5/180	154/18614	0.0170408	0.0544928	0.032985	PML/ATF2/ALOX5/PPARG/KLF2	5
BP	GO:1904063	negative regulation of cation transmembrane transport	4/180	102/18614	0.0172589	0.0544928	0.032985	ISCU/NEDD4L/NEDD4/RGS4	4
BP	GO:0030111	regulation of Wnt signaling pathway	8/180	338/18614	0.0172722	0.0544928	0.032985	FZD7/VCP/EGFR/TNFAIP3/TGFB1/WWTR1/EGR1/HIC1	8
BP	GO:0043010	camera-type eye development	8/180	338/18614	0.0172722	0.0544928	0.032985	SLC7A11/HIF1A/JUN/TFAP2A/PPP1R13L/EGFR/ZEB1/MFN2	8
BP	GO:0009083	branched-chain amino acid catabolic process	2/180	21/18614	0.0173092	0.0544928	0.032985	ACADSB/DLD	2
BP	GO:0010224	response to UV-B	2/180	21/18614	0.0173092	0.0544928	0.032985	CDKN1A/RELA	2
BP	GO:0010829	negative regulation of glucose transmembrane transport	2/180	21/18614	0.0173092	0.0544928	0.032985	SIRT6/IL1B	2
BP	GO:0016137	glycoside metabolic process	2/180	21/18614	0.0173092	0.0544928	0.032985	AKR1C1/AKR1C3	2
BP	GO:0032616	interleukin-13 production	2/180	21/18614	0.0173092	0.0544928	0.032985	IFNA2/IL33	2
BP	GO:0032656	regulation of interleukin-13 production	2/180	21/18614	0.0173092	0.0544928	0.032985	IFNA2/IL33	2
BP	GO:0033762	response to glucagon	2/180	21/18614	0.0173092	0.0544928	0.032985	CREB1/CDO1	2
BP	GO:0044090	positive regulation of vacuole organization	2/180	21/18614	0.0173092	0.0544928	0.032985	ULK1/SNX4	2
BP	GO:0044321	response to leptin	2/180	21/18614	0.0173092	0.0544928	0.032985	SIRT1/MT3	2
BP	GO:0045821	positive regulation of glycolytic process	2/180	21/18614	0.0173092	0.0544928	0.032985	HIF1A/PRKAA2	2
BP	GO:0071498	cellular response to fluid shear stress	2/180	21/18614	0.0173092	0.0544928	0.032985	MEF2C/KLF2	2
BP	GO:0071731	response to nitric oxide	2/180	21/18614	0.0173092	0.0544928	0.032985	TXN/DPEP1	2
BP	GO:0090026	positive regulation of monocyte chemotaxis	2/180	21/18614	0.0173092	0.0544928	0.032985	CREB3/LGMN	2
BP	GO:0090141	positive regulation of mitochondrial fission	2/180	21/18614	0.0173092	0.0544928	0.032985	BNIP3/AURKA	2
BP	GO:0098780	response to mitochondrial depolarisation	2/180	21/18614	0.0173092	0.0544928	0.032985	ATG13/MFN2	2
BP	GO:1903204	negative regulation of oxidative stress-induced neuron death	2/180	21/18614	0.0173092	0.0544928	0.032985	SLC7A11/HIF1A	2
BP	GO:1903206	negative regulation of hydrogen peroxide-induced cell death	2/180	21/18614	0.0173092	0.0544928	0.032985	TXN/DDR2	2
BP	GO:1903209	positive regulation of oxidative stress-induced cell death	2/180	21/18614	0.0173092	0.0544928	0.032985	TLR4/RIPK1	2
BP	GO:1901988	negative regulation of cell cycle phase transition	7/180	274/18614	0.0174333	0.0548398	0.0331951	TP53/PML/CDKN1A/ATF2/EZH2/PTEN/DUSP1	7
BP	GO:0044272	sulfur compound biosynthetic process	5/180	155/18614	0.0174752	0.054928	0.0332484	PDK4/CDO1/ELOVL5/DLD/ACSL1	5
BP	GO:0031396	regulation of protein ubiquitination	6/180	213/18614	0.0176085	0.0552591	0.0334489	GCLC/HSPA5/TNFAIP3/PTEN/SMAD7/HERPUD1	6
BP	GO:0042098	T cell proliferation	6/180	213/18614	0.0176085	0.0552591	0.0334489	TFRC/TP53/BID/IL1B/IDO1/PTPN6	6
BP	GO:0002931	response to ischemia	3/180	57/18614	0.0177626	0.055566	0.0336346	TP53/MEF2C/EGR1	3
BP	GO:0006749	glutathione metabolic process	3/180	57/18614	0.0177626	0.055566	0.0336346	SLC7A11/GCLC/DPEP1	3
BP	GO:0043388	positive regulation of DNA binding	3/180	57/18614	0.0177626	0.055566	0.0336346	TXN/TGFB1/PPARG	3
BP	GO:0046148	pigment biosynthetic process	3/180	57/18614	0.0177626	0.055566	0.0336346	SLC7A11/SLC11A2/PGRMC1	3
BP	GO:0010906	regulation of glucose metabolic process	4/180	103/18614	0.0178244	0.0556272	0.0336717	TP53/SIRT1/SIRT6/PDK4	4
BP	GO:0032677	regulation of interleukin-8 production	4/180	103/18614	0.0178244	0.0556272	0.0336717	RELA/TLR4/IL1B/RIPK1	4
BP	GO:1903076	regulation of protein localization to plasma membrane	4/180	103/18614	0.0178244	0.0556272	0.0336717	AR/EGFR/TGFB1/PGRMC1	4
BP	GO:0048284	organelle fusion	5/180	156/18614	0.0179169	0.0558277	0.033793	TFRC/CHMP6/CHMP1A/MFN2/BNIP3	5
BP	GO:0097530	granulocyte migration	5/180	156/18614	0.0179169	0.0558277	0.033793	MAPK1/DPP4/IL1B/DPEP1/CXCL2	5
BP	GO:0030902	hindbrain development	5/180	157/18614	0.0183659	0.0571366	0.0345853	HSPA5/TP53/ATF2/PDSS2/EZH2	5
BP	GO:0048754	branching morphogenesis of an epithelial tube	5/180	157/18614	0.0183659	0.0571366	0.0345853	PML/VDR/AR/SIRT6/MYCN	5
BP	GO:0032637	interleukin-8 production	4/180	104/18614	0.0184013	0.0572018	0.0346248	RELA/TLR4/IL1B/RIPK1	4
BP	GO:0001836	release of cytochrome c from mitochondria	3/180	58/18614	0.0186011	0.0574613	0.0347819	TP53/BID/BNIP3	3
BP	GO:0006767	water-soluble vitamin metabolic process	3/180	58/18614	0.0186011	0.0574613	0.0347819	GCLC/PSAT1/SLC2A1	3
BP	GO:0006998	nuclear envelope organization	3/180	58/18614	0.0186011	0.0574613	0.0347819	CHMP6/CHMP1A/LPIN1	3
BP	GO:0042306	regulation of protein import into nucleus	3/180	58/18614	0.0186011	0.0574613	0.0347819	CDH1/SIRT6/TGFB1	3
BP	GO:0043616	keratinocyte proliferation	3/180	58/18614	0.0186011	0.0574613	0.0347819	ZFP36/VDR/ZEB1	3
BP	GO:0050732	negative regulation of peptidyl-tyrosine phosphorylation	3/180	58/18614	0.0186011	0.0574613	0.0347819	CHMP6/SOCS1/PTPN6	3
BP	GO:0090311	regulation of protein deacetylation	3/180	58/18614	0.0186011	0.0574613	0.0347819	TP53/PRKAA2/SIRT1	3
BP	GO:0097352	autophagosome maturation	3/180	58/18614	0.0186011	0.0574613	0.0347819	CHMP6/VCP/CHMP1A	3
BP	GO:0010042	response to manganese ion	2/180	22/18614	0.0189205	0.0577703	0.0349689	TFRC/HSPA5	2
BP	GO:0019400	alditol metabolic process	2/180	22/18614	0.0189205	0.0577703	0.0349689	GOT1/PCK2	2
BP	GO:0030220	platelet formation	2/180	22/18614	0.0189205	0.0577703	0.0349689	MEF2C/PTPN6	2
BP	GO:0032780	negative regulation of ATP-dependent activity	2/180	22/18614	0.0189205	0.0577703	0.0349689	TP53/SIRT1	2
BP	GO:0032785	negative regulation of DNA-templated transcription, elongation	2/180	22/18614	0.0189205	0.0577703	0.0349689	SIRT6/EZH2	2
BP	GO:0033630	positive regulation of cell adhesion mediated by integrin	2/180	22/18614	0.0189205	0.0577703	0.0349689	PIEZO1/PTPN6	2
BP	GO:0034104	negative regulation of tissue remodeling	2/180	22/18614	0.0189205	0.0577703	0.0349689	TNFAIP3/PPARG	2
BP	GO:0045723	positive regulation of fatty acid biosynthetic process	2/180	22/18614	0.0189205	0.0577703	0.0349689	IL1B/ELOVL5	2
BP	GO:0048634	regulation of muscle organ development	2/180	22/18614	0.0189205	0.0577703	0.0349689	CREB1/TGFB1	2
BP	GO:0051000	positive regulation of nitric-oxide synthase activity	2/180	22/18614	0.0189205	0.0577703	0.0349689	HIF1A/GCH1	2
BP	GO:0051767	nitric-oxide synthase biosynthetic process	2/180	22/18614	0.0189205	0.0577703	0.0349689	TLR4/IL33	2
BP	GO:0051769	regulation of nitric-oxide synthase biosynthetic process	2/180	22/18614	0.0189205	0.0577703	0.0349689	TLR4/IL33	2
BP	GO:0062099	negative regulation of programmed necrotic cell death	2/180	22/18614	0.0189205	0.0577703	0.0349689	NUPR1/RIPK1	2
BP	GO:1902644	tertiary alcohol metabolic process	2/180	22/18614	0.0189205	0.0577703	0.0349689	AKR1C1/AKR1C3	2
BP	GO:1902774	late endosome to lysosome transport	2/180	22/18614	0.0189205	0.0577703	0.0349689	CHMP6/CHMP1A	2
BP	GO:0009062	fatty acid catabolic process	4/180	105/18614	0.0189897	0.057803	0.0349887	DECR1/SCP2/LPIN1/PCK2	4
BP	GO:0021549	cerebellum development	4/180	105/18614	0.0189897	0.057803	0.0349887	HSPA5/TP53/PDSS2/EZH2	4
BP	GO:0032760	positive regulation of tumor necrosis factor production	4/180	105/18614	0.0189897	0.057803	0.0349887	CYBB/TLR4/IL33/RIPK1	4
BP	GO:0070828	heterochromatin organization	4/180	105/18614	0.0189897	0.057803	0.0349887	SIRT1/SIRT6/EZH2/KDM5A	4
BP	GO:0009152	purine ribonucleotide biosynthetic process	6/180	217/18614	0.0191096	0.0581231	0.0351825	VCP/PDK4/ELOVL5/TGFB1/DLD/ACSL1	6
BP	GO:0051346	negative regulation of hydrolase activity	8/180	345/18614	0.0192733	0.058576	0.0354566	CD44/NR4A1/PEBP1/LPIN1/SLC39A14/DPEP1/TIMP1/MT3	8
BP	GO:0051051	negative regulation of transport	10/180	483/18614	0.0193211	0.0586762	0.0355173	ISCU/NEDD4L/NEDD4/TXN/SIRT6/ATG3/IL1B/PTEN/GJA1/RGS4	10
BP	GO:0002763	positive regulation of myeloid leukocyte differentiation	3/180	59/18614	0.0194614	0.0589209	0.0356654	CREB1/TGFB1/RIPK1	3
BP	GO:0010574	regulation of vascular endothelial growth factor production	3/180	59/18614	0.0194614	0.0589209	0.0356654	HIF1A/IL1B/TGFB1	3
BP	GO:0033619	membrane protein proteolysis	3/180	59/18614	0.0194614	0.0589209	0.0356654	IL1B/TGFB1/TIMP1	3
BP	GO:1903053	regulation of extracellular matrix organization	3/180	59/18614	0.0194614	0.0589209	0.0356654	DPP4/TGFB1/DDR2	3
BP	GO:0045165	cell fate commitment	7/180	281/18614	0.0197177	0.0596514	0.0361076	TP53/PML/FZD7/AR/MEF2C/PPARG/KDM6B	7
BP	GO:0010951	negative regulation of endopeptidase activity	5/180	160/18614	0.0197572	0.0597252	0.0361523	CD44/NR4A1/DPEP1/TIMP1/MT3	5
BP	GO:0022600	digestive system process	4/180	107/18614	0.0202012	0.0609741	0.0369082	AKR1C1/VDR/ACO1/TLR4	4
BP	GO:0030593	neutrophil chemotaxis	4/180	107/18614	0.0202012	0.0609741	0.0369082	DPP4/IL1B/DPEP1/CXCL2	4
BP	GO:0019748	secondary metabolic process	3/180	60/18614	0.0203433	0.0612624	0.0370827	SLC7A11/AKR1C1/AKR1C3	3
BP	GO:0045620	negative regulation of lymphocyte differentiation	3/180	60/18614	0.0203433	0.0612624	0.0370827	SOCS1/SMAD7/IFNA2	3
BP	GO:0071709	membrane assembly	3/180	60/18614	0.0203433	0.0612624	0.0370827	CHMP6/CHMP1A/PTEN	3
BP	GO:0007548	sex differentiation	7/180	283/18614	0.0204072	0.061408	0.0371709	AKR1C3/HSPA5/AR/NUPR1/SIRT1/TFAP2C/HNF4A	7
BP	GO:0002689	negative regulation of leukocyte chemotaxis	2/180	23/18614	0.0205923	0.0614504	0.0371965	DPP4/DUSP1	2
BP	GO:0019430	removal of superoxide radicals	2/180	23/18614	0.0205923	0.0614504	0.0371965	GCH1/MT3	2
BP	GO:0031065	positive regulation of histone deacetylation	2/180	23/18614	0.0205923	0.0614504	0.0371965	TP53/SIRT1	2
BP	GO:0039702	viral budding via host ESCRT complex	2/180	23/18614	0.0205923	0.0614504	0.0371965	CHMP6/CHMP1A	2
BP	GO:0046823	negative regulation of nucleocytoplasmic transport	2/180	23/18614	0.0205923	0.0614504	0.0371965	TXN/SIRT6	2
BP	GO:0051457	maintenance of protein location in nucleus	2/180	23/18614	0.0205923	0.0614504	0.0371965	PML/TXN	2
BP	GO:0061042	vascular wound healing	2/180	23/18614	0.0205923	0.0614504	0.0371965	ALOX5/TNFAIP3	2
BP	GO:1901032	negative regulation of response to reactive oxygen species	2/180	23/18614	0.0205923	0.0614504	0.0371965	TXN/DDR2	2
BP	GO:1901673	regulation of mitotic spindle assembly	2/180	23/18614	0.0205923	0.0614504	0.0371965	CHMP6/CHMP1A	2
BP	GO:1902254	negative regulation of intrinsic apoptotic signaling pathway by p53 class mediator	2/180	23/18614	0.0205923	0.0614504	0.0371965	CD44/SIRT1	2
BP	GO:1905709	negative regulation of membrane permeability	2/180	23/18614	0.0205923	0.0614504	0.0371965	GCLC/BNIP3	2
BP	GO:0015800	acidic amino acid transport	3/180	61/18614	0.0212469	0.0632604	0.0382921	SLC7A11/GJA1/SLC1A4	3
BP	GO:0043903	regulation of biological process involved in symbiotic interaction	3/180	61/18614	0.0212469	0.0632604	0.0382921	P4HB/IFNA2/TRIM21	3
BP	GO:0060135	maternal process involved in female pregnancy	3/180	61/18614	0.0212469	0.0632604	0.0382921	DAZAP1/VDR/AR	3
BP	GO:0019395	fatty acid oxidation	4/180	109/18614	0.0214594	0.0634626	0.0384145	DECR1/PDK4/SCP2/ALOX15	4
BP	GO:0032147	activation of protein kinase activity	4/180	109/18614	0.0214594	0.0634626	0.0384145	TXN/CAMKK2/SOCS1/MT3	4
BP	GO:0033209	tumor necrosis factor-mediated signaling pathway	4/180	109/18614	0.0214594	0.0634626	0.0384145	TP53/RELA/TNFAIP3/RIPK1	4
BP	GO:0034766	negative regulation of monoatomic ion transmembrane transport	4/180	109/18614	0.0214594	0.0634626	0.0384145	ISCU/NEDD4L/NEDD4/RGS4	4
BP	GO:0045814	negative regulation of gene expression, epigenetic	4/180	109/18614	0.0214594	0.0634626	0.0384145	SIRT1/SIRT6/EZH2/KDM5A	4
BP	GO:0045833	negative regulation of lipid metabolic process	4/180	109/18614	0.0214594	0.0634626	0.0384145	AKR1C3/SIRT1/LPIN1/IL1B	4
BP	GO:1902106	negative regulation of leukocyte differentiation	4/180	109/18614	0.0214594	0.0634626	0.0384145	SOCS1/TLR4/SMAD7/IFNA2	4
BP	GO:1903557	positive regulation of tumor necrosis factor superfamily cytokine production	4/180	109/18614	0.0214594	0.0634626	0.0384145	CYBB/TLR4/IL33/RIPK1	4
BP	GO:1904035	regulation of epithelial cell apoptotic process	4/180	109/18614	0.0214594	0.0634626	0.0384145	AKR1C3/ZFP36/NUPR1/TNFAIP3	4
BP	GO:1901222	regulation of NIK/NF-kappaB signaling	4/180	110/18614	0.0221061	0.0652367	0.0394884	RELA/EGFR/TLR4/IL1B	4
BP	GO:0022617	extracellular matrix disassembly	3/180	62/18614	0.0221723	0.0652367	0.0394884	DPP4/TGFB1/DDR2	3
BP	GO:0033013	tetrapyrrole metabolic process	3/180	62/18614	0.0221723	0.0652367	0.0394884	ABCC1/SLC11A2/PGRMC1	3
BP	GO:0045428	regulation of nitric oxide biosynthetic process	3/180	62/18614	0.0221723	0.0652367	0.0394884	TLR4/IL1B/KLF2	3
BP	GO:0046173	polyol biosynthetic process	3/180	62/18614	0.0221723	0.0652367	0.0394884	GCH1/GOT1/PCK2	3
BP	GO:2000756	regulation of peptidyl-lysine acetylation	3/180	62/18614	0.0221723	0.0652367	0.0394884	PML/PRKAA2/SIRT1	3
BP	GO:0001959	regulation of cytokine-mediated signaling pathway	5/180	165/18614	0.0222267	0.0652367	0.0394884	HIF1A/TNFAIP3/PPARG/PTPN6/RIPK1	5
BP	GO:0002082	regulation of oxidative phosphorylation	2/180	24/18614	0.0223235	0.0652367	0.0394884	NUPR1/VCP	2
BP	GO:0010839	negative regulation of keratinocyte proliferation	2/180	24/18614	0.0223235	0.0652367	0.0394884	VDR/ZEB1	2
BP	GO:0014850	response to muscle activity	2/180	24/18614	0.0223235	0.0652367	0.0394884	HIF1A/PRKAA2	2
BP	GO:0036344	platelet morphogenesis	2/180	24/18614	0.0223235	0.0652367	0.0394884	MEF2C/PTPN6	2
BP	GO:0051043	regulation of membrane protein ectodomain proteolysis	2/180	24/18614	0.0223235	0.0652367	0.0394884	IL1B/TIMP1	2
BP	GO:0060907	positive regulation of macrophage cytokine production	2/180	24/18614	0.0223235	0.0652367	0.0394884	SIRT1/TLR4	2
BP	GO:0120255	olefinic compound biosynthetic process	2/180	24/18614	0.0223235	0.0652367	0.0394884	AKR1C3/EGR1	2
BP	GO:1901863	positive regulation of muscle tissue development	2/180	24/18614	0.0223235	0.0652367	0.0394884	CREB1/MEF2C	2
BP	GO:1903902	positive regulation of viral life cycle	2/180	24/18614	0.0223235	0.0652367	0.0394884	P4HB/TRIM21	2
BP	GO:0002712	regulation of B cell mediated immunity	3/180	63/18614	0.0231193	0.0673136	0.0407456	TFRC/TGFB1/PTPN6	3
BP	GO:0002889	regulation of immunoglobulin mediated immune response	3/180	63/18614	0.0231193	0.0673136	0.0407456	TFRC/TGFB1/PTPN6	3
BP	GO:0010573	vascular endothelial growth factor production	3/180	63/18614	0.0231193	0.0673136	0.0407456	HIF1A/IL1B/TGFB1	3
BP	GO:0032623	interleukin-2 production	3/180	63/18614	0.0231193	0.0673136	0.0407456	ZFP36/TNFAIP3/IL1B	3
BP	GO:0032663	regulation of interleukin-2 production	3/180	63/18614	0.0231193	0.0673136	0.0407456	ZFP36/TNFAIP3/IL1B	3
BP	GO:0002685	regulation of leukocyte migration	6/180	227/18614	0.0232394	0.0676133	0.040927	CREB3/MAPK1/DPP4/LGMN/DUSP1/IL33	6
BP	GO:0032611	interleukin-1 beta production	4/180	112/18614	0.0234349	0.0680319	0.0411804	PML/TNFAIP3/TLR4/EGR1	4
BP	GO:0032651	regulation of interleukin-1 beta production	4/180	112/18614	0.0234349	0.0680319	0.0411804	PML/TNFAIP3/TLR4/EGR1	4
BP	GO:1902749	regulation of cell cycle G2/M phase transition	4/180	112/18614	0.0234349	0.0680319	0.0411804	TP53/CDKN1A/CDC25A/AURKA	4
BP	GO:0008406	gonad development	6/180	228/18614	0.0236828	0.0687001	0.0415848	AKR1C3/HSPA5/AR/NUPR1/SIRT1/TFAP2C	6
BP	GO:0032615	interleukin-12 production	3/180	64/18614	0.0240881	0.0687001	0.0415848	RELA/TLR4/IDO1	3
BP	GO:0032655	regulation of interleukin-12 production	3/180	64/18614	0.0240881	0.0687001	0.0415848	RELA/TLR4/IDO1	3
BP	GO:0040014	regulation of multicellular organism growth	3/180	64/18614	0.0240881	0.0687001	0.0415848	GDF15/CREB1/LGMN	3
BP	GO:0044091	membrane biogenesis	3/180	64/18614	0.0240881	0.0687001	0.0415848	CHMP6/CHMP1A/PTEN	3
BP	GO:0051055	negative regulation of lipid biosynthetic process	3/180	64/18614	0.0240881	0.0687001	0.0415848	AKR1C3/SIRT1/LPIN1	3
BP	GO:0051445	regulation of meiotic cell cycle	3/180	64/18614	0.0240881	0.0687001	0.0415848	CDC25A/YTHDC2/DUSP1	3
BP	GO:0010226	response to lithium ion	2/180	25/18614	0.0241126	0.0687001	0.0415848	CDH1/FABP4	2
BP	GO:0031468	nuclear membrane reassembly	2/180	25/18614	0.0241126	0.0687001	0.0415848	CHMP6/CHMP1A	2
BP	GO:0032693	negative regulation of interleukin-10 production	2/180	25/18614	0.0241126	0.0687001	0.0415848	TRIB2/IDO1	2
BP	GO:0033233	regulation of protein sumoylation	2/180	25/18614	0.0241126	0.0687001	0.0415848	RELA/EGR1	2
BP	GO:0034114	regulation of heterotypic cell-cell adhesion	2/180	25/18614	0.0241126	0.0687001	0.0415848	CD44/IL1B	2
BP	GO:0035336	long-chain fatty-acyl-CoA metabolic process	2/180	25/18614	0.0241126	0.0687001	0.0415848	ELOVL5/ACSL1	2
BP	GO:0042659	regulation of cell fate specification	2/180	25/18614	0.0241126	0.0687001	0.0415848	FZD7/AR	2
BP	GO:0043153	entrainment of circadian clock by photoperiod	2/180	25/18614	0.0241126	0.0687001	0.0415848	TP53/PML	2
BP	GO:0045649	regulation of macrophage differentiation	2/180	25/18614	0.0241126	0.0687001	0.0415848	TGFB1/RIPK1	2
BP	GO:0046628	positive regulation of insulin receptor signaling pathway	2/180	25/18614	0.0241126	0.0687001	0.0415848	SIRT1/SNX5	2
BP	GO:0046885	regulation of hormone biosynthetic process	2/180	25/18614	0.0241126	0.0687001	0.0415848	HIF1A/EGR1	2
BP	GO:0051560	mitochondrial calcium ion homeostasis	2/180	25/18614	0.0241126	0.0687001	0.0415848	MICU1/BNIP3	2
BP	GO:0060333	type II interferon-mediated signaling pathway	2/180	25/18614	0.0241126	0.0687001	0.0415848	TP53/PPARG	2
BP	GO:0071450	cellular response to oxygen radical	2/180	25/18614	0.0241126	0.0687001	0.0415848	GCH1/MT3	2
BP	GO:0071451	cellular response to superoxide	2/180	25/18614	0.0241126	0.0687001	0.0415848	GCH1/MT3	2
BP	GO:1904996	positive regulation of leukocyte adhesion to vascular endothelial cell	2/180	25/18614	0.0241126	0.0687001	0.0415848	RELA/ALOX5	2
BP	GO:1905563	negative regulation of vascular endothelial cell proliferation	2/180	25/18614	0.0241126	0.0687001	0.0415848	MEF2C/PPARG	2
BP	GO:2000193	positive regulation of fatty acid transport	2/180	25/18614	0.0241126	0.0687001	0.0415848	IL1B/ACSL1	2
BP	GO:0044344	cellular response to fibroblast growth factor stimulus	4/180	113/18614	0.0241172	0.0687001	0.0415848	GCLC/CD44/ZFP36/NR4A1	4
BP	GO:0090101	negative regulation of transmembrane receptor protein serine/threonine kinase signaling pathway	5/180	169/18614	0.0243407	0.0692868	0.04194	HSPA5/TP53/SIRT1/SMAD7/PPARG	5
BP	GO:0050920	regulation of chemotaxis	6/180	230/18614	0.0245867	0.0699367	0.0423334	CREB3/MAPK1/DPP4/TGFB1/LGMN/DUSP1	6
BP	GO:0007173	epidermal growth factor receptor signaling pathway	4/180	114/18614	0.0248114	0.0704321	0.0426332	CHMP6/EGFR/TGFB1/SNX5	4
BP	GO:1904659	glucose transmembrane transport	4/180	114/18614	0.0248114	0.0704321	0.0426332	SIRT6/IL1B/SLC2A1/SLC2A8	4
BP	GO:0010639	negative regulation of organelle organization	8/180	362/18614	0.0248143	0.0704321	0.0426332	TFRC/GCLC/TP53/NUPR1/PPARG/DUSP1/BNIP3/STMN1	8
BP	GO:0010720	positive regulation of cell development	9/180	432/18614	0.0249348	0.0707231	0.0428094	HIF1A/CREB1/SOCS1/IL1B/SMAD7/TGFB1/IL33/AURKA/RIPK1	9
BP	GO:0009260	ribonucleotide biosynthetic process	6/180	231/18614	0.0250472	0.0708767	0.0429024	VCP/PDK4/ELOVL5/TGFB1/DLD/ACSL1	6
BP	GO:0032507	maintenance of protein location in cell	3/180	65/18614	0.0250786	0.0708767	0.0429024	HSPA5/PML/TXN	3
BP	GO:0048857	neural nucleus development	3/180	65/18614	0.0250786	0.0708767	0.0429024	HSPA5/ATF2/MAPKAP1	3
BP	GO:0080164	regulation of nitric oxide metabolic process	3/180	65/18614	0.0250786	0.0708767	0.0429024	TLR4/IL1B/KLF2	3
BP	GO:1905330	regulation of morphogenesis of an epithelium	3/180	65/18614	0.0250786	0.0708767	0.0429024	AR/SIRT6/GJA1	3
BP	GO:0010594	regulation of endothelial cell migration	6/180	232/18614	0.0255134	0.0719114	0.0435287	HIF1A/SIRT1/MEF2C/TGFB1/LGMN/PPARG	6
BP	GO:0042303	molting cycle	4/180	115/18614	0.0255175	0.0719114	0.0435287	PPP1R13L/RELA/EGFR/ACVR1B	4
BP	GO:0042633	hair cycle	4/180	115/18614	0.0255175	0.0719114	0.0435287	PPP1R13L/RELA/EGFR/ACVR1B	4
BP	GO:1903707	negative regulation of hemopoiesis	4/180	115/18614	0.0255175	0.0719114	0.0435287	SOCS1/TLR4/SMAD7/IFNA2	4
BP	GO:0009435	NAD biosynthetic process	2/180	26/18614	0.0259583	0.0727627	0.044044	PARP16/IDO1	2
BP	GO:0010460	positive regulation of heart rate	2/180	26/18614	0.0259583	0.0727627	0.044044	GCH1/RGS4	2
BP	GO:0032469	endoplasmic reticulum calcium ion homeostasis	2/180	26/18614	0.0259583	0.0727627	0.044044	PML/HERPUD1	2
BP	GO:0032925	regulation of activin receptor signaling pathway	2/180	26/18614	0.0259583	0.0727627	0.044044	ACVR1B/SMAD7	2
BP	GO:0048596	embryonic camera-type eye morphogenesis	2/180	26/18614	0.0259583	0.0727627	0.044044	TFAP2A/ZEB1	2
BP	GO:0051446	positive regulation of meiotic cell cycle	2/180	26/18614	0.0259583	0.0727627	0.044044	CDC25A/YTHDC2	2
BP	GO:1901028	regulation of mitochondrial outer membrane permeabilization involved in apoptotic signaling pathway	2/180	26/18614	0.0259583	0.0727627	0.044044	GCLC/MAPK8	2
BP	GO:0045137	development of primary sexual characteristics	6/180	233/18614	0.0259854	0.0727627	0.044044	AKR1C3/HSPA5/AR/NUPR1/SIRT1/TFAP2C	6
BP	GO:0051651	maintenance of location in cell	6/180	233/18614	0.0259854	0.0727627	0.044044	HSPA5/PML/FTL/TXN/PTPN6/ALB	6
BP	GO:1990138	neuron projection extension	5/180	172/18614	0.0260084	0.0727756	0.0440518	CDH1/NEDD4L/ULK1/MT3/AURKA	5
BP	GO:0031100	animal organ regeneration	3/180	66/18614	0.0260908	0.0728	0.0440666	EZH2/LPIN1/AURKA	3
BP	GO:0032613	interleukin-10 production	3/180	66/18614	0.0260908	0.0728	0.0440666	TRIB2/TLR4/IDO1	3
BP	GO:0032653	regulation of interleukin-10 production	3/180	66/18614	0.0260908	0.0728	0.0440666	TRIB2/TLR4/IDO1	3
BP	GO:0060760	positive regulation of response to cytokine stimulus	3/180	66/18614	0.0260908	0.0728	0.0440666	HIF1A/TLR4/RIPK1	3
BP	GO:0010633	negative regulation of epithelial cell migration	4/180	116/18614	0.0262357	0.0730496	0.0442176	MEF2C/PTEN/TGFB1/PPARG	4
BP	GO:0032006	regulation of TOR signaling	4/180	116/18614	0.0262357	0.0730496	0.0442176	HIF1A/PRKAA2/SIRT1/DDIT4	4
BP	GO:1904892	regulation of receptor signaling pathway via STAT	4/180	116/18614	0.0262357	0.0730496	0.0442176	SOCS1/TGFB1/IFNA2/PPARG	4
BP	GO:0016358	dendrite development	6/180	234/18614	0.0264631	0.0735791	0.0445381	NEDD4L/NEDD4/MEF2C/EZH2/PTEN/SLC11A2	6
BP	GO:0050807	regulation of synapse organization	6/180	234/18614	0.0264631	0.0735791	0.0445381	SLC7A11/NEDD4/VCP/MEF2C/PTEN/PGRMC1	6
BP	GO:0008645	hexose transmembrane transport	4/180	117/18614	0.026966	0.0748192	0.0452888	SIRT6/IL1B/SLC2A1/SLC2A8	4
BP	GO:0009308	amine metabolic process	4/180	117/18614	0.026966	0.0748192	0.0452888	SLC7A11/GCH1/SAT1/IDO1	4
BP	GO:0019751	polyol metabolic process	4/180	117/18614	0.026966	0.0748192	0.0452888	GCH1/GOT1/PTEN/PCK2	4
BP	GO:0048608	reproductive structure development	7/180	301/18614	0.0273836	0.0759247	0.045958	AKR1C3/HSPA5/AR/NUPR1/SIRT1/ALOX15B/TFAP2C	7
BP	GO:0010466	negative regulation of peptidase activity	6/180	236/18614	0.0274361	0.0760168	0.0460137	CD44/NR4A1/PEBP1/DPEP1/TIMP1/MT3	6
BP	GO:0002710	negative regulation of T cell mediated immunity	2/180	27/18614	0.0278596	0.0764929	0.0463019	SMAD7/IFNA2	2
BP	GO:0006972	hyperosmotic response	2/180	27/18614	0.0278596	0.0764929	0.0463019	MICU1/SLC2A1	2
BP	GO:0009081	branched-chain amino acid metabolic process	2/180	27/18614	0.0278596	0.0764929	0.0463019	ACADSB/DLD	2
BP	GO:0009651	response to salt stress	2/180	27/18614	0.0278596	0.0764929	0.0463019	TP53/MICU1	2
BP	GO:0010875	positive regulation of cholesterol efflux	2/180	27/18614	0.0278596	0.0764929	0.0463019	SIRT1/PPARG	2
BP	GO:0010884	positive regulation of lipid storage	2/180	27/18614	0.0278596	0.0764929	0.0463019	PLIN2/HILPDA	2
BP	GO:0032967	positive regulation of collagen biosynthetic process	2/180	27/18614	0.0278596	0.0764929	0.0463019	TGFB1/DDR2	2
BP	GO:0046639	negative regulation of alpha-beta T cell differentiation	2/180	27/18614	0.0278596	0.0764929	0.0463019	SOCS1/SMAD7	2
BP	GO:0046949	fatty-acyl-CoA biosynthetic process	2/180	27/18614	0.0278596	0.0764929	0.0463019	ELOVL5/ACSL1	2
BP	GO:0048641	regulation of skeletal muscle tissue development	2/180	27/18614	0.0278596	0.0764929	0.0463019	MEF2C/TGFB1	2
BP	GO:0071280	cellular response to copper ion	2/180	27/18614	0.0278596	0.0764929	0.0463019	MT1G/MT3	2
BP	GO:0071549	cellular response to dexamethasone stimulus	2/180	27/18614	0.0278596	0.0764929	0.0463019	DDIT4/PCK2	2
BP	GO:2000737	negative regulation of stem cell differentiation	2/180	27/18614	0.0278596	0.0764929	0.0463019	ZFP36/EZH2	2
BP	GO:0016925	protein sumoylation	3/180	68/18614	0.0281802	0.0772657	0.0467697	PML/RELA/EGR1	3
BP	GO:0048645	animal organ formation	3/180	68/18614	0.0281802	0.0772657	0.0467697	AR/MEF2C/MAPK1	3
BP	GO:0010634	positive regulation of epithelial cell migration	5/180	176/18614	0.0283434	0.0775518	0.0469429	HIF1A/JUN/SIRT1/TGFB1/LGMN	5
BP	GO:0030509	BMP signaling pathway	5/180	176/18614	0.0283434	0.0775518	0.0469429	ATF2/SMAD7/TGFB1/PPARG/EGR1	5
BP	GO:0051099	positive regulation of binding	5/180	176/18614	0.0283434	0.0775518	0.0469429	TXN/TGFB1/PPARG/TRIM21/STMN1	5
BP	GO:0046390	ribose phosphate biosynthetic process	6/180	238/18614	0.0284325	0.0777417	0.0470578	VCP/PDK4/ELOVL5/TGFB1/DLD/ACSL1	6
BP	GO:0006720	isoprenoid metabolic process	4/180	119/18614	0.0284628	0.0777706	0.0470753	AKR1C1/AKR1C3/ALDH3A2/PDSS2	4
BP	GO:0061458	reproductive system development	7/180	305/18614	0.0291299	0.0795018	0.0481232	AKR1C3/HSPA5/AR/NUPR1/SIRT1/ALOX15B/TFAP2C	7
BP	GO:0015749	monosaccharide transmembrane transport	4/180	120/18614	0.0292293	0.0795018	0.0481232	SIRT6/IL1B/SLC2A1/SLC2A8	4
BP	GO:0032355	response to estradiol	4/180	120/18614	0.0292293	0.0795018	0.0481232	EZH2/EGFR/TGFB1/TXNIP	4
BP	GO:0071774	response to fibroblast growth factor	4/180	120/18614	0.0292293	0.0795018	0.0481232	GCLC/CD44/ZFP36/NR4A1	4
BP	GO:0006081	cellular aldehyde metabolic process	3/180	69/18614	0.0292573	0.0795018	0.0481232	AKR1C1/AKR1C3/ALDH3A2	3
BP	GO:0014015	positive regulation of gliogenesis	3/180	69/18614	0.0292573	0.0795018	0.0481232	IL1B/TGFB1/IL33	3
BP	GO:0032835	glomerulus development	3/180	69/18614	0.0292573	0.0795018	0.0481232	MEF2C/WWTR1/EGR1	3
BP	GO:0045576	mast cell activation	3/180	69/18614	0.0292573	0.0795018	0.0481232	SNX4/NDRG1/PTPN6	3
BP	GO:0032984	protein-containing complex disassembly	6/180	240/18614	0.0294525	0.0798098	0.0483097	CHMP6/VCP/CHMP1A/BNIP3/DDIT4/STMN1	6
BP	GO:0050803	regulation of synapse structure or activity	6/180	240/18614	0.0294525	0.0798098	0.0483097	SLC7A11/NEDD4/VCP/MEF2C/PTEN/PGRMC1	6
BP	GO:0008361	regulation of cell size	5/180	178/18614	0.0295592	0.0798098	0.0483097	CDH1/CREB1/ULK1/PTEN/MT3	5
BP	GO:0006644	phospholipid metabolic process	8/180	375/18614	0.0297442	0.0798098	0.0483097	PRDX6/ALOX15/ALOX15B/SOCS1/LPIN1/FADS1/PTEN/AGPAT3	8
BP	GO:0032102	negative regulation of response to external stimulus	9/180	446/18614	0.0297587	0.0798098	0.0483097	ZFP36/ALOX5/DPP4/TNFAIP3/PTEN/TGFB1/PPARG/TRIM21/DUSP1	9
BP	GO:0000303	response to superoxide	2/180	28/18614	0.0298151	0.0798098	0.0483097	GCH1/MT3	2
BP	GO:0006027	glycosaminoglycan catabolic process	2/180	28/18614	0.0298151	0.0798098	0.0483097	CD44/TGFB1	2
BP	GO:0006829	zinc ion transport	2/180	28/18614	0.0298151	0.0798098	0.0483097	SLC39A14/MT3	2
BP	GO:0010714	positive regulation of collagen metabolic process	2/180	28/18614	0.0298151	0.0798098	0.0483097	TGFB1/DDR2	2
BP	GO:0019359	nicotinamide nucleotide biosynthetic process	2/180	28/18614	0.0298151	0.0798098	0.0483097	PARP16/IDO1	2
BP	GO:0019363	pyridine nucleotide biosynthetic process	2/180	28/18614	0.0298151	0.0798098	0.0483097	PARP16/IDO1	2
BP	GO:0032104	regulation of response to extracellular stimulus	2/180	28/18614	0.0298151	0.0798098	0.0483097	VDR/MT3	2
BP	GO:0032107	regulation of response to nutrient levels	2/180	28/18614	0.0298151	0.0798098	0.0483097	VDR/MT3	2
BP	GO:0032703	negative regulation of interleukin-2 production	2/180	28/18614	0.0298151	0.0798098	0.0483097	ZFP36/TNFAIP3	2
BP	GO:0045606	positive regulation of epidermal cell differentiation	2/180	28/18614	0.0298151	0.0798098	0.0483097	VDR/ALOX15B	2
BP	GO:0045830	positive regulation of isotype switching	2/180	28/18614	0.0298151	0.0798098	0.0483097	TFRC/TGFB1	2
BP	GO:0060479	lung cell differentiation	2/180	28/18614	0.0298151	0.0798098	0.0483097	CREB1/KLF2	2
BP	GO:0060487	lung epithelial cell differentiation	2/180	28/18614	0.0298151	0.0798098	0.0483097	CREB1/KLF2	2
BP	GO:1900078	positive regulation of cellular response to insulin stimulus	2/180	28/18614	0.0298151	0.0798098	0.0483097	SIRT1/SNX5	2
BP	GO:1902883	negative regulation of response to oxidative stress	2/180	28/18614	0.0298151	0.0798098	0.0483097	TXN/DDR2	2
BP	GO:1903055	positive regulation of extracellular matrix organization	2/180	28/18614	0.0298151	0.0798098	0.0483097	TGFB1/DDR2	2
BP	GO:1903671	negative regulation of sprouting angiogenesis	2/180	28/18614	0.0298151	0.0798098	0.0483097	ALOX5/KLF2	2
BP	GO:0042445	hormone metabolic process	6/180	241/18614	0.0299715	0.0801636	0.0485238	AKR1C1/AKR1C3/HIF1A/P4HB/DPP4/EGR1	6
BP	GO:0043500	muscle adaptation	4/180	121/18614	0.0300081	0.0801636	0.0485238	EZH2/IL1B/PPARG/RGS4	4
BP	GO:2000278	regulation of DNA biosynthetic process	4/180	121/18614	0.0300081	0.0801636	0.0485238	TP53/CDKN1A/NOX4/MAPK1	4
BP	GO:0032206	positive regulation of telomere maintenance	3/180	70/18614	0.030356	0.0809288	0.048987	PML/SIRT6/MAPK1	3
BP	GO:0043112	receptor metabolic process	3/180	70/18614	0.030356	0.0809288	0.048987	NEDD4/TGFB1/LGMN	3
BP	GO:0051148	negative regulation of muscle cell differentiation	3/180	70/18614	0.030356	0.0809288	0.048987	FZD7/EZH2/RGS4	3
BP	GO:0071675	regulation of mononuclear cell migration	4/180	122/18614	0.0307991	0.0819994	0.049635	CREB3/MAPK1/LGMN/DUSP1	4
BP	GO:0090100	positive regulation of transmembrane receptor protein serine/threonine kinase signaling pathway	4/180	122/18614	0.0307991	0.0819994	0.049635	GDF15/ACVR1B/TGFB1/PPARG	4
BP	GO:0050731	positive regulation of peptidyl-tyrosine phosphorylation	5/180	181/18614	0.0314439	0.0835447	0.0505704	TP53/CD44/NOX4/TGFB1/IFNA2	5
BP	GO:0002548	monocyte chemotaxis	3/180	71/18614	0.0314762	0.0835447	0.0505704	CREB3/LGMN/DUSP1	3
BP	GO:0070918	regulatory ncRNA processing	3/180	71/18614	0.0314762	0.0835447	0.0505704	TP53/TGFB1/MYCN	3
BP	GO:0000077	DNA damage checkpoint signaling	4/180	123/18614	0.0316023	0.0835447	0.0505704	TP53/PML/CDKN1A/ATF2	4
BP	GO:0002761	regulation of myeloid leukocyte differentiation	4/180	123/18614	0.0316023	0.0835447	0.0505704	CREB1/TLR4/TGFB1/RIPK1	4
BP	GO:0006805	xenobiotic metabolic process	4/180	123/18614	0.0316023	0.0835447	0.0505704	AKR1C1/ABCC1/ACSL1/HNF4A	4
BP	GO:0072655	establishment of protein localization to mitochondrion	4/180	123/18614	0.0316023	0.0835447	0.0505704	ATG13/BID/MAPK8/MFN2	4
BP	GO:0000305	response to oxygen radical	2/180	29/18614	0.0318235	0.0835447	0.0505704	GCH1/MT3	2
BP	GO:0001778	plasma membrane repair	2/180	29/18614	0.0318235	0.0835447	0.0505704	CHMP6/CHMP1A	2
BP	GO:0003416	endochondral bone growth	2/180	29/18614	0.0318235	0.0835447	0.0505704	ATF2/DDR2	2
BP	GO:0009648	photoperiodism	2/180	29/18614	0.0318235	0.0835447	0.0505704	TP53/PML	2
BP	GO:0010800	positive regulation of peptidyl-threonine phosphorylation	2/180	29/18614	0.0318235	0.0835447	0.0505704	MAPK1/TGFB1	2
BP	GO:0015813	L-glutamate transmembrane transport	2/180	29/18614	0.0318235	0.0835447	0.0505704	SLC7A11/SLC1A4	2
BP	GO:0019076	viral release from host cell	2/180	29/18614	0.0318235	0.0835447	0.0505704	CHMP6/CHMP1A	2
BP	GO:0030970	retrograde protein transport, ER to cytosol	2/180	29/18614	0.0318235	0.0835447	0.0505704	VCP/HERPUD1	2
BP	GO:0035891	exit from host cell	2/180	29/18614	0.0318235	0.0835447	0.0505704	CHMP6/CHMP1A	2
BP	GO:0044342	type B pancreatic cell proliferation	2/180	29/18614	0.0318235	0.0835447	0.0505704	NR4A1/NUPR1	2
BP	GO:0061436	establishment of skin barrier	2/180	29/18614	0.0318235	0.0835447	0.0505704	ALOX12B/STMN1	2
BP	GO:1900017	positive regulation of cytokine production involved in inflammatory response	2/180	29/18614	0.0318235	0.0835447	0.0505704	HIF1A/TLR4	2
BP	GO:1903513	endoplasmic reticulum to cytosol transport	2/180	29/18614	0.0318235	0.0835447	0.0505704	VCP/HERPUD1	2
BP	GO:1904385	cellular response to angiotensin	2/180	29/18614	0.0318235	0.0835447	0.0505704	RELA/DDR2	2
BP	GO:0003012	muscle system process	9/180	452/18614	0.0320141	0.0839891	0.0508394	NR4A1/NEDD4L/PPP1R13L/EZH2/IL1B/SMAD7/PPARG/GJA1/RGS4	9
BP	GO:0006941	striated muscle contraction	5/180	182/18614	0.0320885	0.0841285	0.0509238	NR4A1/NEDD4L/PPP1R13L/SMAD7/GJA1	5
BP	GO:0030301	cholesterol transport	4/180	124/18614	0.0324177	0.0849352	0.0514121	AKR1C1/SIRT1/SCP2/PPARG	4
BP	GO:0042129	regulation of T cell proliferation	5/180	183/18614	0.0327413	0.0857263	0.051891	TFRC/BID/IL1B/IDO1/PTPN6	5
BP	GO:0060070	canonical Wnt signaling pathway	7/180	313/18614	0.0328457	0.0859426	0.0520219	FZD7/VCP/EGFR/PTEN/TGFB1/WWTR1/EGR1	7
BP	GO:0060047	heart contraction	6/180	247/18614	0.0332113	0.0867843	0.0525314	GCH1/NEDD4L/PPP1R13L/SMAD7/GJA1/RGS4	6
BP	GO:0071695	anatomical structure maturation	6/180	247/18614	0.0332113	0.0867843	0.0525314	HIF1A/MTCH1/DLD/PPARG/KLF2/AURKA	6
BP	GO:0002832	negative regulation of response to biotic stimulus	4/180	125/18614	0.0332454	0.0868159	0.0525505	TNFAIP3/TGFB1/PPARG/TRIM21	4
BP	GO:0042246	tissue regeneration	3/180	73/18614	0.0337809	0.0876145	0.0530339	CDKN1A/FZD7/EZH2	3
BP	GO:0070988	demethylation	3/180	73/18614	0.0337809	0.0876145	0.0530339	KDM3B/KDM5A/KDM6B	3
BP	GO:0002507	tolerance induction	2/180	30/18614	0.0338838	0.0876145	0.0530339	TNFAIP3/IDO1	2
BP	GO:0002825	regulation of T-helper 1 type immune response	2/180	30/18614	0.0338838	0.0876145	0.0530339	IL1B/IL33	2
BP	GO:0006882	intracellular zinc ion homeostasis	2/180	30/18614	0.0338838	0.0876145	0.0530339	SLC39A14/MT3	2
BP	GO:0008299	isoprenoid biosynthetic process	2/180	30/18614	0.0338838	0.0876145	0.0530339	AKR1C3/PDSS2	2
BP	GO:0009649	entrainment of circadian clock	2/180	30/18614	0.0338838	0.0876145	0.0530339	TP53/PML	2
BP	GO:0016226	iron-sulfur cluster assembly	2/180	30/18614	0.0338838	0.0876145	0.0530339	NFS1/ISCU	2
BP	GO:0031163	metallo-sulfur cluster assembly	2/180	30/18614	0.0338838	0.0876145	0.0530339	NFS1/ISCU	2
BP	GO:0043032	positive regulation of macrophage activation	2/180	30/18614	0.0338838	0.0876145	0.0530339	TLR4/IL33	2
BP	GO:0051938	L-glutamate import	2/180	30/18614	0.0338838	0.0876145	0.0530339	SLC7A11/SLC1A4	2
BP	GO:0070168	negative regulation of biomineral tissue development	2/180	30/18614	0.0338838	0.0876145	0.0530339	HIF1A/TGFB1	2
BP	GO:0090312	positive regulation of protein deacetylation	2/180	30/18614	0.0338838	0.0876145	0.0530339	TP53/SIRT1	2
BP	GO:0097421	liver regeneration	2/180	30/18614	0.0338838	0.0876145	0.0530339	EZH2/AURKA	2
BP	GO:1901798	positive regulation of signal transduction by p53 class mediator	2/180	30/18614	0.0338838	0.0876145	0.0530339	PML/HIC1	2
BP	GO:0001654	eye development	8/180	385/18614	0.0339691	0.0877775	0.0531326	SLC7A11/HIF1A/JUN/TFAP2A/PPP1R13L/EGFR/ZEB1/MFN2	8
BP	GO:0045766	positive regulation of angiogenesis	5/180	185/18614	0.0340718	0.0879055	0.0532101	HIF1A/SIRT1/SIRT6/CYBB/IL1B	5
BP	GO:1904018	positive regulation of vasculature development	5/180	185/18614	0.0340718	0.0879055	0.0532101	HIF1A/SIRT1/SIRT6/CYBB/IL1B	5
BP	GO:0021987	cerebral cortex development	4/180	126/18614	0.0340854	0.0879055	0.0532101	HIF1A/EGFR/BNIP3/SLC2A1	4
BP	GO:0030324	lung development	5/180	186/18614	0.0347494	0.0895597	0.0542114	SLC7A11/CREB1/MAPK1/MYCN/KLF2	5
BP	GO:0010948	negative regulation of cell cycle process	7/180	317/18614	0.0348174	0.0895901	0.0542298	TP53/PML/CDKN1A/ATF2/EZH2/PTEN/DUSP1	7
BP	GO:0006959	humoral immune response	6/180	250/18614	0.0349133	0.0895901	0.0542298	MEF2C/ALOX5/IL1B/IFNA2/PTPN6/CXCL2	6
BP	GO:0043543	protein acylation	6/180	250/18614	0.0349133	0.0895901	0.0542298	PML/ATF2/PRKAA2/NUPR1/SIRT1/DLD	6
BP	GO:0001704	formation of primary germ layer	4/180	127/18614	0.0349376	0.0895901	0.0542298	FZD7/GJA1/KDM6B/DUSP1	4
BP	GO:0048593	camera-type eye morphogenesis	4/180	127/18614	0.0349376	0.0895901	0.0542298	HIF1A/TFAP2A/ZEB1/MFN2	4
BP	GO:0008333	endosome to lysosome transport	3/180	74/18614	0.0349653	0.0895901	0.0542298	CHMP6/VCP/CHMP1A	3
BP	GO:0035924	cellular response to vascular endothelial growth factor stimulus	3/180	74/18614	0.0349653	0.0895901	0.0542298	MT1G/NR4A1/RELA	3
BP	GO:0051145	smooth muscle cell differentiation	3/180	74/18614	0.0349653	0.0895901	0.0542298	SIRT1/MEF2C/ZEB1	3
BP	GO:1901616	organic hydroxy compound catabolic process	3/180	74/18614	0.0349653	0.0895901	0.0542298	AKR1C3/PTEN/MT3	3
BP	GO:0051302	regulation of cell division	5/180	187/18614	0.0354354	0.0906183	0.0548522	KIF20A/IL1B/TGFB1/TXNIP/AURKA	5
BP	GO:0071772	response to BMP	5/180	187/18614	0.0354354	0.0906183	0.0548522	ATF2/SMAD7/TGFB1/PPARG/EGR1	5
BP	GO:0071773	cellular response to BMP stimulus	5/180	187/18614	0.0354354	0.0906183	0.0548522	ATF2/SMAD7/TGFB1/PPARG/EGR1	5
BP	GO:0150063	visual system development	8/180	389/18614	0.035768	0.0910265	0.0550992	SLC7A11/HIF1A/JUN/TFAP2A/PPP1R13L/EGFR/ZEB1/MFN2	8
BP	GO:0006639	acylglycerol metabolic process	4/180	128/18614	0.0358022	0.0910265	0.0550992	SIRT1/LPIN1/ACSL1/PCK2	4
BP	GO:1904375	regulation of protein localization to cell periphery	4/180	128/18614	0.0358022	0.0910265	0.0550992	AR/EGFR/TGFB1/PGRMC1	4
BP	GO:1990266	neutrophil migration	4/180	128/18614	0.0358022	0.0910265	0.0550992	DPP4/IL1B/DPEP1/CXCL2	4
BP	GO:0003299	muscle hypertrophy in response to stress	2/180	31/18614	0.0359947	0.0910265	0.0550992	EZH2/PPARG	2
BP	GO:0006783	heme biosynthetic process	2/180	31/18614	0.0359947	0.0910265	0.0550992	SLC11A2/PGRMC1	2
BP	GO:0010464	regulation of mesenchymal cell proliferation	2/180	31/18614	0.0359947	0.0910265	0.0550992	ZEB1/MYCN	2
BP	GO:0014887	cardiac muscle adaptation	2/180	31/18614	0.0359947	0.0910265	0.0550992	EZH2/PPARG	2
BP	GO:0014898	cardiac muscle hypertrophy in response to stress	2/180	31/18614	0.0359947	0.0910265	0.0550992	EZH2/PPARG	2
BP	GO:0017145	stem cell division	2/180	31/18614	0.0359947	0.0910265	0.0550992	FZD7/WWTR1	2
BP	GO:0032148	activation of protein kinase B activity	2/180	31/18614	0.0359947	0.0910265	0.0550992	TXN/MT3	2
BP	GO:0035335	peptidyl-tyrosine dephosphorylation	2/180	31/18614	0.0359947	0.0910265	0.0550992	PTPN6/DUSP1	2
BP	GO:0035767	endothelial cell chemotaxis	2/180	31/18614	0.0359947	0.0910265	0.0550992	NR4A1/LGMN	2
BP	GO:0036258	multivesicular body assembly	2/180	31/18614	0.0359947	0.0910265	0.0550992	CHMP6/CHMP1A	2
BP	GO:1900225	regulation of NLRP3 inflammasome complex assembly	2/180	31/18614	0.0359947	0.0910265	0.0550992	MAPK8/TLR4	2
BP	GO:2000463	positive regulation of excitatory postsynaptic potential	2/180	31/18614	0.0359947	0.0910265	0.0550992	PTEN/RGS4	2
BP	GO:0032886	regulation of microtubule-based process	6/180	252/18614	0.0360788	0.0910265	0.0550992	CHMP6/PRKAA2/SIRT1/CHMP1A/STMN1/AURKA	6
BP	GO:0000075	cell cycle checkpoint signaling	5/180	188/18614	0.0361297	0.0910265	0.0550992	TP53/PML/CDKN1A/ATF2/DUSP1	5
BP	GO:0061138	morphogenesis of a branching epithelium	5/180	188/18614	0.0361297	0.0910265	0.0550992	PML/VDR/AR/SIRT6/MYCN	5
BP	GO:0042058	regulation of epidermal growth factor receptor signaling pathway	3/180	75/18614	0.036171	0.0910265	0.0550992	CHMP6/EGFR/SNX5	3
BP	GO:0042698	ovulation cycle	3/180	75/18614	0.036171	0.0910265	0.0550992	HSPA5/SIRT1/EGR1	3
BP	GO:0043536	positive regulation of blood vessel endothelial cell migration	3/180	75/18614	0.036171	0.0910265	0.0550992	HIF1A/SIRT1/TGFB1	3
BP	GO:0045669	positive regulation of osteoblast differentiation	3/180	75/18614	0.036171	0.0910265	0.0550992	MEF2C/WWTR1/DDR2	3
BP	GO:0051899	membrane depolarization	3/180	75/18614	0.036171	0.0910265	0.0550992	GCLC/NEDD4L/SMAD7	3
BP	GO:2000242	negative regulation of reproductive process	3/180	75/18614	0.036171	0.0910265	0.0550992	GJA1/TIMP1/DUSP1	3
BP	GO:0002821	positive regulation of adaptive immune response	4/180	129/18614	0.0366791	0.0921291	0.0557667	TFRC/SIRT1/IL1B/TGFB1	4
BP	GO:0006638	neutral lipid metabolic process	4/180	129/18614	0.0366791	0.0921291	0.0557667	SIRT1/LPIN1/ACSL1/PCK2	4
BP	GO:0046683	response to organophosphorus	4/180	129/18614	0.0366791	0.0921291	0.0557667	AKR1C1/HSPA5/CDO1/IL1B	4
BP	GO:0002637	regulation of immunoglobulin production	3/180	76/18614	0.0373979	0.0938153	0.0567873	TFRC/TGFB1/IL33	3
BP	GO:0050810	regulation of steroid biosynthetic process	3/180	76/18614	0.0373979	0.0938153	0.0567873	AKR1C3/SIRT1/EGR1	3
BP	GO:0030323	respiratory tube development	5/180	190/18614	0.0375434	0.0941206	0.0569721	SLC7A11/CREB1/MAPK1/MYCN/KLF2	5
BP	GO:0070585	protein localization to mitochondrion	4/180	130/18614	0.0375683	0.0941233	0.0569738	ATG13/BID/MAPK8/MFN2	4
BP	GO:0008654	phospholipid biosynthetic process	6/180	255/18614	0.0378734	0.0948276	0.0574	ALOX15/SOCS1/LPIN1/FADS1/PTEN/AGPAT3	6
BP	GO:0001975	response to amphetamine	2/180	32/18614	0.0381551	0.0948715	0.0574266	NR4A1/RGS4	2
BP	GO:0006084	acetyl-CoA metabolic process	2/180	32/18614	0.0381551	0.0948715	0.0574266	PDK4/DLD	2
BP	GO:0006654	phosphatidic acid biosynthetic process	2/180	32/18614	0.0381551	0.0948715	0.0574266	LPIN1/AGPAT3	2
BP	GO:0007435	salivary gland morphogenesis	2/180	32/18614	0.0381551	0.0948715	0.0574266	EGFR/TGFB1	2
BP	GO:0010743	regulation of macrophage derived foam cell differentiation	2/180	32/18614	0.0381551	0.0948715	0.0574266	ALOX15B/PPARG	2
BP	GO:0034389	lipid droplet organization	2/180	32/18614	0.0381551	0.0948715	0.0574266	PLIN2/PRKAA2	2
BP	GO:0034694	response to prostaglandin	2/180	32/18614	0.0381551	0.0948715	0.0574266	AKR1C3/PRKAA2	2
BP	GO:0036257	multivesicular body organization	2/180	32/18614	0.0381551	0.0948715	0.0574266	CHMP6/CHMP1A	2
BP	GO:0048026	positive regulation of mRNA splicing, via spliceosome	2/180	32/18614	0.0381551	0.0948715	0.0574266	PRDX6/DAZAP1	2
BP	GO:0060055	angiogenesis involved in wound healing	2/180	32/18614	0.0381551	0.0948715	0.0574266	ALOX5/TNFAIP3	2
BP	GO:0098868	bone growth	2/180	32/18614	0.0381551	0.0948715	0.0574266	ATF2/DDR2	2
BP	GO:0010595	positive regulation of endothelial cell migration	4/180	131/18614	0.0384699	0.095474	0.0577913	HIF1A/SIRT1/TGFB1/LGMN	4
BP	GO:0032612	interleukin-1 production	4/180	131/18614	0.0384699	0.095474	0.0577913	PML/TNFAIP3/TLR4/EGR1	4
BP	GO:0032652	regulation of interleukin-1 production	4/180	131/18614	0.0384699	0.095474	0.0577913	PML/TNFAIP3/TLR4/EGR1	4
BP	GO:0048880	sensory system development	8/180	395/18614	0.0385857	0.0956106	0.057874	SLC7A11/HIF1A/JUN/TFAP2A/PPP1R13L/EGFR/ZEB1/MFN2	8
BP	GO:0001937	negative regulation of endothelial cell proliferation	3/180	77/18614	0.0386459	0.0956106	0.057874	MEF2C/ALOX5/PPARG	3
BP	GO:0045685	regulation of glial cell differentiation	3/180	77/18614	0.0386459	0.0956106	0.057874	TGFB1/MYCN/IL33	3
BP	GO:0050853	B cell receptor signaling pathway	3/180	77/18614	0.0386459	0.0956106	0.057874	MEF2C/MAPK1/PTPN6	3
BP	GO:1901983	regulation of protein acetylation	3/180	77/18614	0.0386459	0.0956106	0.057874	PML/PRKAA2/SIRT1	3
BP	GO:0009755	hormone-mediated signaling pathway	5/180	192/18614	0.0389907	0.0964032	0.0583538	NEDD4/AR/SIRT1/PPARG/ACSL1	5
BP	GO:0007041	lysosomal transport	4/180	132/18614	0.0393838	0.0972534	0.0588684	CHMP6/NEDD4/VCP/CHMP1A	4
BP	GO:0031570	DNA integrity checkpoint signaling	4/180	132/18614	0.0393838	0.0972534	0.0588684	TP53/PML/CDKN1A/ATF2	4
BP	GO:0045927	positive regulation of growth	6/180	258/18614	0.0397243	0.0980329	0.0593403	NEDD4L/CREB1/MEF2C/MAPKAP1/EGFR/SMAD7	6
BP	GO:0032720	negative regulation of tumor necrosis factor production	3/180	78/18614	0.039915	0.0983807	0.0595508	TNFAIP3/TLR4/PTPN6	3
BP	GO:0070373	negative regulation of ERK1 and ERK2 cascade	3/180	78/18614	0.039915	0.0983807	0.0595508	TLR4/ATF3/PTEN	3
BP	GO:0034219	carbohydrate transmembrane transport	4/180	133/18614	0.0403101	0.09887	0.059847	SIRT6/IL1B/SLC2A1/SLC2A8	4
BP	GO:0033006	regulation of mast cell activation involved in immune response	2/180	33/18614	0.0403638	0.09887	0.059847	SNX4/PTPN6	2
BP	GO:0045684	positive regulation of epidermis development	2/180	33/18614	0.0403638	0.09887	0.059847	VDR/ALOX15B	2
BP	GO:0048147	negative regulation of fibroblast proliferation	2/180	33/18614	0.0403638	0.09887	0.059847	TP53/NUPR1	2
BP	GO:0071404	cellular response to low-density lipoprotein particle stimulus	2/180	33/18614	0.0403638	0.09887	0.059847	TLR4/PPARG	2
BP	GO:0090169	regulation of spindle assembly	2/180	33/18614	0.0403638	0.09887	0.059847	CHMP6/CHMP1A	2
BP	GO:1901380	negative regulation of potassium ion transmembrane transport	2/180	33/18614	0.0403638	0.09887	0.059847	NEDD4L/RGS4	2
BP	GO:1901889	negative regulation of cell junction assembly	2/180	33/18614	0.0403638	0.09887	0.059847	IL1B/PTEN	2
BP	GO:1904893	negative regulation of receptor signaling pathway via STAT	2/180	33/18614	0.0403638	0.09887	0.059847	SOCS1/PPARG	2
BP	GO:2000191	regulation of fatty acid transport	2/180	33/18614	0.0403638	0.09887	0.059847	IL1B/ACSL1	2
BP	GO:0060828	regulation of canonical Wnt signaling pathway	6/180	260/18614	0.0409896	0.100341	0.0607373	FZD7/VCP/EGFR/TGFB1/WWTR1/EGR1	6
BP	GO:0002768	immune response-regulating cell surface receptor signaling pathway	7/180	329/18614	0.0411997	0.100481	0.060822	RELA/MEF2C/MAPK1/MAPK8/TNFAIP3/TLR4/PTPN6	7
BP	GO:0009064	glutamine family amino acid metabolic process	3/180	79/18614	0.0412051	0.100481	0.060822	SLC7A11/GCLC/GOT1	3
BP	GO:0032371	regulation of sterol transport	3/180	79/18614	0.0412051	0.100481	0.060822	SIRT1/SCP2/PPARG	3
BP	GO:0032374	regulation of cholesterol transport	3/180	79/18614	0.0412051	0.100481	0.060822	SIRT1/SCP2/PPARG	3
BP	GO:0045913	positive regulation of carbohydrate metabolic process	3/180	79/18614	0.0412051	0.100481	0.060822	HIF1A/PRKAA2/SIRT1	3
BP	GO:2000736	regulation of stem cell differentiation	3/180	79/18614	0.0412051	0.100481	0.060822	ZFP36/SIRT6/EZH2	3
BP	GO:0031345	negative regulation of cell projection organization	5/180	195/18614	0.0412248	0.100481	0.060822	CDH1/ULK1/PTEN/PAQR3/MT3	5
BP	GO:0002443	leukocyte mediated immunity	8/180	401/18614	0.041549	0.101208	0.0612624	TFRC/SNX4/TLR4/IL1B/SMAD7/TGFB1/IFNA2/PTPN6	8
BP	GO:0002720	positive regulation of cytokine production involved in immune response	3/180	80/18614	0.042516	0.103117	0.0624179	SIRT1/TLR4/IL1B	3
BP	GO:0032890	regulation of organic acid transport	3/180	80/18614	0.042516	0.103117	0.0624179	IL1B/ACSL1/RGS4	3
BP	GO:0043537	negative regulation of blood vessel endothelial cell migration	3/180	80/18614	0.042516	0.103117	0.0624179	MEF2C/TGFB1/PPARG	3
BP	GO:1903556	negative regulation of tumor necrosis factor superfamily cytokine production	3/180	80/18614	0.042516	0.103117	0.0624179	TNFAIP3/TLR4/PTPN6	3
BP	GO:0006026	aminoglycan catabolic process	2/180	34/18614	0.0426197	0.103117	0.0624179	CD44/TGFB1	2
BP	GO:0007431	salivary gland development	2/180	34/18614	0.0426197	0.103117	0.0624179	EGFR/TGFB1	2
BP	GO:0044546	NLRP3 inflammasome complex assembly	2/180	34/18614	0.0426197	0.103117	0.0624179	MAPK8/TLR4	2
BP	GO:0045648	positive regulation of erythrocyte differentiation	2/180	34/18614	0.0426197	0.103117	0.0624179	HIF1A/ACVR1B	2
BP	GO:0055094	response to lipoprotein particle	2/180	34/18614	0.0426197	0.103117	0.0624179	TLR4/PPARG	2
BP	GO:0090322	regulation of superoxide metabolic process	2/180	34/18614	0.0426197	0.103117	0.0624179	GCH1/TGFB1	2
BP	GO:1901797	negative regulation of signal transduction by p53 class mediator	2/180	34/18614	0.0426197	0.103117	0.0624179	CD44/SIRT1	2
BP	GO:0007098	centrosome cycle	4/180	136/18614	0.043163	0.104368	0.0631748	SLC16A1/SIRT1/CHMP1A/AURKA	4
BP	GO:0007051	spindle organization	5/180	198/18614	0.0435352	0.105203	0.0636806	CHMP6/VCP/CHMP1A/STMN1/AURKA	5
BP	GO:0061041	regulation of wound healing	4/180	137/18614	0.0441386	0.106596	0.0645238	ALOX5/TNFAIP3/PTEN/DDR2	4
BP	GO:0000038	very long-chain fatty acid metabolic process	2/180	35/18614	0.0449217	0.107828	0.0652696	ELOVL5/ACSL1	2
BP	GO:0001893	maternal placenta development	2/180	35/18614	0.0449217	0.107828	0.0652696	DAZAP1/VDR	2
BP	GO:0006779	porphyrin-containing compound biosynthetic process	2/180	35/18614	0.0449217	0.107828	0.0652696	SLC11A2/PGRMC1	2
BP	GO:0033014	tetrapyrrole biosynthetic process	2/180	35/18614	0.0449217	0.107828	0.0652696	SLC11A2/PGRMC1	2
BP	GO:0048048	embryonic eye morphogenesis	2/180	35/18614	0.0449217	0.107828	0.0652696	TFAP2A/ZEB1	2
BP	GO:0048333	mesodermal cell differentiation	2/180	35/18614	0.0449217	0.107828	0.0652696	GJA1/KDM6B	2
BP	GO:0061081	positive regulation of myeloid leukocyte cytokine production involved in immune response	2/180	35/18614	0.0449217	0.107828	0.0652696	SIRT1/TLR4	2
BP	GO:1901099	negative regulation of signal transduction in absence of ligand	2/180	35/18614	0.0449217	0.107828	0.0652696	IL1B/RIPK1	2
BP	GO:1905898	positive regulation of response to endoplasmic reticulum stress	2/180	35/18614	0.0449217	0.107828	0.0652696	SIRT1/HERPUD1	2
BP	GO:2001240	negative regulation of extrinsic apoptotic signaling pathway in absence of ligand	2/180	35/18614	0.0449217	0.107828	0.0652696	IL1B/RIPK1	2
BP	GO:0060048	cardiac muscle contraction	4/180	138/18614	0.0451266	0.108255	0.0655275	NEDD4L/PPP1R13L/SMAD7/GJA1	4
BP	GO:2001021	negative regulation of response to DNA damage stimulus	3/180	82/18614	0.0452	0.108365	0.0655943	CD44/SIRT1/BID	3
BP	GO:0007586	digestion	4/180	139/18614	0.0461269	0.110453	0.0668583	AKR1C1/VDR/ACO1/TLR4	4
BP	GO:1903322	positive regulation of protein modification by small protein conjugation or removal	4/180	139/18614	0.0461269	0.110453	0.0668583	HSPA5/VCP/PTEN/SMAD7	4
BP	GO:0030433	ubiquitin-dependent ERAD pathway	3/180	83/18614	0.0465729	0.111386	0.067423	HSPA5/VCP/HERPUD1	3
BP	GO:0032024	positive regulation of insulin secretion	3/180	83/18614	0.0465729	0.111386	0.067423	HIF1A/SIRT6/PCK2	3
BP	GO:0071674	mononuclear cell migration	5/180	202/18614	0.0467347	0.111705	0.0676163	CREB3/ALOX5/MAPK1/LGMN/DUSP1	5
BP	GO:0043271	negative regulation of monoatomic ion transport	4/180	140/18614	0.0471396	0.11237	0.0680185	ISCU/NEDD4L/NEDD4/RGS4	4
BP	GO:0046165	alcohol biosynthetic process	4/180	140/18614	0.0471396	0.11237	0.0680185	GCH1/PRKAA2/GOT1/PCK2	4
BP	GO:0048813	dendrite morphogenesis	4/180	140/18614	0.0471396	0.11237	0.0680185	NEDD4L/NEDD4/PTEN/SLC11A2	4
BP	GO:0010614	negative regulation of cardiac muscle hypertrophy	2/180	36/18614	0.0472687	0.11237	0.0680185	PPARG/RGS4	2
BP	GO:0046473	phosphatidic acid metabolic process	2/180	36/18614	0.0472687	0.11237	0.0680185	LPIN1/AGPAT3	2
BP	GO:0060218	hematopoietic stem cell differentiation	2/180	36/18614	0.0472687	0.11237	0.0680185	TP53/ZFP36	2
BP	GO:0140632	inflammasome complex assembly	2/180	36/18614	0.0472687	0.11237	0.0680185	MAPK8/TLR4	2
BP	GO:1903749	positive regulation of establishment of protein localization to mitochondrion	2/180	36/18614	0.0472687	0.11237	0.0680185	ATG13/MAPK8	2
BP	GO:2000758	positive regulation of peptidyl-lysine acetylation	2/180	36/18614	0.0472687	0.11237	0.0680185	PML/PRKAA2	2
BP	GO:0001763	morphogenesis of a branching structure	5/180	203/18614	0.0475559	0.112985	0.0683907	PML/VDR/AR/SIRT6/MYCN	5
BP	GO:0061515	myeloid cell development	3/180	84/18614	0.0479663	0.113891	0.0689394	SLC11A2/KLF2/PTPN6	3
BP	GO:0090150	establishment of protein localization to membrane	6/180	271/18614	0.0484038	0.114861	0.0695264	HSPA5/ATG3/EGFR/BID/MAPK8/PEX3	6
BP	GO:0016311	dephosphorylation	7/180	342/18614	0.048926	0.11603	0.0702343	MEF2C/CDC25A/LPIN1/PTEN/TGFB1/PTPN6/DUSP1	7
BP	GO:0038061	NIK/NF-kappaB signaling	4/180	142/18614	0.0492019	0.116615	0.070588	RELA/EGFR/TLR4/IL1B	4
BP	GO:0031397	negative regulation of protein ubiquitination	3/180	85/18614	0.04938	0.116858	0.0707355	GCLC/TNFAIP3/SMAD7	3
BP	GO:0098586	cellular response to virus	3/180	85/18614	0.04938	0.116858	0.0707355	HIF1A/ATF2/IFNA2	3
BP	GO:0010092	specification of animal organ identity	2/180	37/18614	0.0496596	0.116858	0.0707355	AR/MEF2C	2
BP	GO:0016486	peptide hormone processing	2/180	37/18614	0.0496596	0.116858	0.0707355	P4HB/DPP4	2
BP	GO:0032094	response to food	2/180	37/18614	0.0496596	0.116858	0.0707355	SLC16A1/MT3	2
BP	GO:0044273	sulfur compound catabolic process	2/180	37/18614	0.0496596	0.116858	0.0707355	CDO1/DPEP1	2
BP	GO:0044319	wound healing, spreading of cells	2/180	37/18614	0.0496596	0.116858	0.0707355	CD44/PTEN	2
BP	GO:0045324	late endosome to vacuole transport	2/180	37/18614	0.0496596	0.116858	0.0707355	CHMP6/CHMP1A	2
BP	GO:0070536	protein K63-linked deubiquitination	2/180	37/18614	0.0496596	0.116858	0.0707355	VCP/TNFAIP3	2
BP	GO:0071402	cellular response to lipoprotein particle stimulus	2/180	37/18614	0.0496596	0.116858	0.0707355	TLR4/PPARG	2
BP	GO:0090505	epiboly involved in wound healing	2/180	37/18614	0.0496596	0.116858	0.0707355	CD44/PTEN	2
BP	GO:2000279	negative regulation of DNA biosynthetic process	2/180	37/18614	0.0496596	0.116858	0.0707355	TP53/CDKN1A	2
CC	GO:0005741	mitochondrial outer membrane	12/181	208/19518	5.74584e-07	9.62186e-05	6.70513e-05	CISD1/ATF2/ULK1/BID/LPIN1/MTCH1/MFN2/SLC11A2/ACSL1/PGRMC1/MT3/BNIP3	12
CC	GO:0042470	melanosome	9/181	112/19518	1.00577e-06	9.62186e-05	6.70513e-05	TFRC/SLC3A2/HSPA5/P4HB/AHCY/SLC1A5/SLC1A4/ATP6V1G2/SLC2A1	9
CC	GO:0048770	pigment granule	9/181	112/19518	1.00577e-06	9.62186e-05	6.70513e-05	TFRC/SLC3A2/HSPA5/P4HB/AHCY/SLC1A5/SLC1A4/ATP6V1G2/SLC2A1	9
CC	GO:0031968	organelle outer membrane	12/181	236/19518	2.17258e-06	0.000136132	9.48652e-05	CISD1/ATF2/ULK1/BID/LPIN1/MTCH1/MFN2/SLC11A2/ACSL1/PGRMC1/MT3/BNIP3	12
CC	GO:0019867	outer membrane	12/181	238/19518	2.37163e-06	0.000136132	9.48652e-05	CISD1/ATF2/ULK1/BID/LPIN1/MTCH1/MFN2/SLC11A2/ACSL1/PGRMC1/MT3/BNIP3	12
CC	GO:0045178	basal part of cell	12/181	285/19518	1.4831e-05	0.000709414	0.000494365	TFRC/SLC3A2/CD44/CA9/SLC16A1/SLC1A5/EGFR/ABCC1/SLC39A14/SLC11A2/SLC2A1/AURKA	12
CC	GO:0043020	NADPH oxidase complex	4/181	18/19518	1.97758e-05	0.000810807	0.000565023	CYBB/NOX4/NOX5/NCF2	4
CC	GO:0009925	basal plasma membrane	11/181	266/19518	3.99344e-05	0.00143265	0.000998361	TFRC/SLC3A2/CD44/CA9/SLC16A1/SLC1A5/EGFR/ABCC1/SLC39A14/SLC2A1/AURKA	11
CC	GO:0016323	basolateral plasma membrane	10/181	234/19518	6.84353e-05	0.00214203	0.0014927	TFRC/SLC3A2/CD44/CA9/SLC16A1/EGFR/ABCC1/SLC39A14/SLC2A1/AURKA	10
CC	GO:0045177	apical part of cell	14/181	446/19518	7.46352e-05	0.00214203	0.0014927	SLC7A11/SLC3A2/CD44/SLC16A1/DPP4/ABCC1/PTEN/SLC39A14/SLC11A2/LGMN/DDR2/DPEP1/GJA1/SLC2A1	14
CC	GO:1990204	oxidoreductase complex	7/181	128/19518	0.000193294	0.00504322	0.00351444	RRM2/P4HB/CYBB/NOX4/NOX5/DLD/NCF2	7
CC	GO:0016324	apical plasma membrane	12/181	381/19518	0.000237956	0.00542871	0.00378307	SLC3A2/CD44/SLC16A1/DPP4/ABCC1/PTEN/SLC39A14/SLC11A2/DDR2/DPEP1/GJA1/SLC2A1	12
CC	GO:0031983	vesicle lumen	11/181	327/19518	0.000247516	0.00542871	0.00378307	PRDX6/FTL/VCP/ALOX5/EGFR/MAPK1/TGFB1/QSOX1/PTPN6/TIMP1/ALB	11
CC	GO:0045120	pronucleus	3/181	14/19518	0.000264815	0.00542871	0.00378307	EZH2/SLC2A1/AURKA	3
CC	GO:0090575	RNA polymerase II transcription regulator complex	9/181	254/19518	0.000626129	0.0112715	0.00785469	HIF1A/JUN/ATF2/VDR/CREB1/CREB3/ATF3/SMAD7/PPARG	9
CC	GO:0030496	midbody	8/181	203/19518	0.000628375	0.0112715	0.00785469	HSPA5/CHMP6/KIF20A/CHMP1A/KEAP1/LYRM1/SLC2A1/AURKA	8
CC	GO:0005635	nuclear envelope	13/181	490/19518	0.000676331	0.0114181	0.00795684	CHMP6/GCH1/NR4A1/PARP8/PARP16/SIRT1/CHMP1A/CYBB/ALOX5/EGFR/LPIN1/AGPAT3/BNIP3	13
CC	GO:0005776	autophagosome	6/181	117/19518	0.000782025	0.0124689	0.00868916	CHMP6/FTL/CHMP1A/ULK1/GABARAPL1/TRIM21	6
CC	GO:0034774	secretory granule lumen	10/181	322/19518	0.000875074	0.0132182	0.0092113	PRDX6/FTL/VCP/ALOX5/MAPK1/TGFB1/QSOX1/PTPN6/TIMP1/ALB	10
CC	GO:0060205	cytoplasmic vesicle lumen	10/181	325/19518	0.000938827	0.0134722	0.00938827	PRDX6/FTL/VCP/ALOX5/MAPK1/TGFB1/QSOX1/PTPN6/TIMP1/ALB	10
CC	GO:0031258	lamellipodium membrane	3/181	22/19518	0.00106086	0.0144985	0.0101035	CD44/DPP4/PIEZO1	3
CC	GO:0005770	late endosome	9/181	296/19518	0.00182132	0.02376	0.0165575	CHMP6/NEDD4L/CHMP1A/EGFR/MAPK1/OSBPL9/SLC39A14/SLC11A2/LGMN	9
CC	GO:0005759	mitochondrial matrix	12/181	484/19518	0.00191841	0.0239385	0.0166818	TP53/NFS1/ISCU/SIRT3/DECR1/TFAM/PDSS2/PDK4/ACSF2/ACADSB/DLD/PCK2	12
CC	GO:0000791	euchromatin	4/181	60/19518	0.00232766	0.0278349	0.0193971	HIF1A/JUN/CREB1/SIRT1	4
CC	GO:0005811	lipid droplet	5/181	103/19518	0.00273046	0.0313456	0.0218437	PLIN2/FABP4/VCP/ALOX15/HILPDA	5
CC	GO:0005771	multivesicular body	4/181	67/19518	0.00347976	0.0356675	0.0248554	CHMP6/NEDD4L/CHMP1A/EGFR	4
CC	GO:0031093	platelet alpha granule lumen	4/181	67/19518	0.00347976	0.0356675	0.0248554	TGFB1/QSOX1/TIMP1/ALB	4
CC	GO:0043073	germ cell nucleus	4/181	67/19518	0.00347976	0.0356675	0.0248554	TP53/DAZAP1/SLC2A1/AURKA	4
CC	GO:0000815	ESCRT III complex	2/181	11/19518	0.00445208	0.0425915	0.0296805	CHMP6/CHMP1A	2
CC	GO:0034663	endoplasmic reticulum chaperone complex	2/181	11/19518	0.00445208	0.0425915	0.0296805	HSPA5/P4HB	2
CC	GO:1904930	amphisome membrane	2/181	12/19518	0.00531004	0.0476244	0.0331877	CHMP6/CHMP1A	2
CC	GO:1990229	iron-sulfur cluster assembly complex	2/181	12/19518	0.00531004	0.0476244	0.0331877	NFS1/ISCU	2
CC	GO:0035861	site of double-strand break	4/181	78/19518	0.00598648	0.0498085	0.0347098	TP53/ATF2/SIRT6/VCP	4
CC	GO:0005925	focal adhesion	10/181	422/19518	0.00614819	0.0498085	0.0347098	HSPA5/CD44/P4HB/NOX4/ALOX15B/EGFR/MAPK1/DPP4/DDR2/GJA1	10
CC	GO:0005677	chromatin silencing complex	2/181	13/19518	0.00623741	0.0498085	0.0347098	SIRT1/EZH2	2
CC	GO:0005769	early endosome	10/181	423/19518	0.00624776	0.0498085	0.0347098	TFRC/PML/CHMP1A/SNX4/EGFR/MAPK1/TLR4/SLC39A14/SLC11A2/SNX5	10
CC	GO:0000792	heterochromatin	4/181	81/19518	0.00683473	0.0530153	0.0369445	PML/SIRT1/SIRT6/EZH2	4
CC	GO:0030055	cell-substrate junction	10/181	432/19518	0.00720152	0.0532263	0.0370915	HSPA5/CD44/P4HB/NOX4/ALOX15B/EGFR/MAPK1/DPP4/DDR2/GJA1	10
CC	GO:0044753	amphisome	2/181	14/19518	0.00723284	0.0532263	0.0370915	CHMP6/CHMP1A	2
CC	GO:0001674	female germ cell nucleus	2/181	16/19518	0.0094226	0.066327	0.0462209	SLC2A1/AURKA	2
CC	GO:0045171	intercellular bridge	4/181	89/19518	0.00947529	0.066327	0.0462209	PPP1R13L/NUPR1/KIF20A/QSOX1	4
CC	GO:0031091	platelet alpha granule	4/181	91/19518	0.0102256	0.0682498	0.0475608	TGFB1/QSOX1/TIMP1/ALB	4
CC	GO:0035578	azurophil granule lumen	4/181	91/19518	0.0102256	0.0682498	0.0475608	PRDX6/FTL/VCP/MAPK1	4
CC	GO:1902911	protein kinase complex	5/181	142/19518	0.0104838	0.0683828	0.0476535	CDKN1A/PRKAA2/ULK1/ATG13/ACVR1B	5
CC	GO:0005774	vacuolar membrane	10/181	460/19518	0.010903	0.0691948	0.0482194	SLC3A2/CHMP6/CP/CHMP1A/GABARAPL1/DPP4/SLC39A14/SLC11A2/ATP6V1G2/SLC2A8	10
CC	GO:0072562	blood microparticle	5/181	144/19518	0.0110905	0.0691948	0.0482194	TFRC/CP/TGFB1/ALB/SLC2A1	5
CC	GO:0005902	microvillus	4/181	94/19518	0.0114215	0.0695179	0.0484445	CD44/CA9/TGFB1/DPEP1	4
CC	GO:0000421	autophagosome membrane	3/181	51/19518	0.0117898	0.0695179	0.0484445	CHMP6/CHMP1A/GABARAPL1	3
CC	GO:0005767	secondary lysosome	2/181	18/19518	0.0118689	0.0695179	0.0484445	FTL/NCF2	2
CC	GO:0097038	perinuclear endoplasmic reticulum	2/181	19/19518	0.0131851	0.0741211	0.0516523	CYBB/NOX4	2
CC	GO:0097449	astrocyte projection	2/181	19/19518	0.0131851	0.0741211	0.0516523	SLC7A11/MT3	2
CC	GO:0035770	ribonucleoprotein granule	7/181	271/19518	0.0134296	0.0741211	0.0516523	ZFP36/PRKAA2/VCP/SOCS1/YTHDC2/TRIM21/CPEB1	7
CC	GO:0031902	late endosome membrane	5/181	155/19518	0.0148588	0.0804619	0.056071	CHMP6/CHMP1A/OSBPL9/SLC39A14/SLC11A2	5
CC	GO:0005828	kinetochore microtubule	2/181	21/19518	0.0159974	0.0848791	0.0591492	CHMP6/CHMP1A	2
CC	GO:0031253	cell projection membrane	8/181	349/19518	0.0164048	0.0848791	0.0591492	SLC7A11/CD44/CA9/EGFR/DPP4/SLC11A2/DPEP1/PIEZO1	8
CC	GO:0016605	PML body	4/181	105/19518	0.0165618	0.0848791	0.0591492	TP53/PML/SIRT1/PTEN	4
CC	GO:0019898	extrinsic component of membrane	7/181	288/19518	0.0181527	0.0902482	0.0628908	PML/CDH1/ALOX15/ALOX15B/ULK1/ATG13/SOCS1	7
CC	GO:0035097	histone methyltransferase complex	3/181	60/19518	0.0182383	0.0902482	0.0628908	EZH2/KDM6B/SETD1B	3
CC	GO:0090734	site of DNA damage	4/181	110/19518	0.0193078	0.0939212	0.0654503	TP53/ATF2/SIRT6/VCP	4
CC	GO:0005778	peroxisomal membrane	3/181	65/19518	0.022515	0.104222	0.0726289	ALDH3A2/PEX3/ACSL1	3
CC	GO:0016328	lateral plasma membrane	3/181	65/19518	0.022515	0.104222	0.0726289	SLC16A1/CDH1/ABCC1	3
CC	GO:0031903	microbody membrane	3/181	65/19518	0.022515	0.104222	0.0726289	ALDH3A2/PEX3/ACSL1	3
CC	GO:0005775	vacuolar lumen	5/181	176/19518	0.0242519	0.110481	0.0769901	PRDX6/FTL/VCP/MAPK1/LGMN	5
CC	GO:0071782	endoplasmic reticulum tubular network	2/181	27/19518	0.0257875	0.114039	0.0794698	PARP8/PARP16	2
CC	GO:1902554	serine/threonine protein kinase complex	4/181	121/19518	0.0262933	0.114039	0.0794698	CDKN1A/ULK1/ATG13/ACVR1B	4
CC	GO:0005788	endoplasmic reticulum lumen	7/181	312/19518	0.026656	0.114039	0.0794698	HSPA5/P4HB/CP/MAPK1/QSOX1/TIMP1/ALB	7
CC	GO:0001891	phagocytic cup	2/181	28/19518	0.0276045	0.114039	0.0794698	TLR4/SNX5	2
CC	GO:0036452	ESCRT complex	2/181	28/19518	0.0276045	0.114039	0.0794698	CHMP6/CHMP1A	2
CC	GO:0005874	microtubule	9/181	461/19518	0.0283876	0.114039	0.0794698	CHMP6/KIF20A/CHMP1A/GABARAPL1/MAP3K11/NDRG1/MT3/STMN1/AURKA	9
CC	GO:0005912	adherens junction	5/181	185/19518	0.0292313	0.114039	0.0794698	CDH1/ALOX15B/CDCA3/SMAD7/NDRG1	5
CC	GO:0032585	multivesicular body membrane	2/181	29/19518	0.0294715	0.114039	0.0794698	CHMP6/CHMP1A	2
CC	GO:0030669	clathrin-coated endocytic vesicle membrane	3/181	73/19518	0.0303947	0.114039	0.0794698	TFRC/EGFR/SLC2A8	3
CC	GO:0031901	early endosome membrane	5/181	187/19518	0.0304191	0.114039	0.0794698	PML/SNX4/EGFR/SLC39A14/SNX5	5
CC	GO:0016363	nuclear matrix	4/181	127/19518	0.0306656	0.114039	0.0794698	TP53/PML/CHMP1A/ALOX5	4
CC	GO:0036464	cytoplasmic ribonucleoprotein granule	6/181	253/19518	0.030861	0.114039	0.0794698	ZFP36/PRKAA2/VCP/SOCS1/TRIM21/CPEB1	6
CC	GO:0045121	membrane raft	7/181	323/19518	0.0313367	0.114039	0.0794698	CDH1/EGFR/MAPK1/DPP4/GJA1/SLC2A1/RIPK1	7
CC	GO:0005721	pericentric heterochromatin	2/181	30/19518	0.0313874	0.114039	0.0794698	SIRT6/EZH2	2
CC	GO:0031528	microvillus membrane	2/181	30/19518	0.0313874	0.114039	0.0794698	CA9/DPEP1	2
CC	GO:0016234	inclusion body	3/181	74/19518	0.031469	0.114039	0.0794698	KEAP1/MT3/HERPUD1	3
CC	GO:0098857	membrane microdomain	7/181	324/19518	0.0317879	0.114039	0.0794698	CDH1/EGFR/MAPK1/DPP4/GJA1/SLC2A1/RIPK1	7
CC	GO:0098562	cytoplasmic side of membrane	5/181	193/19518	0.0341636	0.121049	0.0843544	CISD1/CDH1/ALOX15/PTEN/SNX5	5
CC	GO:0005790	smooth endoplasmic reticulum	2/181	32/19518	0.0353618	0.123766	0.0862482	HSPA5/PGRMC1	2
CC	GO:0030665	clathrin-coated vesicle membrane	4/181	136/19518	0.0379828	0.131338	0.0915249	TFRC/EGFR/ATP6V1G2/SLC2A8	4
CC	GO:0055037	recycling endosome	5/181	200/19518	0.0388793	0.13142	0.0915821	TFRC/FZD7/ULK1/SLC11A2/NDRG1	5
CC	GO:0005876	spindle microtubule	3/181	81/19518	0.0395388	0.13142	0.0915821	CHMP6/CHMP1A/AURKA	3
CC	GO:0005765	lysosomal membrane	8/181	415/19518	0.0400803	0.13142	0.0915821	SLC3A2/CHMP6/CP/CHMP1A/DPP4/SLC39A14/SLC11A2/SLC2A8	8
CC	GO:0098852	lytic vacuole membrane	8/181	415/19518	0.0400803	0.13142	0.0915821	SLC3A2/CHMP6/CP/CHMP1A/DPP4/SLC39A14/SLC11A2/SLC2A8	8
CC	GO:0030027	lamellipodium	5/181	202/19518	0.0402961	0.13142	0.0915821	CD44/P4HB/CDH1/DPP4/PIEZO1	5
CC	GO:0005791	rough endoplasmic reticulum	3/181	82/19518	0.0407693	0.13147	0.0916164	SLC7A11/CYBB/MT3	3
CC	GO:0005901	caveola	3/181	83/19518	0.0420191	0.133994	0.0933757	CDH1/MAPK1/SLC2A1	3
CC	GO:0031252	cell leading edge	8/181	422/19518	0.043489	0.136099	0.0948423	CD44/P4HB/CDH1/EGFR/DPP4/TLR4/SNX5/PIEZO1	8
CC	GO:0005777	peroxisome	4/181	143/19518	0.0443087	0.136099	0.0948423	ALDH3A2/SCP2/PEX3/ACSL1	4
CC	GO:0042579	microbody	4/181	143/19518	0.0443087	0.136099	0.0948423	ALDH3A2/SCP2/PEX3/ACSL1	4
CC	GO:0010494	cytoplasmic stress granule	3/181	85/19518	0.0445759	0.136099	0.0948423	ZFP36/PRKAA2/VCP	3
CC	GO:0000407	phagophore assembly site	2/181	37/19518	0.0460816	0.139215	0.0970139	ULK1/ATG13	2
CC	GO:0034399	nuclear periphery	4/181	147/19518	0.0481731	0.143062	0.0996949	TP53/PML/CHMP1A/ALOX5	4
CC	GO:0097386	glial cell projection	2/181	38/19518	0.048352	0.143062	0.0996949	SLC7A11/MT3	2
MF	GO:0031625	ubiquitin protein ligase binding	19/180	301/18369	1.36625e-10	7.80128e-08	5.55128e-08	HSPA5/TP53/PML/CDKN1A/PRDX6/HIF1A/JUN/RELA/VCP/TRIB2/GABARAPL1/EGFR/BID/ACVR1B/SMAD7/MFN2/TXNIP/AURKA/RIPK1	19
MF	GO:0044389	ubiquitin-like protein ligase binding	19/180	320/18369	3.85693e-10	1.10115e-07	7.83565e-08	HSPA5/TP53/PML/CDKN1A/PRDX6/HIF1A/JUN/RELA/VCP/TRIB2/GABARAPL1/EGFR/BID/ACVR1B/SMAD7/MFN2/TXNIP/AURKA/RIPK1	19
MF	GO:0051213	dioxygenase activity	10/180	91/18369	2.05732e-08	3.91576e-06	2.7864e-06	P4HB/KDM3B/ALOX5/ALOX12B/ALOX15/ALOX15B/CDO1/KDM5A/IDO1/KDM6B	10
MF	GO:0016702	oxidoreductase activity, acting on single donors with incorporation of molecular oxygen, incorporation of two atoms of oxygen	6/180	24/18369	9.46804e-08	1.35156e-05	9.61754e-06	ALOX5/ALOX12B/ALOX15/ALOX15B/CDO1/IDO1	6
MF	GO:0016701	oxidoreductase activity, acting on single donors with incorporation of molecular oxygen	6/180	25/18369	1.2357e-07	1.41117e-05	1.00417e-05	ALOX5/ALOX12B/ALOX15/ALOX15B/CDO1/IDO1	6
MF	GO:0061629	RNA polymerase II-specific DNA-binding transcription factor binding	16/180	348/18369	3.42552e-07	3.25995e-05	2.31974e-05	TP53/HIF1A/JUN/NR4A1/ATF2/RELA/VDR/AR/CREB1/SIRT1/MEF2C/TRIB2/KEAP1/GABARAPL1/PPARG/HNF4A	16
MF	GO:0033293	monocarboxylic acid binding	8/180	80/18369	1.15598e-06	9.42947e-05	6.70988e-05	AKR1C1/AKR1C3/VDR/FABP4/SCP2/PPARG/ALB/HNF4A	8
MF	GO:0016175	superoxide-generating NAD(P)H oxidase activity	4/180	10/18369	1.78853e-06	0.000127657	9.08387e-05	CYBB/NOX4/NOX5/NCF2	4
MF	GO:0050664	oxidoreductase activity, acting on NAD(P)H, oxygen as acceptor	4/180	16/18369	1.48027e-05	0.000818319	0.000582305	CYBB/NOX4/NOX5/NCF2	4
MF	GO:0001228	DNA-binding transcription activator activity, RNA polymerase II-specific	16/180	468/18369	1.54893e-05	0.000818319	0.000582305	TP53/HIF1A/JUN/NR4A1/ATF2/TFAP2A/RELA/AR/CREB1/CREB3/MEF2C/ATF3/MYCN/EGR1/TFAP2C/HNF4A	16
MF	GO:0001216	DNA-binding transcription activator activity	16/180	472/18369	1.71938e-05	0.000818319	0.000582305	TP53/HIF1A/JUN/NR4A1/ATF2/TFAP2A/RELA/AR/CREB1/CREB3/MEF2C/ATF3/MYCN/EGR1/TFAP2C/HNF4A	16
MF	GO:0008514	organic anion transmembrane transporter activity	11/180	230/18369	1.72476e-05	0.000818319	0.000582305	SLC7A11/SLC3A2/SLC16A1/MPC1/SLC1A5/ABCC1/SLC39A14/GJA1/SLC1A4/SLC2A1/SLC2A8	11
MF	GO:0005506	iron ion binding	9/180	152/18369	1.92341e-05	0.000818319	0.000582305	ISCU/FTL/RRM2/ALOX5/ALOX12B/ALOX15/ALOX15B/CDO1/CYP4F8	9
MF	GO:0140297	DNA-binding transcription factor binding	16/180	478/18369	2.00639e-05	0.000818319	0.000582305	TP53/HIF1A/JUN/NR4A1/ATF2/RELA/VDR/AR/CREB1/SIRT1/MEF2C/TRIB2/KEAP1/GABARAPL1/PPARG/HNF4A	16
MF	GO:0016705	oxidoreductase activity, acting on paired donors, with incorporation or reduction of molecular oxygen	9/180	177/18369	6.36148e-05	0.00229271	0.00163146	AKR1C1/AKR1C3/FADS2/P4HB/KDM3B/FADS1/CYP4F8/KDM5A/KDM6B	9
MF	GO:0003950	NAD+ ADP-ribosyltransferase activity	4/180	23/18369	6.82592e-05	0.00229271	0.00163146	PARP8/PARP12/PARP16/SIRT6	4
MF	GO:1990404	NAD+-protein ADP-ribosyltransferase activity	4/180	23/18369	6.82592e-05	0.00229271	0.00163146	PARP8/PARP12/PARP16/SIRT6	4
MF	GO:0004879	nuclear receptor activity	5/180	46/18369	8.45995e-05	0.00254244	0.00180916	NR4A1/VDR/AR/PPARG/HNF4A	5
MF	GO:0098531	ligand-activated transcription factor activity	5/180	46/18369	8.45995e-05	0.00254244	0.00180916	NR4A1/VDR/AR/PPARG/HNF4A	5
MF	GO:0032052	bile acid binding	3/180	10/18369	0.000105564	0.00298292	0.0021226	AKR1C1/AKR1C3/VDR	3
MF	GO:0001221	transcription coregulator binding	7/180	111/18369	0.000111276	0.00298292	0.0021226	HIF1A/TFAM/RELA/AR/CREB3/EZH2/PPARG	7
MF	GO:0005504	fatty acid binding	5/180	49/18369	0.000114929	0.00298292	0.0021226	FABP4/SCP2/PPARG/ALB/HNF4A	5
MF	GO:0046982	protein heterodimerization activity	12/180	343/18369	0.000149211	0.00370431	0.00263594	TP53/HIF1A/NR4A1/P4HB/ATF2/PDSS2/MEF2C/CYBB/TLR4/ATF3/MICU1/AURKA	12
MF	GO:0031406	carboxylic acid binding	9/180	200/18369	0.000161507	0.00384252	0.00273429	AKR1C1/AKR1C3/GCLC/VDR/FABP4/SCP2/PPARG/ALB/HNF4A	9
MF	GO:0050660	flavin adenine dinucleotide binding	6/180	85/18369	0.000187665	0.0041893	0.00298105	CYBB/NOX4/NOX5/ACADSB/DLD/QSOX1	6
MF	GO:0035497	cAMP response element binding	3/180	12/18369	0.000190756	0.0041893	0.00298105	JUN/ATF2/CREB1	3
MF	GO:0016651	oxidoreductase activity, acting on NAD(P)H	6/180	87/18369	0.000213215	0.00444228	0.00316106	AKR1C1/AKR1C3/CYBB/NOX4/NOX5/NCF2	6
MF	GO:0030170	pyridoxal phosphate binding	5/180	56/18369	0.000217835	0.00444228	0.00316106	CISD1/NFS1/GOT1/ALB/PSAT1	5
MF	GO:0070279	vitamin B6 binding	5/180	57/18369	0.000236903	0.00466454	0.00331922	CISD1/NFS1/GOT1/ALB/PSAT1	5
MF	GO:0043177	organic acid binding	9/180	212/18369	0.000249491	0.00474865	0.00337908	AKR1C1/AKR1C3/GCLC/VDR/FABP4/SCP2/PPARG/ALB/HNF4A	9
MF	GO:1990841	promoter-specific chromatin binding	5/180	63/18369	0.000379302	0.0069865	0.0049715	TP53/ATF2/SIRT1/EZH2/EGR1	5
MF	GO:0015556	C4-dicarboxylate transmembrane transporter activity	3/180	16/18369	0.000471739	0.00816251	0.00580833	SLC16A1/SLC1A5/SLC1A4	3
MF	GO:0070403	NAD+ binding	3/180	16/18369	0.000471739	0.00816251	0.00580833	SIRT3/SIRT1/SIRT6	3
MF	GO:0051087	chaperone binding	6/180	104/18369	0.000558682	0.00938258	0.00667651	TFRC/HSPA5/TP53/CP/CDC25A/ALB	6
MF	GO:0015172	acidic amino acid transmembrane transporter activity	3/180	18/18369	0.000677549	0.0110537	0.00786568	SLC7A11/SLC1A5/SLC1A4	3
MF	GO:0004407	histone deacetylase activity	3/180	19/18369	0.000798813	0.0122708	0.00873172	SIRT3/SIRT1/SIRT6	3
MF	GO:0036041	long-chain fatty acid binding	3/180	19/18369	0.000798813	0.0122708	0.00873172	FABP4/SCP2/PPARG	3
MF	GO:0001223	transcription coactivator binding	4/180	43/18369	0.000816619	0.0122708	0.00873172	HIF1A/TFAM/RELA/AR	4
MF	GO:0046332	SMAD binding	5/180	77/18369	0.000954944	0.0139814	0.00994895	PML/JUN/ACVR1B/SMAD7/PPARG	5
MF	GO:0140272	exogenous protein binding	5/180	78/18369	0.00101236	0.0142783	0.0101602	TFRC/SLC1A5/EGFR/DPP4/ALB	5
MF	GO:0015175	neutral L-amino acid transmembrane transporter activity	4/180	46/18369	0.00105545	0.0142783	0.0101602	SLC7A11/SLC3A2/SLC1A5/SLC1A4	4
MF	GO:0033558	protein lysine deacetylase activity	3/180	21/18369	0.00108073	0.0142783	0.0101602	SIRT3/SIRT1/SIRT6	3
MF	GO:0031490	chromatin DNA binding	6/180	118/18369	0.00108414	0.0142783	0.0101602	KDM3B/RELA/SIRT6/EZH2/KDM5A/KDM6B	6
MF	GO:0046943	carboxylic acid transmembrane transporter activity	7/180	162/18369	0.00110025	0.0142783	0.0101602	SLC7A11/SLC3A2/SLC16A1/MPC1/SLC1A5/ABCC1/SLC1A4	7
MF	GO:0005342	organic acid transmembrane transporter activity	7/180	163/18369	0.0011403	0.0144691	0.010296	SLC7A11/SLC3A2/SLC16A1/MPC1/SLC1A5/ABCC1/SLC1A4	7
MF	GO:0004709	MAP kinase kinase kinase activity	3/180	22/18369	0.0012424	0.015422	0.0109741	EGFR/MAP3K11/RIPK1	3
MF	GO:0016763	pentosyltransferase activity	4/180	49/18369	0.00133948	0.0162733	0.0115799	PARP8/PARP12/PARP16/SIRT6	4
MF	GO:0042826	histone deacetylase binding	6/180	126/18369	0.00151971	0.0180782	0.0128642	TP53/HIF1A/RELA/MEF2C/MAPK8/HIC1	6
MF	GO:0008013	beta-catenin binding	5/180	88/18369	0.00173681	0.0199405	0.0141894	CDH1/AR/SMAD7/GJA1/KDM6B	5
MF	GO:0016747	acyltransferase activity, transferring groups other than amino-acyl groups	8/180	226/18369	0.00177366	0.0199405	0.0141894	PRDX6/ATF2/SIRT1/SIRT6/SCP2/SAT1/ELOVL5/AGPAT3	8
MF	GO:0140296	general transcription initiation factor binding	4/180	53/18369	0.00179587	0.0199405	0.0141894	TP53/JUN/RELA/AR	4
MF	GO:0008483	transaminase activity	3/180	25/18369	0.00181595	0.0199405	0.0141894	CISD1/GOT1/PSAT1	3
MF	GO:0016667	oxidoreductase activity, acting on a sulfur group of donors	4/180	54/18369	0.00192488	0.0207379	0.0147568	P4HB/TXN/DLD/QSOX1	4
MF	GO:0016769	transferase activity, transferring nitrogenous groups	3/180	26/18369	0.00203812	0.0215513	0.0153356	CISD1/GOT1/PSAT1	3
MF	GO:0008198	ferrous iron binding	3/180	27/18369	0.00227649	0.0232397	0.0165371	ISCU/FTL/CDO1	3
MF	GO:0019887	protein kinase regulator activity	7/180	184/18369	0.0022792	0.0232397	0.0165371	CDKN1A/PARP8/PARP16/TRIB2/EGFR/SOCS1/MT3	7
MF	GO:0020037	heme binding	6/180	137/18369	0.00232205	0.0232612	0.0165524	CYBB/NOX4/NOX5/CYP4F8/IDO1/PGRMC1	6
MF	GO:0002020	protease binding	6/180	138/18369	0.00240825	0.0236959	0.0168617	TP53/VCP/DPP4/TNFAIP3/PTEN/TIMP1	6
MF	GO:0016706	2-oxoglutarate-dependent dioxygenase activity	4/180	58/18369	0.00250523	0.0236959	0.0168617	P4HB/KDM3B/KDM5A/KDM6B	4
MF	GO:0016628	oxidoreductase activity, acting on the CH-CH group of donors, NAD or NADP as acceptor	3/180	28/18369	0.00253144	0.0236959	0.0168617	AKR1C1/AKR1C3/DECR1	3
MF	GO:0051019	mitogen-activated protein kinase binding	3/180	28/18369	0.00253144	0.0236959	0.0168617	GCH1/SIRT1/DUSP1	3
MF	GO:0016627	oxidoreductase activity, acting on the CH-CH group of donors	4/180	60/18369	0.0028361	0.0261196	0.0185863	AKR1C1/AKR1C3/DECR1/ACADSB	4
MF	GO:0005496	steroid binding	5/180	99/18369	0.00290917	0.0263673	0.0187626	VDR/AR/SCP2/OSBPL9/PGRMC1	5
MF	GO:0005310	dicarboxylic acid transmembrane transporter activity	3/180	30/18369	0.00309258	0.0267555	0.0190389	SLC16A1/SLC1A5/SLC1A4	3
MF	GO:0032452	histone demethylase activity	3/180	30/18369	0.00309258	0.0267555	0.0190389	KDM3B/KDM5A/KDM6B	3
MF	GO:0140457	protein demethylase activity	3/180	30/18369	0.00309258	0.0267555	0.0190389	KDM3B/KDM5A/KDM6B	3
MF	GO:0005507	copper ion binding	4/180	62/18369	0.00319571	0.0272351	0.0193801	TP53/CP/MT3/ALB	4
MF	GO:0046906	tetrapyrrole binding	6/180	147/18369	0.00329649	0.0276809	0.0196973	CYBB/NOX4/NOX5/CYP4F8/IDO1/PGRMC1	6
MF	GO:0016746	acyltransferase activity	8/180	253/18369	0.0035526	0.0293991	0.02092	PRDX6/ATF2/SIRT1/SIRT6/SCP2/SAT1/ELOVL5/AGPAT3	8
MF	GO:0019842	vitamin binding	6/180	150/18369	0.00364083	0.0296988	0.0211332	CISD1/NFS1/VDR/GOT1/ALB/PSAT1	6
MF	GO:0015179	L-amino acid transmembrane transporter activity	4/180	65/18369	0.00379154	0.0304925	0.0216981	SLC7A11/SLC3A2/SLC1A5/SLC1A4	4
MF	GO:0015180	L-alanine transmembrane transporter activity	2/180	10/18369	0.00408067	0.0314874	0.022406	SLC3A2/SLC1A4	2
MF	GO:0015183	L-aspartate transmembrane transporter activity	2/180	10/18369	0.00408067	0.0314874	0.022406	SLC1A5/SLC1A4	2
MF	GO:0016717	oxidoreductase activity, acting on paired donors, with oxidation of a pair of donors resulting in the reduction of molecular oxygen to two molecules of water	2/180	10/18369	0.00408067	0.0314874	0.022406	FADS2/FADS1	2
MF	GO:0015035	protein-disulfide reductase activity	3/180	34/18369	0.00442944	0.032902	0.0234126	P4HB/TXN/QSOX1	3
MF	GO:0071889	14-3-3 protein binding	3/180	34/18369	0.00442944	0.032902	0.0234126	TP53/ZFP36/DDIT4	3
MF	GO:0051536	iron-sulfur cluster binding	4/180	69/18369	0.00469726	0.032902	0.0234126	CISD1/NFS1/ISCU/ACO1	4
MF	GO:0051540	metal cluster binding	4/180	69/18369	0.00469726	0.032902	0.0234126	CISD1/NFS1/ISCU/ACO1	4
MF	GO:0090482	vitamin transmembrane transporter activity	3/180	35/18369	0.00481017	0.032902	0.0234126	ABCC1/SLC2A1/SLC2A8	3
MF	GO:0019207	kinase regulator activity	7/180	211/18369	0.00484648	0.032902	0.0234126	CDKN1A/PARP8/PARP16/TRIB2/EGFR/SOCS1/MT3	7
MF	GO:0004706	JUN kinase kinase kinase activity	2/180	11/18369	0.00495547	0.032902	0.0234126	MAP3K11/RIPK1	2
MF	GO:0008199	ferric iron binding	2/180	11/18369	0.00495547	0.032902	0.0234126	FTL/RRM2	2
MF	GO:0016670	oxidoreductase activity, acting on a sulfur group of donors, oxygen as acceptor	2/180	11/18369	0.00495547	0.032902	0.0234126	P4HB/QSOX1	2
MF	GO:0022889	serine transmembrane transporter activity	2/180	11/18369	0.00495547	0.032902	0.0234126	SLC1A5/SLC1A4	2
MF	GO:0030283	testosterone dehydrogenase [NAD(P)] activity	2/180	11/18369	0.00495547	0.032902	0.0234126	AKR1C1/AKR1C3	2
MF	GO:0034713	type I transforming growth factor beta receptor binding	2/180	11/18369	0.00495547	0.032902	0.0234126	SMAD7/TGFB1	2
MF	GO:0005126	cytokine receptor binding	8/180	270/18369	0.00523716	0.0343726	0.0244591	BID/IL1B/SMAD7/TGFB1/IFNA2/CXCL2/IL33/RIPK1	8
MF	GO:0043621	protein self-association	4/180	72/18369	0.00546482	0.0354592	0.0252323	TP53/TNFAIP3/PPARG/SLC2A1	4
MF	GO:0019213	deacetylase activity	3/180	37/18369	0.00562944	0.0358904	0.0255391	SIRT3/SIRT1/SIRT6	3
MF	GO:0000099	sulfur amino acid transmembrane transporter activity	2/180	12/18369	0.00590841	0.0358904	0.0255391	SLC7A11/SLC1A4	2
MF	GO:0004032	alditol:NADP+ 1-oxidoreductase activity	2/180	12/18369	0.00590841	0.0358904	0.0255391	AKR1C1/AKR1C3	2
MF	GO:0016668	oxidoreductase activity, acting on a sulfur group of donors, NAD(P) as acceptor	2/180	12/18369	0.00590841	0.0358904	0.0255391	TXN/DLD	2
MF	GO:0055056	D-glucose transmembrane transporter activity	2/180	12/18369	0.00590841	0.0358904	0.0255391	SLC2A1/SLC2A8	2
MF	GO:0106222	lncRNA binding	2/180	12/18369	0.00590841	0.0358904	0.0255391	SIRT6/EZH2	2
MF	GO:0015036	disulfide oxidoreductase activity	3/180	39/18369	0.00652741	0.0388245	0.027627	P4HB/TXN/QSOX1	3
MF	GO:0016620	oxidoreductase activity, acting on the aldehyde or oxo group of donors, NAD or NADP as acceptor	3/180	39/18369	0.00652741	0.0388245	0.027627	AKR1C3/ALDH3A2/DLD	3
MF	GO:0001618	virus receptor activity	4/180	77/18369	0.00692265	0.0400071	0.0284685	TFRC/SLC1A5/EGFR/DPP4	4
MF	GO:0004707	MAP kinase activity	2/180	13/18369	0.0069379	0.0400071	0.0284685	MAPK1/MAPK8	2
MF	GO:0004860	protein kinase inhibitor activity	3/180	40/18369	0.0070065	0.0400071	0.0284685	CDKN1A/TRIB2/SOCS1	3
MF	GO:0032451	demethylase activity	3/180	40/18369	0.0070065	0.0400071	0.0284685	KDM3B/KDM5A/KDM6B	3
MF	GO:0044594	17-beta-hydroxysteroid dehydrogenase (NAD+) activity	2/180	14/18369	0.00804237	0.0450215	0.0320367	AKR1C1/AKR1C3	2
MF	GO:0048185	activin binding	2/180	14/18369	0.00804237	0.0450215	0.0320367	ACVR1B/SMAD7	2
MF	GO:0001046	core promoter sequence-specific DNA binding	3/180	43/18369	0.00856659	0.046418	0.0330304	TP53/RELA/EZH2	3
MF	GO:0005125	cytokine activity	7/180	235/18369	0.00857429	0.046418	0.0330304	GDF15/IL1B/TGFB1/IFNA2/TIMP1/CXCL2/IL33	7
MF	GO:0031072	heat shock protein binding	5/180	128/18369	0.00858387	0.046418	0.0330304	TFRC/HSPA5/HIF1A/ZFP36/TFAM	5
MF	GO:0016209	antioxidant activity	4/180	82/18369	0.008617	0.046418	0.0330304	PRDX6/TXN/MT3/ALB	4
MF	GO:0004674	protein serine/threonine kinase activity	10/180	421/18369	0.00873344	0.0465909	0.0331534	PRKAA2/CAMKK2/ULK1/EGFR/MAPK1/MAPK8/ACVR1B/MAP3K11/AURKA/RIPK1	10
MF	GO:0015171	amino acid transmembrane transporter activity	4/180	83/18369	0.00898552	0.0465909	0.0331534	SLC7A11/SLC3A2/SLC1A5/SLC1A4	4
MF	GO:0004857	enzyme inhibitor activity	9/180	359/18369	0.00907403	0.0465909	0.0331534	CDKN1A/TRIB2/PEBP1/SOCS1/KDM5A/DPEP1/TIMP1/MT3/TXNIP	9
MF	GO:0019210	kinase inhibitor activity	3/180	44/18369	0.00912819	0.0465909	0.0331534	CDKN1A/TRIB2/SOCS1	3
MF	GO:0004467	long-chain fatty acid-CoA ligase activity	2/180	15/18369	0.00922026	0.0465909	0.0331534	ACSF2/ACSL1	2
MF	GO:0015562	efflux transmembrane transporter activity	2/180	15/18369	0.00922026	0.0465909	0.0331534	ABCC1/GJA1	2
MF	GO:0046965	nuclear retinoid X receptor binding	2/180	15/18369	0.00922026	0.0465909	0.0331534	VDR/PPARG	2
MF	GO:0016810	hydrolase activity, acting on carbon-nitrogen (but not peptide) bonds	5/180	131/18369	0.0094334	0.0472497	0.0336223	GCH1/SIRT3/SIRT1/SIRT6/DPEP1	5
MF	GO:0004712	protein serine/threonine/tyrosine kinase activity	3/180	45/18369	0.00971084	0.0482164	0.0343102	PRKAA2/MAPK1/AURKA	3
MF	GO:0001227	DNA-binding transcription repressor activity, RNA polymerase II-specific	8/180	303/18369	0.0101776	0.0500986	0.0356495	TP53/JUN/TFAP2A/RELA/ZEB1/ATF3/TFAP2C/HIC1	8
MF	GO:0022858	alanine transmembrane transporter activity	2/180	16/18369	0.0104701	0.0510974	0.0363602	SLC3A2/SLC1A4	2
MF	GO:0030295	protein kinase activator activity	5/180	135/18369	0.0106539	0.0515539	0.0366851	CDKN1A/PARP8/PARP16/EGFR/MT3	5
MF	GO:0001217	DNA-binding transcription repressor activity	8/180	308/18369	0.0111552	0.0531848	0.0378456	TP53/JUN/TFAP2A/RELA/ZEB1/ATF3/TFAP2C/HIC1	8
MF	GO:0003714	transcription corepressor activity	6/180	190/18369	0.0111772	0.0531848	0.0378456	TFAP2A/PPP1R13L/SIRT1/SIRT6/EZH2/WWTR1	6
MF	GO:0016903	oxidoreductase activity, acting on the aldehyde or oxo group of donors	3/180	48/18369	0.0115866	0.0538578	0.0383245	AKR1C3/ALDH3A2/DLD	3
MF	GO:0070888	E-box binding	3/180	48/18369	0.0115866	0.0538578	0.0383245	HIF1A/ZEB1/PPARG	3
MF	GO:0016922	nuclear receptor binding	5/180	138/18369	0.0116372	0.0538578	0.0383245	HIF1A/NR4A1/VDR/SIRT1/PPARG	5
MF	GO:0005324	long-chain fatty acid transporter activity	2/180	17/18369	0.0117902	0.0538578	0.0383245	FABP4/SLC2A1	2
MF	GO:0140035	ubiquitination-like modification-dependent protein binding	2/180	17/18369	0.0117902	0.0538578	0.0383245	PML/VCP	2
MF	GO:0004725	protein tyrosine phosphatase activity	4/180	91/18369	0.0123073	0.0557734	0.0396876	CDC25A/PTEN/PTPN6/DUSP1	4
MF	GO:0019209	kinase activator activity	5/180	141/18369	0.0126807	0.0570131	0.0405698	CDKN1A/PARP8/PARP16/EGFR/MT3	5
MF	GO:0015291	secondary active transmembrane transporter activity	7/180	255/18369	0.0130209	0.0574457	0.0408776	SLC7A11/SLC3A2/SLC16A1/SLC1A5/SLC39A14/SLC11A2/SLC1A4	7
MF	GO:0003756	protein disulfide isomerase activity	2/180	18/18369	0.0131793	0.0574457	0.0408776	P4HB/QSOX1	2
MF	GO:0004303	estradiol 17-beta-dehydrogenase activity	2/180	18/18369	0.0131793	0.0574457	0.0408776	AKR1C1/AKR1C3	2
MF	GO:0016864	intramolecular oxidoreductase activity, transposing S-S bonds	2/180	18/18369	0.0131793	0.0574457	0.0408776	P4HB/QSOX1	2
MF	GO:0015293	symporter activity	5/180	144/18369	0.0137858	0.0596338	0.0424346	SLC16A1/SLC1A5/SLC39A14/SLC11A2/SLC1A4	5
MF	GO:0051287	NAD binding	3/180	52/18369	0.0143904	0.0617814	0.0439628	SIRT3/SIRT1/SIRT6	3
MF	GO:0000979	RNA polymerase II core promoter sequence-specific DNA binding	2/180	19/18369	0.0146358	0.0623662	0.0443789	RELA/EZH2	2
MF	GO:0005123	death receptor binding	2/180	20/18369	0.0161584	0.068344	0.0486326	BID/RIPK1	2
MF	GO:0045296	cadherin binding	8/180	333/18369	0.0171124	0.0718467	0.0511251	SLC3A2/HSPA5/PRDX6/CDH1/PPP1R13L/EGFR/SNX5/NDRG1	8
MF	GO:0035173	histone kinase activity	2/180	21/18369	0.0177455	0.072897	0.0518725	PRKAA2/AURKA	2
MF	GO:0043027	cysteine-type endopeptidase inhibitor activity involved in apoptotic process	2/180	21/18369	0.0177455	0.072897	0.0518725	DPEP1/MT3	2
MF	GO:1990381	ubiquitin-specific protease binding	2/180	21/18369	0.0177455	0.072897	0.0518725	VCP/PTEN	2
MF	GO:0070063	RNA polymerase binding	3/180	57/18369	0.0183898	0.0744721	0.0529933	ZFP36/NEDD4/YTHDC2	3
MF	GO:1901682	sulfur compound transmembrane transporter activity	3/180	57/18369	0.0183898	0.0744721	0.0529933	SLC7A11/ABCC1/SLC1A4	3
MF	GO:0045309	protein phosphorylated amino acid binding	3/180	58/18369	0.0192562	0.0774317	0.0550993	NEDD4/MAPK1/PTPN6	3
MF	GO:0015645	fatty acid ligase activity	2/180	22/18369	0.0193958	0.0774476	0.0551107	ACSF2/ACSL1	2
MF	GO:1902936	phosphatidylinositol bisphosphate binding	4/180	107/18369	0.0210858	0.0819907	0.0583434	FZD7/MAPKAP1/ALOX15/SNX5	4
MF	GO:0005160	transforming growth factor beta receptor binding	2/180	23/18369	0.0211079	0.0819907	0.0583434	SMAD7/TGFB1	2
MF	GO:0008106	alcohol dehydrogenase (NADP+) activity	2/180	23/18369	0.0211079	0.0819907	0.0583434	AKR1C1/AKR1C3	2
MF	GO:0035035	histone acetyltransferase binding	2/180	23/18369	0.0211079	0.0819907	0.0583434	TP53/EGR1	2
MF	GO:0008028	monocarboxylic acid transmembrane transporter activity	3/180	61/18369	0.0219892	0.0848367	0.0603687	SLC16A1/MPC1/SLC1A4	3
MF	GO:0042974	nuclear retinoic acid receptor binding	2/180	24/18369	0.0228805	0.0870985	0.0619781	VDR/PPARG	2
MF	GO:0070412	R-SMAD binding	2/180	24/18369	0.0228805	0.0870985	0.0619781	JUN/PPARG	2
MF	GO:0005355	glucose transmembrane transporter activity	2/180	25/18369	0.0247122	0.0922266	0.0656272	SLC2A1/SLC2A8	2
MF	GO:0015149	hexose transmembrane transporter activity	2/180	25/18369	0.0247122	0.0922266	0.0656272	SLC2A1/SLC2A8	2
MF	GO:0051537	2 iron, 2 sulfur cluster binding	2/180	25/18369	0.0247122	0.0922266	0.0656272	CISD1/ISCU	2
MF	GO:0022804	active transmembrane transporter activity	9/180	428/18369	0.0254829	0.0944852	0.0672344	SLC7A11/SLC3A2/SLC16A1/SLC1A5/ABCC1/SLC39A14/SLC11A2/SLC1A4/ATP6V1G2	9
MF	GO:0001091	RNA polymerase II general transcription initiation factor binding	2/180	26/18369	0.0266017	0.0967489	0.0688452	TP53/AR	2
MF	GO:0015295	solute:proton symporter activity	2/180	26/18369	0.0266017	0.0967489	0.0688452	SLC16A1/SLC11A2	2
MF	GO:0035925	mRNA 3'-UTR AU-rich region binding	2/180	26/18369	0.0266017	0.0967489	0.0688452	ZFP36/CPEB1	2
MF	GO:0106310	protein serine kinase activity	8/180	363/18369	0.0269439	0.0969269	0.0689718	PRKAA2/CAMKK2/ULK1/MAPK1/MAPK8/MAP3K11/AURKA/RIPK1	8
MF	GO:0005518	collagen binding	3/180	66/18369	0.0269901	0.0969269	0.0689718	CD44/SMAD7/DDR2	3
MF	GO:0002039	p53 binding	3/180	67/18369	0.0280571	0.100129	0.0712503	TP53/HIF1A/SIRT1	3
MF	GO:0016405	CoA-ligase activity	2/180	27/18369	0.0285477	0.101247	0.0720459	ACSF2/ACSL1	2
MF	GO:0140030	modification-dependent protein binding	5/180	175/18369	0.0291413	0.102101	0.072654	PML/VCP/TNFAIP3/KDM5A/PTPN6	5
MF	GO:0016811	hydrolase activity, acting on carbon-nitrogen (but not peptide) bonds, in linear amides	3/180	68/18369	0.0291463	0.102101	0.072654	SIRT3/SIRT1/SIRT6	3
MF	GO:0015145	monosaccharide transmembrane transporter activity	2/180	28/18369	0.030549	0.105718	0.0752275	SLC2A1/SLC2A8	2
MF	GO:0080025	phosphatidylinositol-3,5-bisphosphate binding	2/180	28/18369	0.030549	0.105718	0.0752275	MAPKAP1/SNX5	2
MF	GO:1901981	phosphatidylinositol phosphate binding	5/180	179/18369	0.0316828	0.108981	0.0775496	FZD7/MAPKAP1/ALOX15/SNX4/SNX5	5
MF	GO:0009055	electron transfer activity	4/180	122/18369	0.0321022	0.109763	0.0781056	CYBB/NOX4/IDO1/NCF2	4
MF	GO:0004033	aldo-keto reductase (NADP) activity	2/180	30/18369	0.0347122	0.116592	0.0829654	AKR1C1/AKR1C3	2
MF	GO:0042910	xenobiotic transmembrane transporter activity	2/180	30/18369	0.0347122	0.116592	0.0829654	ABCC1/SLC2A1	2
MF	GO:0051119	sugar transmembrane transporter activity	2/180	30/18369	0.0347122	0.116592	0.0829654	SLC2A1/SLC2A8	2
MF	GO:0016878	acid-thiol ligase activity	2/180	31/18369	0.0368717	0.122405	0.087102	ACSF2/ACSL1	2
MF	GO:0033764	steroid dehydrogenase activity, acting on the CH-OH group of donors, NAD or NADP as acceptor	2/180	31/18369	0.0368717	0.122405	0.087102	AKR1C1/AKR1C3	2
MF	GO:0019902	phosphatase binding	5/180	187/18369	0.0371722	0.12269	0.0873044	TP53/VCP/EGFR/MAPK1/MAPK8	5
MF	GO:0019199	transmembrane receptor protein kinase activity	3/180	77/18369	0.0399387	0.131063	0.0932628	EGFR/ACVR1B/DDR2	3
MF	GO:0016831	carboxy-lyase activity	2/180	34/18369	0.0436474	0.142415	0.101341	GOT1/PCK2	2
MF	GO:0016829	lyase activity	5/180	198/18369	0.045621	0.147566	0.105006	CA9/GOT1/ALOX12B/ACO1/PCK2	5
MF	GO:0016229	steroid dehydrogenase activity	2/180	35/18369	0.0460012	0.147566	0.105006	AKR1C1/AKR1C3	2
MF	GO:0072349	modified amino acid transmembrane transporter activity	2/180	35/18369	0.0460012	0.147566	0.105006	SLC7A11/SLC1A4	2
MF	GO:0016791	phosphatase activity	6/180	265/18369	0.0466633	0.148115	0.105397	NT5DC2/CDC25A/LPIN1/PTEN/PTPN6/DUSP1	6
MF	GO:0005546	phosphatidylinositol-4,5-bisphosphate binding	3/180	82/18369	0.0466913	0.148115	0.105397	FZD7/MAPKAP1/ALOX15	3
MF	GO:0042805	actinin binding	2/180	36/18369	0.0484007	0.151021	0.107464	RELA/PPARG	2
MF	GO:0043531	ADP binding	2/180	36/18369	0.0484007	0.151021	0.107464	GCLC/VCP	2
MF	GO:0097718	disordered domain specific binding	2/180	36/18369	0.0484007	0.151021	0.107464	TP53/KEAP1	2
MF	GO:0015078	proton transmembrane transporter activity	4/180	140/18369	0.0490519	0.151398	0.107733	SLC16A1/NOX5/SLC11A2/ATP6V1G2	4
MF	GO:0019903	protein phosphatase binding	4/180	140/18369	0.0490519	0.151398	0.107733	TP53/VCP/EGFR/MAPK8	4

## Sheet: Supplementary table 3
Supplementary table 3: The information of the KEGG enrichment analyses of the identified FDEGs
ID	Description	GeneRatio	BgRatio	pvalue	p.adjust	qvalue	geneID	Count
hsa04216	Ferroptosis	13/145	42/8542	9.44717e-14	2.59797e-11	1.49166e-11	TFRC/SLC7A11/GCLC/SLC3A2/TP53/FTL/CP/CYBB/ALOX15/SAT1/SLC39A14/SLC11A2/ACSL1	13
hsa04211	Longevity regulating pathway	11/145	90/8542	3.04362e-07	4.18497e-05	2.40285e-05	TP53/ATF2/RELA/PRKAA2/CREB1/CREB3/SIRT1/CAMKK2/ULK1/ATG13/PPARG	11
hsa04621	NOD-like receptor signaling pathway	15/145	189/8542	6.56669e-07	6.01947e-05	3.45615e-05	JUN/RELA/TXN/CYBB/GABARAPL1/MAPK1/MAPK8/TNFAIP3/TLR4/IL1B/MFN2/IFNA2/TXNIP/CXCL2/RIPK1	15
hsa04936	Alcoholic liver disease	13/145	144/8542	8.86916e-07	6.09755e-05	3.50098e-05	ALDH3A2/RELA/PRKAA2/SIRT1/CAMKK2/NOX4/MAPK8/LPIN1/TLR4/IL1B/IFNA2/CXCL2/RIPK1	13
hsa04068	FoxO signaling pathway	12/145	133/8542	2.39525e-06	0.000109118	6.26513e-05	CDKN1A/PRKAA2/SIRT1/GABARAPL1/EGFR/MAPK1/MAPK8/PTEN/TGFB1/KLF2/BNIP3/PCK2	12
hsa04217	Necroptosis	13/145	159/8542	2.73043e-06	0.000109118	6.26513e-05	CHMP6/FTL/CHMP1A/CYBB/ALOX15/BID/MAPK8/TNFAIP3/TLR4/IL1B/IFNA2/IL33/RIPK1	13
hsa05230	Central carbon metabolism in cancer	9/145	71/8542	2.77754e-06	0.000109118	6.26513e-05	TP53/HIF1A/SIRT3/SIRT6/SLC1A5/EGFR/MAPK1/PTEN/SLC2A1	9
hsa05161	Hepatitis B	13/145	163/8542	3.60409e-06	0.00012389	7.11333e-05	TP53/CDKN1A/JUN/ATF2/RELA/CREB1/CREB3/MAPK1/BID/MAPK8/TLR4/TGFB1/IFNA2	13
hsa05418	Fluid shear stress and atherosclerosis	12/145	141/8542	4.42889e-06	0.000135327	7.76998e-05	TP53/JUN/RELA/PRKAA2/TXN/MEF2C/KEAP1/MAPK8/IL1B/KLF2/DUSP1/NCF2	12
hsa04668	TNF signaling pathway	11/145	119/8542	5.06579e-06	0.000139309	7.99861e-05	JUN/ATF2/RELA/CREB1/CREB3/MAPK1/MAPK8/TNFAIP3/IL1B/CXCL2/RIPK1	11
hsa05215	Prostate cancer	10/145	98/8542	5.69752e-06	0.000142438	8.17825e-05	TP53/CDKN1A/RELA/AR/CREB1/CREB3/EGFR/MAPK1/ZEB1/PTEN	10
hsa05140	Leishmaniasis	9/145	79/8542	6.84079e-06	0.000156768	9.00104e-05	JUN/RELA/CYBB/MAPK1/TLR4/IL1B/TGFB1/PTPN6/NCF2	9
hsa04137	Mitophagy - animal	10/145	105/8542	1.06066e-05	0.00022437	0.000128825	TP53/HIF1A/JUN/RELA/VCP/ULK1/GABARAPL1/MAPK8/MFN2/BNIP3	10
hsa04066	HIF-1 signaling pathway	10/145	110/8542	1.60411e-05	0.000307164	0.000176362	TFRC/CDKN1A/HIF1A/RELA/CYBB/EGFR/MAPK1/TLR4/TIMP1/SLC2A1	10
hsa05417	Lipid and atherosclerosis	14/145	216/8542	1.67544e-05	0.000307164	0.000176362	HSPA5/TP53/JUN/RELA/CYBB/MAPK1/BID/MAPK8/TLR4/IL1B/IFNA2/PPARG/NCF2/CXCL2	14
hsa05166	Human T-cell leukemia virus 1 infection	14/145	224/8542	2.52105e-05	0.000429901	0.000246833	TP53/CDKN1A/JUN/ZFP36/ATF2/RELA/CREB1/CREB3/MAPK1/MAPK8/PTEN/TGFB1/EGR1/SLC2A1	14
hsa05167	Kaposi sarcoma-associated herpesvirus infection	13/145	196/8542	2.66841e-05	0.000429901	0.000246833	TP53/CDKN1A/HIF1A/JUN/ZFP36/RELA/CREB1/ATG3/MAPK1/BID/MAPK8/IFNA2/CXCL2	13
hsa04140	Autophagy - animal	12/145	169/8542	2.81389e-05	0.000429901	0.000246833	HIF1A/PRKAA2/CAMKK2/ULK1/ATG3/GABARAPL1/ATG13/MAPK1/MAPK8/PTEN/BNIP3/DDIT4	12
hsa05216	Thyroid cancer	6/145	37/8542	3.24959e-05	0.000470335	0.000270049	TP53/CDKN1A/CDH1/MAPK1/PPARG/CCDC6	6
hsa04933	AGE-RAGE signaling pathway in diabetic complications	9/145	101/8542	5.05858e-05	0.000695554	0.000399361	JUN/RELA/CYBB/NOX4/MAPK1/MAPK8/IL1B/TGFB1/EGR1	9
hsa04148	Efferocytosis	11/145	157/8542	6.93043e-05	0.000907556	0.000521085	HIF1A/SLC16A1/CREB1/SIRT1/ALOX5/ALOX15/MAPK1/TGFB1/PPARG/PTPN6/SLC2A1	11
hsa05235	PD-L1 expression and PD-1 checkpoint pathway in cancer	8/145	90/8542	0.000136136	0.00166575	0.000956409	HIF1A/JUN/RELA/EGFR/MAPK1/TLR4/PTEN/PTPN6	8
hsa04928	Parathyroid hormone synthesis, secretion and action	9/145	115/8542	0.000139317	0.00166575	0.000956409	CDKN1A/ATF2/VDR/CREB1/CREB3/MEF2C/EGFR/MAPK1/EGR1	9
hsa04380	Osteoclast differentiation	10/145	143/8542	0.000151722	0.00173849	0.000998173	JUN/RELA/CREB1/MAPK1/SOCS1/MAPK8/IL1B/TGFB1/PPARG/NCF2	10
hsa04920	Adipocytokine signaling pathway	7/145	70/8542	0.000172359	0.00189595	0.00108858	RELA/PRKAA2/CAMKK2/MAPK8/ACSL1/PCK2/SLC2A1	7
hsa04152	AMPK signaling pathway	9/145	122/8542	0.000218545	0.00231153	0.00132719	PRKAA2/CREB1/CREB3/SIRT1/CAMKK2/ULK1/PPARG/PCK2/HNF4A	9
hsa03320	PPAR signaling pathway	7/145	76/8542	0.000288812	0.00294161	0.00168896	FADS2/PLIN2/FABP4/SCP2/PPARG/ACSL1/PCK2	7
hsa05212	Pancreatic cancer	7/145	77/8542	0.000313245	0.00307651	0.00176642	TP53/CDKN1A/RELA/EGFR/MAPK1/MAPK8/TGFB1	7
hsa04150	mTOR signaling pathway	10/145	158/8542	0.000341924	0.0031204	0.00179162	SLC3A2/FZD7/PRKAA2/MAPKAP1/ULK1/MAPK1/LPIN1/PTEN/DDIT4/ATP6V1G2	10
hsa05134	Legionellosis	6/145	56/8542	0.000348266	0.0031204	0.00179162	RELA/VCP/TLR4/IL1B/BNIP3/CXCL2	6
hsa04926	Relaxin signaling pathway	9/145	130/8542	0.000351754	0.0031204	0.00179162	JUN/ATF2/RELA/CREB1/CREB3/EGFR/MAPK1/MAPK8/TGFB1	9
hsa01212	Fatty acid metabolism	6/145	57/8542	0.000383864	0.00329883	0.00189407	FADS2/SCP2/ELOVL5/FADS1/ACADSB/ACSL1	6
hsa05163	Human cytomegalovirus infection	12/145	226/8542	0.000446246	0.00364866	0.00209493	TP53/CDKN1A/ATF2/RELA/CREB1/CREB3/EGFR/MAPK1/BID/IL1B/IFNA2/RIPK1	12
hsa05213	Endometrial cancer	6/145	59/8542	0.000463561	0.00364866	0.00209493	TP53/CDKN1A/CDH1/EGFR/MAPK1/PTEN	6
hsa05208	Chemical carcinogenesis - reactive oxygen species	12/145	227/8542	0.000464375	0.00364866	0.00209493	AKR1C1/AKR1C3/HIF1A/JUN/RELA/NOX4/KEAP1/EGFR/MAPK1/MAPK8/PTEN/NCF2	12
hsa04620	Toll-like receptor signaling pathway	8/145	109/8542	0.000509047	0.00378345	0.00217232	JUN/RELA/MAPK1/MAPK8/TLR4/IL1B/IFNA2/RIPK1	8
hsa04931	Insulin resistance	8/145	109/8542	0.000509047	0.00378345	0.00217232	RELA/PRKAA2/CREB1/CREB3/MAPK8/PTEN/PCK2/SLC2A1	8
hsa04010	MAPK signaling pathway	14/145	300/8542	0.000555191	0.00401783	0.00230689	TP53/JUN/NR4A1/ATF2/RELA/MEF2C/EGFR/MAPK1/MAPK8/IL1B/MAP3K11/TGFB1/DUSP1/STMN1	14
hsa05162	Measles	9/145	139/8542	0.000575468	0.00405779	0.00232983	TP53/JUN/RELA/BID/MAPK8/TNFAIP3/TLR4/IL1B/IFNA2	9
hsa05219	Bladder cancer	5/145	41/8542	0.000602613	0.00414297	0.00237874	TP53/CDKN1A/CDH1/EGFR/MAPK1	5
hsa05210	Colorectal cancer	7/145	87/8542	0.000661123	0.00432971	0.00248596	TP53/CDKN1A/JUN/EGFR/MAPK1/MAPK8/TGFB1	7
hsa00590	Arachidonic acid metabolism	6/145	63/8542	0.000661265	0.00432971	0.00248596	AKR1C3/ALOX5/ALOX12B/ALOX15/ALOX15B/CYP4F8	6
hsa05169	Epstein-Barr virus infection	11/145	204/8542	0.000680992	0.00435518	0.00250058	TP53/CDKN1A/CD44/JUN/RELA/NEDD4/BID/MAPK8/TNFAIP3/IFNA2/RIPK1	11
hsa05206	MicroRNAs in cancer	14/145	312/8542	0.00081733	0.00510831	0.002933	TP53/CDKN1A/CD44/SIRT1/EZH2/CDC25A/EGFR/MAPK1/ZEB1/SOCS1/ABCC1/PTEN/DDIT4/STMN1	14
hsa01040	Biosynthesis of unsaturated fatty acids	4/145	27/8542	0.00103169	0.00618867	0.0035533	FADS2/SCP2/ELOVL5/FADS1	4
hsa05152	Tuberculosis	10/145	182/8542	0.0010352	0.00618867	0.0035533	RELA/VDR/CREB1/MAPK1/BID/MAPK8/TLR4/IL1B/TGFB1/IFNA2	10
hsa04657	IL-17 signaling pathway	7/145	95/8542	0.00111717	0.00653666	0.00375311	JUN/RELA/MAPK1/MAPK8/TNFAIP3/IL1B/CXCL2	7
hsa05211	Renal cell carcinoma	6/145	70/8542	0.001158	0.0066344	0.00380922	CDKN1A/HIF1A/JUN/MAPK1/TGFB1/SLC2A1	6
hsa04151	PI3K-Akt signaling pathway	15/145	362/8542	0.00120013	0.0067354	0.00386721	TP53/CDKN1A/NR4A1/ATF2/RELA/PRKAA2/CREB1/CREB3/EGFR/MAPK1/TLR4/PTEN/IFNA2/DDIT4/PCK2	15
hsa05120	Epithelial cell signaling in Helicobacter pylori infection	6/145	71/8542	0.00124749	0.00686122	0.00393945	JUN/RELA/EGFR/MAPK8/ATP6V1G2/CXCL2	6
hsa04932	Non-alcoholic fatty liver disease	9/145	157/8542	0.00137268	0.00727416	0.00417655	JUN/RELA/PRKAA2/BID/MAPK8/IL1B/MAP3K11/TGFB1/PPARG	9
hsa05030	Cocaine addiction	5/145	49/8542	0.00137548	0.00727416	0.00417655	JUN/ATF2/RELA/CREB1/CREB3	5
hsa05218	Melanoma	6/145	73/8542	0.00144227	0.00748347	0.00429673	TP53/CDKN1A/CDH1/EGFR/MAPK1/PTEN	6
hsa04115	p53 signaling pathway	6/145	75/8542	0.00165943	0.00845081	0.00485214	TP53/CDKN1A/RRM2/PPP1R13L/BID/PTEN	6
hsa05142	Chagas disease	7/145	103/8542	0.00179031	0.00883913	0.0050751	JUN/RELA/MAPK1/MAPK8/TLR4/IL1B/TGFB1	7
hsa00270	Cysteine and methionine metabolism	5/145	52/8542	0.00179997	0.00883913	0.0050751	GCLC/AHCY/GOT1/CDO1/PSAT1	5
hsa05202	Transcriptional misregulation in cancer	10/145	198/8542	0.00195029	0.00940931	0.00540247	TP53/PML/CDKN1A/RELA/NUPR1/MEF2C/ZEB1/MLLT1/MYCN/PPARG	10
hsa04064	NF-kappa B signaling pathway	7/145	105/8542	0.00199971	0.00946518	0.00543455	PPP1R13L/RELA/TNFAIP3/TLR4/IL1B/CXCL2/RIPK1	7
hsa05133	Pertussis	6/145	78/8542	0.00203071	0.00946518	0.00543455	JUN/RELA/MAPK1/MAPK8/TLR4/IL1B	6
hsa04922	Glucagon signaling pathway	7/145	107/8542	0.00222762	0.0102099	0.00586217	ATF2/PRKAA2/CREB1/CREB3/SIRT1/PCK2/SLC2A1	7
hsa05205	Proteoglycans in cancer	10/145	204/8542	0.00242853	0.0109483	0.00628611	TP53/CDKN1A/CD44/HIF1A/FZD7/EGFR/MAPK1/TLR4/TGFB1/PTPN6	10
hsa04659	Th17 cell differentiation	7/145	109/8542	0.00247512	0.0109783	0.00630335	HIF1A/JUN/RELA/MAPK1/MAPK8/IL1B/TGFB1	7
hsa05145	Toxoplasmosis	7/145	112/8542	0.00288547	0.0125953	0.00723175	RELA/ALOX5/MAPK1/SOCS1/MAPK8/TLR4/TGFB1	7
hsa05131	Shigellosis	11/145	250/8542	0.00345663	0.0148527	0.00852786	TP53/CD44/JUN/RELA/EGFR/MAPK1/MAPK8/TLR4/IL1B/BNIP3/RIPK1	11
hsa05207	Chemical carcinogenesis - receptor activation	10/145	215/8542	0.00354784	0.0150101	0.00861823	JUN/ATF2/RELA/VDR/AR/CREB1/CREB3/CDC25A/EGFR/MAPK1	10
hsa04071	Sphingolipid signaling pathway	7/145	122/8542	0.00463855	0.0193273	0.011097	TP53/RELA/MAPK1/BID/MAPK8/ABCC1/PTEN	7
hsa04934	Cushing syndrome	8/145	155/8542	0.00480059	0.0197039	0.0113132	CDKN1A/NR4A1/FZD7/ATF2/CREB1/CREB3/EGFR/MAPK1	8
hsa05321	Inflammatory bowel disease	5/145	66/8542	0.00512251	0.0206581	0.0118611	JUN/RELA/TLR4/IL1B/TGFB1	5
hsa04218	Cellular senescence	8/145	157/8542	0.0051833	0.0206581	0.0118611	TP53/CDKN1A/RELA/SIRT1/CDC25A/MAPK1/PTEN/TGFB1	8
hsa05323	Rheumatoid arthritis	6/145	95/8542	0.00543502	0.0213519	0.0122594	JUN/TLR4/IL1B/TGFB1/ATP6V1G2/CXCL2	6
hsa05160	Hepatitis C	8/145	159/8542	0.00558897	0.0216474	0.0124291	TP53/CDKN1A/RELA/EGFR/MAPK1/BID/IFNA2/RIPK1	8
hsa05031	Amphetamine addiction	5/145	69/8542	0.0061866	0.0236294	0.0135671	JUN/ATF2/CREB1/CREB3/SIRT1	5
hsa01522	Endocrine resistance	6/145	99/8542	0.00663225	0.0249845	0.0143452	TP53/CDKN1A/JUN/EGFR/MAPK1/MAPK8	6
hsa05415	Diabetic cardiomyopathy	9/145	205/8542	0.00807808	0.0300199	0.0172363	RELA/MPC1/PDK4/CYBB/MAPK8/PTEN/TGFB1/NCF2/SLC2A1	9
hsa05225	Hepatocellular carcinoma	8/145	170/8542	0.00826984	0.0300802	0.017271	TP53/CDKN1A/FZD7/KEAP1/EGFR/MAPK1/PTEN/TGFB1	8
hsa04210	Apoptosis	7/145	136/8542	0.00831308	0.0300802	0.017271	TP53/JUN/RELA/MAPK1/BID/MAPK8/RIPK1	7
hsa04918	Thyroid hormone synthesis	5/145	75/8542	0.00876455	0.031302	0.0179724	HSPA5/ATF2/CREB1/CREB3/ALB	5
hsa05164	Influenza A	8/145	173/8542	0.00914548	0.0322225	0.0185009	PML/RELA/MAPK1/BID/TLR4/IL1B/IFNA2/IL33	8
hsa05214	Glioma	5/145	76/8542	0.00925664	0.0322225	0.0185009	TP53/CDKN1A/EGFR/MAPK1/PTEN	5
hsa04371	Apelin signaling pathway	7/145	140/8542	0.00967554	0.0331612	0.0190399	CDH1/TFAM/PRKAA2/MEF2C/MAPK1/KLF2/EGR1	7
hsa05220	Chronic myeloid leukemia	5/145	77/8542	0.00976748	0.0331612	0.0190399	TP53/CDKN1A/RELA/MAPK1/TGFB1	5
hsa05224	Breast cancer	7/145	148/8542	0.0128805	0.0431969	0.024802	TP53/CDKN1A/JUN/FZD7/EGFR/MAPK1/PTEN	7
hsa04623	Cytosolic DNA-sensing pathway	5/145	83/8542	0.0132444	0.0437827	0.0251384	RELA/IL1B/IFNA2/IL33/RIPK1	5
hsa04726	Serotonergic synapse	6/145	115/8542	0.0133736	0.0437827	0.0251384	ALOX5/ALOX12B/ALOX15/ALOX15B/MAPK1/DUSP1	6
hsa05226	Gastric cancer	7/145	150/8542	0.0137887	0.0439741	0.0252483	TP53/CDKN1A/FZD7/CDH1/EGFR/MAPK1/TGFB1	7
hsa00020	Citrate cycle (TCA cycle)	3/145	30/8542	0.0139118	0.0439741	0.0252483	ACO1/DLD/PCK2	3
hsa01523	Antifolate resistance	3/145	30/8542	0.0139118	0.0439741	0.0252483	RELA/ABCC1/IL1B	3
hsa04012	ErbB signaling pathway	5/145	86/8542	0.0152614	0.047692	0.027383	CDKN1A/JUN/EGFR/MAPK1/MAPK8	5
hsa01240	Biosynthesis of cofactors	7/145	154/8542	0.0157416	0.0486398	0.0279272	GCLC/NFS1/GCH1/ALDH3A2/DLD/IDO1/PSAT1	7
hsa04921	Oxytocin signaling pathway	7/145	155/8542	0.0162591	0.0496806	0.0285247	CDKN1A/JUN/PRKAA2/CAMKK2/MEF2C/EGFR/MAPK1	7
hsa04136	Autophagy - other	3/145	32/8542	0.0165834	0.0501148	0.0287741	ATG3/GABARAPL1/ATG13	3
hsa04935	Growth hormone synthesis, secretion and action	6/145	122/8542	0.01746	0.0521903	0.0299657	ATF2/CREB1/CREB3/MAPK1/SOCS1/MAPK8	6
hsa01210	2-Oxocarboxylic acid metabolism	3/145	33/8542	0.0180195	0.0532834	0.0305933	GOT1/ACO1/DLD	3
hsa04978	Mineral absorption	4/145	61/8542	0.0196944	0.0569622	0.0327056	MT1G/FTL/VDR/SLC11A2	4
hsa05020	Prion disease	10/145	278/8542	0.0197851	0.0569622	0.0327056	HSPA5/ATF2/CREB1/CREB3/CYBB/MAPK1/MAPK8/IL1B/EGR1/NCF2	10
hsa05171	Coronavirus disease - COVID-19	9/145	238/8542	0.019885	0.0569622	0.0327056	JUN/RELA/CYBB/EGFR/MAPK1/MAPK8/TLR4/IL1B/IFNA2	9
hsa04912	GnRH signaling pathway	5/145	93/8542	0.0207429	0.0588071	0.0337648	JUN/EGFR/MAPK1/MAPK8/EGR1	5
hsa00310	Lysine degradation	4/145	63/8542	0.0219072	0.0614194	0.0352647	ALDH3A2/EZH2/DLD/SETD1B	4
hsa05130	Pathogenic Escherichia coli infection	8/145	203/8542	0.022111	0.0614194	0.0352647	JUN/RELA/MAPK1/MAPK8/TLR4/IL1B/PTPN6/RIPK1	8
hsa05203	Viral carcinogenesis	8/145	205/8542	0.0232872	0.0640399	0.0367693	TP53/CDKN1A/JUN/ATF2/RELA/CREB1/CREB3/MAPK1	8
hsa04927	Cortisol synthesis and secretion	4/145	65/8542	0.0242664	0.0660717	0.0379359	NR4A1/ATF2/CREB1/CREB3	4
hsa05165	Human papillomavirus infection	11/145	333/8542	0.0260284	0.069689	0.0400128	TP53/CDKN1A/FZD7/RELA/CREB1/CREB3/EGFR/MAPK1/PTEN/IFNA2/ATP6V1G2	11
hsa00760	Nicotinate and nicotinamide metabolism	3/145	38/8542	0.0262087	0.069689	0.0400128	SIRT3/SIRT1/SIRT6	3
hsa05231	Choline metabolism in cancer	5/145	99/8542	0.0263551	0.069689	0.0400128	HIF1A/JUN/EGFR/MAPK1/MAPK8	5
hsa04144	Endocytosis	9/145	252/8542	0.0275338	0.0721122	0.0414042	TFRC/PML/CHMP6/NEDD4L/NEDD4/CHMP1A/SNX4/EGFR/SNX5	9
hsa05170	Human immunodeficiency virus 1 infection	8/145	213/8542	0.028435	0.07377	0.042356	JUN/RELA/MAPK1/BID/MAPK8/TLR4/IFNA2/RIPK1	8
hsa05135	Yersinia infection	6/145	138/8542	0.0298516	0.0767213	0.0440505	JUN/RELA/MAPK1/MAPK8/TLR4/IL1B	6
hsa05146	Amoebiasis	5/145	103/8542	0.0305885	0.0776503	0.0445839	RELA/TLR4/IL1B/TGFB1/CXCL2	5
hsa04915	Estrogen signaling pathway	6/145	139/8542	0.0307778	0.0776503	0.0445839	JUN/ATF2/CREB1/CREB3/EGFR/MAPK1	6
hsa04917	Prolactin signaling pathway	4/145	71/8542	0.0322398	0.0805994	0.0462772	RELA/MAPK1/SOCS1/MAPK8	4
hsa04625	C-type lectin receptor signaling pathway	5/145	105/8542	0.0328568	0.0814019	0.046738	JUN/RELA/MAPK1/MAPK8/IL1B	5
hsa04622	RIG-I-like receptor signaling pathway	4/145	72/8542	0.0337011	0.0819434	0.0470489	RELA/MAPK8/IFNA2/RIPK1	4
hsa05010	Alzheimer disease	12/145	391/8542	0.0337133	0.0819434	0.0470489	FZD7/RELA/CYBB/NOX4/ULK1/ATG13/MAPK1/BID/MAPK8/IL1B/SLC39A14/SLC11A2	12
hsa00380	Tryptophan metabolism	3/145	42/8542	0.0339693	0.0819434	0.0470489	ALDH3A2/DLD/IDO1	3
hsa05223	Non-small cell lung cancer	4/145	73/8542	0.0352005	0.0841752	0.0483303	TP53/CDKN1A/EGFR/MAPK1	4
hsa00071	Fatty acid degradation	3/145	43/8542	0.0360758	0.0855244	0.0491049	ALDH3A2/ACADSB/ACSL1	3
hsa04350	TGF-beta signaling pathway	5/145	108/8542	0.0364518	0.0856772	0.0491926	TFRC/MAPK1/ACVR1B/SMAD7/TGFB1	5
hsa01524	Platinum drug resistance	4/145	75/8542	0.0383142	0.0892916	0.0512679	TP53/CDKN1A/MAPK1/BID	4
hsa04914	Progesterone-mediated oocyte maturation	5/145	111/8542	0.0402805	0.0930852	0.053446	CDC25A/MAPK1/MAPK8/CPEB1/AURKA	5
hsa05012	Parkinson disease	9/145	271/8542	0.0409569	0.0938595	0.0538906	HSPA5/TP53/TXN/KEAP1/MAPK8/SLC39A14/MFN2/SLC11A2/DUSP1	9
hsa00620	Pyruvate metabolism	3/145	47/8542	0.0451556	0.101785	0.0584412	ALDH3A2/DLD/PCK2	3
hsa04930	Type II diabetes mellitus	3/145	47/8542	0.0451556	0.101785	0.0584412	MAPK1/SOCS1/MAPK8	3
hsa04714	Thermogenesis	8/145	235/8542	0.0465327	0.104037	0.0597339	ATF2/KDM3B/PRKAA2/CREB1/CREB3/SIRT6/PPARG/ACSL1	8
hsa00280	Valine, leucine and isoleucine degradation	3/145	48/8542	0.0475866	0.10469	0.0601094	ALDH3A2/ACADSB/DLD	3
hsa03272	Virion - Hepatitis viruses	3/145	48/8542	0.0475866	0.10469	0.0601094	CHMP1A/EGFR/DPP4	3

## Sheet: Supplementary table 4
Supplementary table 4: The information of the GSEA-GO enrichment analyses of the DUSP1
ID	Description	setSize	enrichmentScore	NES	pvalue	p.adjust	qvalue	rank	leading_edge	core_enrichment
GOMF_EXTRACELLULAR_MATRIX_STRUCTURAL_CONSTITUENT	GOMF_EXTRACELLULAR_MATRIX_STRUCTURAL_CONSTITUENT	137	-0.609672	-2.36336	1e-10	2.07567e-07	1.88035e-07	1469	tags=41%, list=13%, signal=36%	MGP/COL4A2/LAMC1/COL2A1/ACAN/LTBP1/IMPG2/FRAS1/COMP/MUC6/SPON1/EDIL3/LAMA2/POSTN/COL4A1/COL10A1/VCAN/VWF/PRG3/FMOD/NID2/PRELP/MFAP2/IMPG1/EMILIN1/FBN1/FBLN1/SRPX/MFAP4/CILP/PCOLCE/COL6A2/AEBP1/COL16A1/MXRA5/LAMB3/TFPI2/TNC/TGFBI/LTBP2/COL14A1/FN1/UMOD/SRPX2/COL5A1/COL3A1/ASPN/COL21A1/THBS2/COL5A2/COL6A3/COL1A2/FBLN5/COL1A1/COL15A1/LUM
GOCC_EXTERNAL_ENCAPSULATING_STRUCTURE	GOCC_EXTERNAL_ENCAPSULATING_STRUCTURE	435	-0.457745	-2.00656	1e-10	2.07567e-07	1.88035e-07	1356	tags=26%, list=12%, signal=23%	TGFB1I1/WNT5B/LTBP3/COL2A1/ACAN/LTBP1/ALPL/CTSH/IMPG2/FRAS1/COMP/LOXL2/MUC6/SPON1/LGALS4/EDIL3/COLEC12/TGFB3/APOE/CLU/LAMA2/CTSB/ANXA4/POSTN/COL4A1/S100A4/WNT5A/COL10A1/VCAN/LRIG1/CD180/LGALS3/ITIH2/VWF/CDON/PRG3/SCARA3/OMD/IL7/ADAMTSL3/FMOD/NID2/FLG/PRELP/ANGPTL2/MFAP2/OLFML2B/SOD3/IMPG1/EMILIN1/CPA3/ECM2/TGFB2/MMP3/LAMC3/FBN1/FBLN1/SRPX/LRRN3/MFAP4/CILP/GREM1/C1QB/ADAMTS6/PCOLCE/ATRNL1/COL6A2/A…
GOCC_COLLAGEN_CONTAINING_EXTRACELLULAR_MATRIX	GOCC_COLLAGEN_CONTAINING_EXTRACELLULAR_MATRIX	342	-0.467173	-2.00127	1e-10	2.07567e-07	1.88035e-07	1356	tags=27%, list=12%, signal=25%	TGFB1I1/WNT5B/LTBP3/COL2A1/ACAN/LTBP1/CTSH/IMPG2/FRAS1/COMP/LOXL2/SPON1/LGALS4/EDIL3/TGFB3/APOE/CLU/LAMA2/CTSB/ANXA4/POSTN/COL4A1/S100A4/WNT5A/COL10A1/VCAN/LGALS3/ITIH2/VWF/CDON/PRG3/SCARA3/OMD/IL7/FMOD/NID2/FLG/PRELP/ANGPTL2/MFAP2/SOD3/IMPG1/EMILIN1/CPA3/ECM2/TGFB2/LAMC3/FBN1/FBLN1/SRPX/MFAP4/CILP/GREM1/C1QB/PCOLCE/ATRNL1/COL6A2/AEBP1/F12/ADAMTS3/C1QA/COL16A1/SERPINA5/MXRA5/LAMB3/CTSC/TNC/TGFBI/…
GOMF_DNA_BINDING_TRANSCRIPTION_ACTIVATOR_ACTIVITY	GOMF_DNA_BINDING_TRANSCRIPTION_ACTIVATOR_ACTIVITY	370	0.448767	2.00174	3.29329e-10	5.02897e-07	4.55575e-07	1538	tags=20%, list=13%, signal=18%	FOS/FOSB/KLF4/EGR1/NR4A2/EGR3/JUNB/NR4A1/JUN/CEBPB/ZBTB16/ATF3/MAFF/NR4A3/CEBPD/KLF6/MYC/EGR2/BNC1/FOSL1/ELF3/FOSL2/JUND/FOXO3/KLF5/KLF7/PLAGL2/SOX9/MAFG/ZNF91/OSR2/NR1H4/DDIT3/ELK1/KLF10/BATF/MYBL2/FOXF1/KLF15/FOXO1/FOXD2/NFIC/FOXC2/ELF1/NHLH1/RORB/POU1F1/NR1H2/REL/MYOG/NEUROD2/GATA1/HNF4G/NFATC3/CSRNP2/NFAT5/ZIC1/FOXL2/HOXA5/EGR4/SMAD1/HOXA7/SRF/NKX2-5/ETS1/NFIB/SOX1/RFX2/POU3F2/TLX1/ZNF395/ATF…
GOMF_TRANSCRIPTION_FACTOR_BINDING	GOMF_TRANSCRIPTION_FACTOR_BINDING	496	0.410946	1.87639	4.03803e-10	5.02897e-07	4.55575e-07	1559	tags=21%, list=13%, signal=19%	FOS/FOSB/KLF4/NR4A2/JUNB/NR4A1/JUN/CEBPB/ZBTB16/NR4A3/MYC/PER1/EGR2/NFKBIA/TAL1/OASL/JUND/PROX1/TOB2/FOXO3/TRIB1/HES1/KLF5/BCL3/ANKRD1/ZFPM2/BHLHE40/SOX9/NAB2/ZMYND8/CITED2/UBXN7/ARNTL/GAS2L1/ID4/HEY1/ZBTB43/PARD6A/NR1H4/DDIT3/ELK1/NRIP1/BAIAP2/NR0B2/RARA/NCOA3/SP3/HDAC5/PIAS1/LRIF1/BCL10/TLE4/PPRC1/CDKN2A/NKX3-1/ARID5A/CDK9/NBN/CREM/DNAJA1/BCL6/POU1F1/NR1H2/PPARG/BBS7/CNOT7/ANKRD2/ZNF516/HIRA/GA…
GOBP_EXTERNAL_ENCAPSULATING_STRUCTURE_ORGANIZATION	GOBP_EXTERNAL_ENCAPSULATING_STRUCTURE_ORGANIZATION	241	-0.497228	-2.06276	2.22353e-09	2.30766e-06	2.09051e-06	1239	tags=24%, list=11%, signal=22%	MYF5/IMPG2/MPV17/COMP/LOXL2/DPP4/POSTN/COL4A1/ERO1A/CTSK/SLC39A8/COL10A1/SERPINB5/BMP2/PDGFRA/GAS2/CAPG/MELTF/PRDX4/HPN/ADTRP/ADAMTSL3/FMOD/NID2/CTSV/OLFML2B/IMPG1/EMILIN1/ECM2/TGFB2/MMP3/FBLN1/RAMP2/MFAP4/GREM1/ADAMTS6/AEBP1/ADAMTS3/COL16A1/MMP7/LAMB3/TGFBI/COL14A1/MMP9/COL5A1/EGFL6/MMP2/COL3A1/PTX3/FAP/COL5A2/COL1A2/FBLN5/COL1A1/MMP1/COL15A1/MMP12/LUM
GOBP_RESPONSE_TO_BACTERIUM	GOBP_RESPONSE_TO_BACTERIUM	498	0.401462	1.83027	2.75056e-09	2.44682e-06	2.21658e-06	950	tags=19%, list=8%, signal=18%	FOS/CXCL2/S100A12/S100A8/FGB/PF4/S100A9/NR4A1/SERPINE1/PPBP/CEBPB/RGS1/ZFP36/CLEC4E/TNFAIP3/ARG1/PDE4B/FGA/CSF2RB/RNASE2/CFP/NOCT/CCL20/CHGA/PTGS2/EPHA2/CYP27B1/EDNRB/NFKBIA/CXCL3/IL6R/PELI1/JUND/TIMP4/NOS2/MRC1/TRIB1/FKBP5/ADM/FPR2/IGHV4-28/BCL3/ANKRD1/KLK5/C5AR1/IL36G/LILRA2/PPM1D/SPINK5/FGR/CD55/DEFA4/HCK/HP/PLAC8/NR1H4/RPS6KB1/IRAK3/SLC11A1/CD1D/BAIAP2/TICAM1/AKAP12/ELANE/TLR4/RARA/AZU1/IGHV4…
GOMF_COLLAGEN_BINDING	GOMF_COLLAGEN_BINDING	60	-0.698038	-2.36492	8.81441e-09	6.86091e-06	6.21532e-06	1192	tags=33%, list=10%, signal=30%	COMP/SMAD7/CTSB/CTSK/ITGA2/VWF/MRC2/NID2/ECM2/PCOLCE/COL6A2/AEBP1/TGFBI/COL14A1/MMP9/FN1/CD44/ASPN/MMP12/LUM
GOMF_DNA_BINDING_TRANSCRIPTION_FACTOR_BINDING	GOMF_DNA_BINDING_TRANSCRIPTION_FACTOR_BINDING	394	0.417703	1.86612	2.59573e-08	1.79596e-05	1.62696e-05	1551	tags=22%, list=13%, signal=19%	FOS/KLF4/NR4A2/NR4A1/JUN/CEBPB/NR4A3/MYC/PER1/EGR2/NFKBIA/TAL1/OASL/JUND/PROX1/TOB2/TRIB1/HES1/KLF5/BCL3/ANKRD1/ZFPM2/BHLHE40/SOX9/ZMYND8/CITED2/UBXN7/ARNTL/GAS2L1/ID4/HEY1/NR1H4/DDIT3/ELK1/NRIP1/NR0B2/NCOA3/SP3/HDAC5/PIAS1/LRIF1/BCL10/TLE4/CDKN2A/NKX3-1/ARID5A/NBN/CREM/DNAJA1/BCL6/POU1F1/NR1H2/PPARG/BBS7/CNOT7/ANKRD2/ZNF516/HIRA/GATA1/HIPK2/RNF25/TLE1/FOXL2/BCOR/BBS4/TAF12/EXOSC9/HOXA7/MAPK14/SR…
GOMF_EXTRACELLULAR_MATRIX_STRUCTURAL_CONSTITUENT_CONFERRING_TENSILE_STRENGTH	GOMF_EXTRACELLULAR_MATRIX_STRUCTURAL_CONSTITUENT_CONFERRING_TENSILE_STRENGTH	32	-0.781864	-2.35477	5.62683e-08	3.50383e-05	3.17412e-05	208	tags=34%, list=2%, signal=34%	COL6A2/COL16A1/COL14A1/COL5A1/COL3A1/COL21A1/COL5A2/COL6A3/COL1A2/COL1A1/COL15A1
GOMF_RNA_POLYMERASE_II_SPECIFIC_DNA_BINDING_TRANSCRIPTION_FACTOR_BINDING	GOMF_RNA_POLYMERASE_II_SPECIFIC_DNA_BINDING_TRANSCRIPTION_FACTOR_BINDING	303	0.44022	1.93002	8.00068e-08	4.52911e-05	4.10293e-05	1551	tags=21%, list=13%, signal=19%	FOS/KLF4/NR4A2/NR4A1/JUN/CEBPB/NR4A3/EGR2/NFKBIA/TAL1/OASL/JUND/PROX1/TOB2/TRIB1/HES1/ANKRD1/ZFPM2/BHLHE40/CITED2/UBXN7/ARNTL/GAS2L1/ID4/HEY1/NR1H4/DDIT3/ELK1/NRIP1/NR0B2/NCOA3/SP3/HDAC5/LRIF1/BCL10/CDKN2A/NKX3-1/ARID5A/DNAJA1/POU1F1/NR1H2/PPARG/BBS7/ANKRD2/HIRA/GATA1/HIPK2/RNF25/FOXL2/BBS4/EXOSC9/MAPK14/SRF/NKX2-5/ETS1/MED13/DHX9/GATA6/WBP2/ACTN4/TEAD3/JMJD1C/MEF2D/SPI1/MED1
GOCC_COLLAGEN_TRIMER	GOCC_COLLAGEN_TRIMER	57	-0.681442	-2.27517	1.53972e-07	6.84847e-05	6.20404e-05	1087	tags=39%, list=9%, signal=35%	COLEC12/COL4A1/SFTPD/COL10A1/SCARA3/C1QTNF3/EMILIN1/C1QB/COL6A2/C1QA/COL16A1/MSR1/COL14A1/COL5A1/COL3A1/COL21A1/COL5A2/COL6A3/COL1A2/COL1A1/COL15A1/LUM
GOBP_RESPONSE_TO_MOLECULE_OF_BACTERIAL_ORIGIN	GOBP_RESPONSE_TO_MOLECULE_OF_BACTERIAL_ORIGIN	289	0.437704	1.8961	1.44925e-07	6.84847e-05	6.20404e-05	908	tags=21%, list=8%, signal=20%	FOS/CXCL2/S100A8/PF4/S100A9/NR4A1/SERPINE1/PPBP/CEBPB/ZFP36/TNFAIP3/ARG1/PDE4B/CSF2RB/NOCT/PTGS2/CYP27B1/EDNRB/NFKBIA/CXCL3/PELI1/JUND/TIMP4/NOS2/MRC1/TRIB1/ADM/ANKRD1/C5AR1/IL36G/LILRA2/CD55/DEFA4/HCK/NR1H4/RPS6KB1/IRAK3/SLC11A1/TICAM1/AKAP12/ELANE/TLR4/RARA/DUSP10/BCL10/PTGER4/CX3CL1/ARID5A/CPS1/TH/MAP2K3/ADAM17/CXCL1/TLR2/ACE/FASLG/CCR7/SELP/RIPK2/BPI
GOBP_CELLULAR_RESPONSE_TO_HORMONE_STIMULUS	GOBP_CELLULAR_RESPONSE_TO_HORMONE_STIMULUS	492	0.378848	1.72479	1.36981e-07	6.84847e-05	6.20404e-05	2480	tags=30%, list=21%, signal=24%	FOS/FOSB/FGB/NR4A2/NR4A1/ZFP36/DDIT4/NR4A3/ARG1/SOCS3/GDF15/INHBB/MYC/PER1/KLF9/PDK4/RARB/FOXO3/HSPA1B/PNPLA3/IGFBP1/CPEB1/SH2B2/ADCY8/NAMPT/MT3/ARNTL/PTPN1/GAS2L1/INSR/SOCS2/NR1H4/ZFP36L1/RPS6KB1/BAIAP2/STC1/SLIT2/USO1/RARA/BMP7/FOXO1/NCOA3/HDAC5/NDEL1/SCGB2A1/BCL2L11/PLA2G1B/PIK3R2/PTGER4/NKX3-1/PRLR/ARID5A/FUT7/PIK3R1/LGR5/CPS1/FOXC2/LMO3/AGT/CYP7B1/ACE/PPARG/RPE65/KANK1/IGFBP2/AKR1C1/GATA1/CY…
GOBP_POSITIVE_REGULATION_OF_CELL_DEATH	GOBP_POSITIVE_REGULATION_OF_CELL_DEATH	478	0.377502	1.72057	2.39434e-07	9.9397e-05	9.0044e-05	1561	tags=23%, list=13%, signal=20%	FOS/S100A8/RGCC/EGR1/S100A9/NR4A1/JUN/ZBTB16/ATF3/DDIT4/PMAIP1/MNDA/DUSP6/CDKN1A/INHBB/MYC/PTGS2/PHLDA1/FOSL1/HBB/TNFRSF12A/GADD45B/RARB/NOS2/FOXO3/RHOB/ADM/ANKRD1/PLAGL2/ADORA1/MT3/MCL1/TRAF2/KATNB1/RYBP/KCNK2/HP/TNFRSF8/DDIT3/ELK1/MYBL2/SLIT2/AKAP12/TLR4/FBXW7/IP6K2/BMP7/FOXO1/ITGB2/ITGAM/BCL2L11/BCL10/PLA2G1B/BAX/CDKN2A/NKX3-1/PRR7/TNFRSF10B/IFNG/USP27X/HYAL2/DNAJA1/AGT/BCL6/BARD1/ACE/ZBP1/PPA…
GOCC_FIBRILLAR_COLLAGEN_TRIMER	GOCC_FIBRILLAR_COLLAGEN_TRIMER	11	-0.936612	-2.16194	2.7546e-07	0.000107206	9.71177e-05	189	tags=64%, list=2%, signal=63%	COL16A1/COL5A1/COL3A1/COL5A2/COL1A2/COL1A1/LUM
GOMF_R_SMAD_BINDING	GOMF_R_SMAD_BINDING	23	0.822068	2.3277	3.98859e-07	0.00014303	0.000129571	236	tags=17%, list=2%, signal=17%	FOS/RGCC/JUN/ANKRD1
GOBP_CHROMOSOME_SEGREGATION	GOBP_CHROMOSOME_SEGREGATION	240	-0.456421	-1.89522	4.13447e-07	0.00014303	0.000129571	2346	tags=35%, list=20%, signal=29%	BUB1/NUP62/NAA10/CDCA8/STAG3/CHMP1A/CHMP5/MKI67/ANAPC15/SRPK1/KIF22/SUN1/PSMG2/NAA50/TTN/CDK5RAP2/PIBF1/NEK2/INCENP/TOP2B/REC8/P3H4/SMC4/KNTC1/SMC2/DDX11/FBXO5/CHMP6/NUMA1/PDS5A/BRCA1/MIS18A/PLK1/MMS19/TEX15/PTTG2/SPDL1/SPICE1/SIRT7/RMI1/FEN1/PSMC3IP/CCNE2/KIF18A/CIAO1/PHB2/SMC6/STAG3L4/CCNE1/CENPC/CDC23/KIF14/TUBG1/OIP5/KIF23/MAD2L1/CENPT/KIF2C/KIF4A/TOP3B/PTTG3P/CDC6/AURKB/HJURP/PTTG1/ZWINT/PSR…
GOBP_SKELETAL_MUSCLE_CELL_DIFFERENTIATION	GOBP_SKELETAL_MUSCLE_CELL_DIFFERENTIATION	45	0.722837	2.36596	6.02395e-07	0.000197427	0.000178849	510	tags=29%, list=4%, signal=28%	FOS/EGR1/NR4A1/ATF3/MAFF/EGR2/BTG2/KLF5/ANKRD1/CITED2/ARNTL/FOXN2/SAP30
GOBP_NUCLEAR_CHROMOSOME_SEGREGATION	GOBP_NUCLEAR_CHROMOSOME_SEGREGATION	195	-0.481605	-1.9423	7.15483e-07	0.000218187	0.000197656	2346	tags=33%, list=20%, signal=27%	KIF22/SUN1/PSMG2/NAA50/TTN/CDK5RAP2/PIBF1/NEK2/INCENP/TOP2B/REC8/P3H4/SMC4/KNTC1/SMC2/DDX11/FBXO5/CHMP6/NUMA1/PDS5A/PLK1/TEX15/PTTG2/SPDL1/SPICE1/SIRT7/RMI1/FEN1/PSMC3IP/CCNE2/KIF18A/PHB2/STAG3L4/CCNE1/CENPC/CDC23/KIF14/TUBG1/KIF23/MAD2L1/KIF2C/KIF4A/PTTG3P/CDC6/AURKB/PTTG1/ZWINT/PSRC1/CENPF/NCAPG/CDC20/CCNB1/TRIP13/KIF18B/TTK/UBE2C/ECT2/BUB1B/PRC1/SPC25/NDC80/NUSAP1/CEP55/DLGAP5/TOP2A
GOCC_TRANSCRIPTION_REGULATOR_COMPLEX	GOCC_TRANSCRIPTION_REGULATOR_COMPLEX	399	0.389936	1.74385	7.35815e-07	0.000218187	0.000197656	1091	tags=15%, list=9%, signal=14%	FOS/KLF4/NR4A2/JUNB/NR4A1/JUN/CEBPB/ZBTB16/ATF3/MAFF/NR4A3/CEBPD/MYC/NFIL3/TAL1/FOSL1/BATF3/FOSL2/JUND/FOXO3/CORO2A/NFE2/KLF5/ANKRD1/SOX9/TAF5/ARNTL/MAFG/POU2AF1/DDIT3/BACH2/BATF/FOXF1/MXD1/ELANE/NAA15/RARA/SP3/RBL2/DACH1/TLE4/RELB/MDM2/ARID5A/TEAD1/TAF5L/CREM/HYAL2/NR1H2/GTF3C1/PPARG/RFX3/POU3F1/MYOG/SOX14/GATA1/HIPK2/NFATC3/NFAT5/TLE1
GOBP_COLLAGEN_FIBRIL_ORGANIZATION	GOBP_COLLAGEN_FIBRIL_ORGANIZATION	51	-0.678528	-2.22347	7.7344e-07	0.000218919	0.000198319	513	tags=25%, list=4%, signal=24%	FMOD/EMILIN1/TGFB2/GREM1/AEBP1/ADAMTS3/COL14A1/COL5A1/COL3A1/COL5A2/COL1A2/COL1A1/LUM
GOBP_SISTER_CHROMATID_SEGREGATION	GOBP_SISTER_CHROMATID_SEGREGATION	154	-0.501119	-1.96052	1.37244e-06	0.000371574	0.00033661	2702	tags=40%, list=23%, signal=31%	BUB1/NUP62/NAA10/CDCA8/STAG3/CHMP1A/CHMP5/ANAPC15/KIF22/PSMG2/NAA50/TTN/CDK5RAP2/PIBF1/NEK2/TOP2B/REC8/SMC4/KNTC1/SMC2/DDX11/FBXO5/CHMP6/NUMA1/PDS5A/PLK1/PTTG2/SPDL1/FEN1/KIF18A/PHB2/STAG3L4/CENPC/CDC23/KIF14/TUBG1/KIF23/MAD2L1/KIF2C/KIF4A/PTTG3P/CDC6/AURKB/PTTG1/ZWINT/PSRC1/CENPF/NCAPG/CDC20/CCNB1/TRIP13/KIF18B/TTK/UBE2C/BUB1B/PRC1/NDC80/NUSAP1/CEP55/DLGAP5/TOP2A
GOMF_GLYCOSAMINOGLYCAN_BINDING	GOMF_GLYCOSAMINOGLYCAN_BINDING	179	-0.470884	-1.88627	2.08498e-06	0.000540965	0.000490061	1388	tags=28%, list=12%, signal=25%	PGF/TENM1/ACAN/F11/VEGFB/IMPG2/COMP/FSTL1/APOE/GPNMB/CFH/NOD2/POSTN/LXN/VCAN/CCL8/ITIH2/LPA/STAB1/IGHM/LIPC/PRELP/SLIT3/TREM2/CEMIP/SOD3/IMPG1/ECM2/NELL2/FBN1/HMMR/FGF7/PCOLCE/ADAMTS3/SERPINA5/LIPG/LTBP2/SUSD5/SERPINE2/FN1/CD44/SFRP1/COL5A1/BMP4/LTF/PTN/THBS2/JCHAIN/CHODL/CXCL10/CXCL11
GOBP_APOPTOTIC_SIGNALING_PATHWAY	GOBP_APOPTOTIC_SIGNALING_PATHWAY	484	0.360291	1.63748	3.76944e-06	0.000938893	0.000850545	1099	tags=16%, list=9%, signal=15%	S100A8/FGB/NR4A2/PF4/S100A9/SERPINE1/CEBPB/ATF3/FGG/DDIT4/PMAIP1/TNFAIP3/CDKN1A/FGA/INHBB/MYC/VNN1/PTGS2/PPP1R15A/EPHA2/IL6R/TNFRSF12A/FOXO3/HSPA1B/BCL3/PLAGL2/GZMB/RNF186/ADORA1/MCL1/PTPN1/TRAF2/EIF2AK3/CDKN2D/ACKR3/DDIT3/RPS6KB1/TICAM1/BAG3/FBXW7/NME5/LMNA/ITGAM/BCL2L11/IFI6/BCL10/BAX/MDM2/NKX3-1/CX3CL1/PIK3R1/IL2/TNFRSF10B/IFNG/BTK/PAK5/NBN/HYAL2/DNAJA1/AGT/CTH/FASLG/ERN1/HMOX1/AEN/MKNK2/SNAI1…
GOBP_LYMPHOCYTE_MIGRATION	GOBP_LYMPHOCYTE_MIGRATION	88	-0.566522	-2.0346	4.52511e-06	0.00108376	0.000981784	947	tags=25%, list=8%, signal=23%	WNT5A/CCL8/ITGAL/CCL4/PYCARD/ADTRP/STK39/OXSR1/JAM2/CCL11/GPR183/GATA3/ITGA4/CCL13/CRTAM/PIK3CG/CCL19/CCL21/CCL18/CXCL12/CXCL10/CXCL11
GOBP_CELLULAR_RESPONSE_TO_TOPOLOGICALLY_INCORRECT_PROTEIN	GOBP_CELLULAR_RESPONSE_TO_TOPOLOGICALLY_INCORRECT_PROTEIN	89	0.568058	2.08828	5.63855e-06	0.00130042	0.00117805	1740	tags=36%, list=15%, signal=31%	ATF3/HSPA6/PPP1R15A/HSPA1L/HSPA1B/SDF2L1/PTPN1/HSPA2/EIF2AK3/HSPB8/DDIT3/BAG3/BCL2L11/BAX/PIK3R1/UBE2W/STC2/CTH/ERN1/HSPA14/RNF126/TMEM33/HSPA1A/TM7SF3/DNAJB14/DNAJB9/UGGT2/PACRG/QRICH1/HSPA13/XBP1/HERPUD1
GOBP_COLLAGEN_METABOLIC_PROCESS	GOBP_COLLAGEN_METABOLIC_PROCESS	84	-0.565193	-2.00668	6.70277e-06	0.00149065	0.00135038	1083	tags=26%, list=9%, signal=24%	TGFB3/CTSB/F2R/CTSK/ITGA2/MRC2/P2RX7/EMILIN1/MMP3/VPS33B/MFAP4/ADAMTS3/MMP7/MMP9/COL5A1/MMP2/BMP4/FAP/COL1A2/COL1A1/MMP1/MMP12
GOBP_RESPONSE_TO_TOPOLOGICALLY_INCORRECT_PROTEIN	GOBP_RESPONSE_TO_TOPOLOGICALLY_INCORRECT_PROTEIN	121	0.51846	1.97433	7.21767e-06	0.00149815	0.00135718	1740	tags=34%, list=15%, signal=29%	ATF3/HSPA6/PPP1R15A/DNAJB1/HSPA1L/HSPA1B/SDF2L1/HSPH1/PTPN1/HSPA2/DNAJB4/EIF2AK3/HSPB8/DDIT3/BAG3/BCL2L11/BAX/PIK3R1/UBE2W/DNAJA1/STC2/CTH/ERN1/DNAJB5/HSPA14/RNF126/TMEM33/HSPA1A/TM7SF3/DNAJB14/HSPB2/DNAJB9/UGGT2/PACRG/QRICH1/THBS4/HSPA13/XBP1/SERPINH1/DNAJC3/HERPUD1
GOBP_RESPONSE_TO_PEPTIDE_HORMONE	GOBP_RESPONSE_TO_PEPTIDE_HORMONE	341	0.384139	1.69684	7.03244e-06	0.00149815	0.00135718	888	tags=16%, list=8%, signal=15%	AREG/EGR1/NR4A2/NR4A1/NR4A3/ARG1/SOCS3/GDF15/INHBB/MYC/EGR2/BTG2/PTGS2/EDNRB/PDK4/JUND/TIMP4/OXTR/ADM/PNPLA3/IGFBP1/CPEB1/SH2B2/ADCY8/NAMPT/PTPN1/REG1A/INSR/SOCS2/NR1H4/ZFP36L1/RPS6KB1/BAIAP2/USO1/KLF15/BMP7/FOXO1/HDAC5/NDEL1/PLA2G1B/PIK3R2/FUT7/PIK3R1/CPS1/MC4R/FOXC2/TH/KBTBD2/TLR2/AGT/STC2/PPARG/RPE65/EREG/KANK1
GOCC_COMPLEX_OF_COLLAGEN_TRIMERS	GOCC_COMPLEX_OF_COLLAGEN_TRIMERS	19	-0.821378	-2.13965	1.06406e-05	0.00213739	0.00193627	189	tags=58%, list=2%, signal=57%	COL4A2/COL2A1/COL4A1/COL10A1/COL16A1/COL5A1/COL3A1/COL5A2/COL1A2/COL1A1/LUM
GOBP_POSITIVE_REGULATION_OF_INTRINSIC_APOPTOTIC_SIGNALING_PATHWAY	GOBP_POSITIVE_REGULATION_OF_INTRINSIC_APOPTOTIC_SIGNALING_PATHWAY	48	0.65902	2.18125	1.45238e-05	0.00266	0.0024097	658	tags=23%, list=6%, signal=22%	S100A8/S100A9/PMAIP1/MYC/PLAGL2/MCL1/DDIT3/FBXW7/BCL2L11/BAX/NKX3-1
GOBP_MITOTIC_SISTER_CHROMATID_SEGREGATION	GOBP_MITOTIC_SISTER_CHROMATID_SEGREGATION	135	-0.497156	-1.9265	1.43832e-05	0.00266	0.0024097	2752	tags=41%, list=24%, signal=31%	ATM/BUB1/NUP62/NAA10/CDCA8/CHMP1A/CHMP5/ANAPC15/KIF22/PSMG2/NAA50/TTN/CDK5RAP2/PIBF1/NEK2/REC8/SMC4/KNTC1/SMC2/FBXO5/CHMP6/NUMA1/PDS5A/PLK1/PTTG2/SPDL1/KIF18A/CENPC/CDC23/KIF14/TUBG1/KIF23/MAD2L1/KIF2C/KIF4A/PTTG3P/CDC6/AURKB/PTTG1/ZWINT/PSRC1/CENPF/NCAPG/CDC20/CCNB1/TRIP13/KIF18B/TTK/UBE2C/BUB1B/PRC1/NDC80/NUSAP1/CEP55/DLGAP5
GOBP_DEFENSE_RESPONSE_TO_BACTERIUM	GOBP_DEFENSE_RESPONSE_TO_BACTERIUM	197	0.443121	1.8298	1.41759e-05	0.00266	0.0024097	950	tags=21%, list=8%, signal=19%	S100A12/S100A8/FGB/S100A9/SERPINE1/PPBP/CEBPB/CLEC4E/FGA/RNASE2/CFP/CCL20/CHGA/EPHA2/IL6R/NOS2/FPR2/IGHV4-28/BCL3/KLK5/C5AR1/SPINK5/FGR/DEFA4/HP/PLAC8/NR1H4/SLC11A1/ELANE/TLR4/AZU1/IGHV4-34/PLA2G1B/ADAM17/TLR2/SPAG11B/SELP/RIPK2/BPI/IGHV3-72/HTN1
GOBP_POSITIVE_REGULATION_OF_MIRNA_TRANSCRIPTION	GOBP_POSITIVE_REGULATION_OF_MIRNA_TRANSCRIPTION	41	0.685716	2.18457	1.91043e-05	0.00328562	0.00297645	1538	tags=44%, list=13%, signal=38%	FOS/KLF4/EGR1/JUN/MYC/FOSL1/FOXO3/KLF5/TEAD1/NR1H2/PPARG/GNL3/IL10/SMAD1/SRF/ETS1/FGF2/SPI1
GOBP_REGULATION_OF_MIRNA_TRANSCRIPTION	GOBP_REGULATION_OF_MIRNA_TRANSCRIPTION	55	0.62785	2.14653	1.88148e-05	0.00328562	0.00297645	1538	tags=42%, list=13%, signal=36%	FOS/KLF4/EGR1/JUN/MYC/FOSL1/FOXO3/KLF5/SOX9/RARA/TEAD1/NR1H2/PPARG/GNL3/NFATC3/IL10/SMAD1/SRF/ETS1/NFIB/GATA6/FGF2/SPI1
GOBP_REGULATION_OF_MYELOID_CELL_DIFFERENTIATION	GOBP_REGULATION_OF_MYELOID_CELL_DIFFERENTIATION	160	0.458195	1.82747	1.95227e-05	0.00328562	0.00297645	1981	tags=30%, list=17%, signal=25%	FOS/PF4/CEBPB/ZBTB16/ZFP36/MYC/TNFAIP6/NFKBIA/TAL1/CSF3R/TOB2/FOXO3/TRIB1/HSPA1B/IRF7/EVI2B/ZFP36L1/KLF10/IL5/TLR4/FBXW7/RARA/PIK3R1/IFNG/INPP5D/GATA1/CEACAM1/INHBA/HSPA1A/HOXA5/LYN/PRMT1/HOXA7/MAPK14/IL23A/ETS1/CCR1/SPI1/MED1/APCS/POU4F1/TFE3/TNF/STAT3/CNOT4/HSF1/ADIPOQ/P4HTM
GOBP_REGULATION_OF_APOPTOTIC_SIGNALING_PATHWAY	GOBP_REGULATION_OF_APOPTOTIC_SIGNALING_PATHWAY	296	0.389184	1.69185	2.06233e-05	0.0033795	0.0030615	1099	tags=17%, list=9%, signal=16%	S100A8/FGB/NR4A2/PF4/S100A9/SERPINE1/ATF3/FGG/PMAIP1/TNFAIP3/FGA/INHBB/MYC/VNN1/PTGS2/TNFRSF12A/HSPA1B/PLAGL2/MCL1/PTPN1/TRAF2/EIF2AK3/CDKN2D/ACKR3/DDIT3/RPS6KB1/FBXW7/NME5/LMNA/BCL2L11/IFI6/BCL10/BAX/MDM2/NKX3-1/CX3CL1/PAK5/HYAL2/DNAJA1/AGT/CTH/HMOX1/SNAI1/GATA1/INHBA/PIK3CB/HSPA1A/PDX1/MAPK8IP2/BCL2L1
GOBP_COLLAGEN_CATABOLIC_PROCESS	GOBP_COLLAGEN_CATABOLIC_PROCESS	36	-0.698366	-2.16416	2.27144e-05	0.00344982	0.0031252	1003	tags=31%, list=9%, signal=28%	CTSB/CTSK/MRC2/MMP3/ADAMTS3/MMP7/MMP9/MMP2/FAP/MMP1/MMP12
GOBP_REGULATION_OF_DNA_TEMPLATED_TRANSCRIPTION_IN_RESPONSE_TO_STRESS	GOBP_REGULATION_OF_DNA_TEMPLATED_TRANSCRIPTION_IN_RESPONSE_TO_STRESS	44	0.652096	2.1322	2.19678e-05	0.00344982	0.0031252	1237	tags=34%, list=11%, signal=31%	EGR1/JUN/CEBPB/ATF3/KLF2/DNAJB1/CITED2/MT3/DDIT3/BAG3/VEGFA/ANKRD2/HMOX1/HSPA1A/MAPK7
GOBP_CELLULAR_RESPONSE_TO_UNFOLDED_PROTEIN	GOBP_CELLULAR_RESPONSE_TO_UNFOLDED_PROTEIN	75	0.58224	2.05785	2.24071e-05	0.00344982	0.0031252	1740	tags=36%, list=15%, signal=31%	ATF3/HSPA6/PPP1R15A/HSPA1L/HSPA1B/PTPN1/HSPA2/EIF2AK3/HSPB8/DDIT3/BAG3/BCL2L11/BAX/PIK3R1/STC2/CTH/ERN1/HSPA14/TMEM33/HSPA1A/TM7SF3/DNAJB9/PACRG/QRICH1/HSPA13/XBP1/HERPUD1
GOBP_ORGANELLE_FISSION	GOBP_ORGANELLE_FISSION	345	-0.384097	-1.64642	2.51768e-05	0.00373276	0.00338151	2346	tags=29%, list=20%, signal=24%	KIF22/SUN1/PSMG2/SLC25A46/WNT4/NAA50/TTN/CDK5RAP2/PIBF1/PEX11B/INS/NEK2/ACOT8/INCENP/EGF/TOP2B/REC8/P3H4/SMC4/KNTC1/SMC2/SPAST/FBXO5/CHMP6/NUMA1/PDS5A/AAAS/PLK1/UBXN2B/MYO19/TEX15/PTTG2/SPDL1/SPICE1/SIRT7/RMI1/PEX11A/PSMC3IP/CDC25C/CCNE2/TDRKH/SLC2A8/IL1A/KIF18A/PHB2/LRP5/CCNE1/TOM1L1/CORO1C/CENPC/MTFR1/EPS8/NME6/RAD51/WNT5A/FLNA/CDC23/KIF14/PDE3A/TUBG1/KIF23/MAD2L1/KIF2C/C11orf80/KIF4A/PTTG3P/CK…
GOCC_VESICLE_LUMEN	GOCC_VESICLE_LUMEN	285	0.395585	1.71847	2.85333e-05	0.00413202	0.0037432	908	tags=14%, list=8%, signal=14%	S100A12/S100A8/FGB/PF4/S100A9/SERPINE1/PPBP/FGG/MNDA/ARG1/FGA/RNASE2/CFP/CRISPLD2/HSPA6/S100P/CDA/ALB/FCN1/OLFM4/BIN2/SRGN/SERPINA1/APOH/FGR/DEFA4/HP/PLAC8/GCA/HK3/ELANE/AZU1/ALOX5/CRISP3/CXCL1/VEGFA/FASLG/ITIH3/PRTN3/PDGFA/BPI
GOBP_FAT_CELL_DIFFERENTIATION	GOBP_FAT_CELL_DIFFERENTIATION	188	0.444369	1.81979	3.08519e-05	0.00436624	0.00395539	1312	tags=22%, list=11%, signal=20%	KLF4/NR4A2/NR4A1/CEBPB/ZBTB16/ZFP36/NR4A3/CEBPD/INHBB/NOCT/EGR2/PTGS2/RGS2/CDS1/STEAP4/HES1/KLF5/PNPLA3/ZFPM2/ARNTL/ID4/PLAC8/DDIT3/ZFP36L1/BMP7/FOXO1/DUSP10/PIAS1/ALOX5/ADRB1/LMO3/PPARG/BBS7/GNB3/ZNF516/DLK2/ZFP36L2/PIM1/BBS4/MAPK14/PER2/ANKRD26
GOBP_RESPONSE_TO_INORGANIC_SUBSTANCE	GOBP_RESPONSE_TO_INORGANIC_SUBSTANCE	444	0.345201	1.56385	3.50363e-05	0.00484825	0.00439204	1246	tags=15%, list=11%, signal=14%	FOS/FOSB/AREG/S100A8/FGB/JUNB/JUN/FGG/MT1M/NR4A3/TNFAIP3/ARG1/FGA/INHBB/MYC/AQP9/PTGS2/KLF2/EDNRB/FOSL1/HBB/HOMER1/JUND/FOXO3/RHOB/GPR37/ADCY8/MT3/TRAF2/MT1HL1/EIF2AK3/HP/GLRX2/MT1X/KDM6B/NPTX1/PON1/DPEP1/ADCY1/BMP7/TXNRD2/FOXO1/LIG4/CPS1/TH/KCNK3/KCNA5/CPNE6/CCR7/ERN1/PDGFA/PPP5C/IGFBP2/ALOX5AP/HMOX1/MYOG/NEUROD2/CYP1B1/IL10/PDX1/MT2A/RYR3/AANAT/CER1/TNFRSF11B/MT4/MAPK7/SIRPA
GOBP_REGULATION_OF_DNA_BINDING_TRANSCRIPTION_FACTOR_ACTIVITY	GOBP_REGULATION_OF_DNA_BINDING_TRANSCRIPTION_FACTOR_ACTIVITY	355	0.367287	1.6309	3.97874e-05	0.00538601	0.00487919	1665	tags=22%, list=14%, signal=20%	S100A12/S100A8/KLF4/RGCC/IL18RAP/S100A9/TNFAIP3/NFKBIA/FOSL1/PELI1/PROX1/TRIB1/HSPA1B/HES1/BCL3/BHLHE40/ADCY8/IL1RAP/FZD4/TRAF2/HCK/NR1H4/DDIT3/ERC1/IRAK3/RELN/IL5/TICAM1/NFKBIE/TLR4/NR0B2/ADCY1/BMP7/TRAF5/HDAC5/BCL10/PLA2G1B/PPRC1/CDKN2A/NKX3-1/CX3CL1/BTK/TLR2/VEGFA/AIM2/AGT/CTH/PPARG/RIPK2/TRIM15/HMOX1/NEUROD2/NTSR1/HIPK2/CYP1B1/CRNN/RNF25/HSPA1A/IL10/PEX14/PIM1/TAF12/IL18R1/SRF/MED13/DHX9/PLPP…
GOBP_SPINDLE_ORGANIZATION	GOBP_SPINDLE_ORGANIZATION	155	-0.457627	-1.79057	5.07554e-05	0.00658446	0.00596487	2173	tags=28%, list=19%, signal=23%	NEK2/INCENP/GPSM2/TUBGCP5/HAUS7/SPAST/FBXO5/CHMP6/NUMA1/EML1/AAAS/PLK1/SPICE1/AUNIP/GNAI1/CCDC69/HDAC3/TUBB/CENPJ/TUBGCP4/FLNA/TUBG1/KIF23/TUBGCP3/SAC3D1/KIF4A/AURKB/KIF15/STIL/BORA/PSRC1/ASPM/CCNB2/CDC20/CCNB1/TTK/GOLGA8A/PRC1/AURKA/TPX2/SPC25/KIF11/NDC80/DLGAP5
GOBP_MITOTIC_NUCLEAR_DIVISION	GOBP_MITOTIC_NUCLEAR_DIVISION	232	-0.413735	-1.70487	5.01798e-05	0.00658446	0.00596487	1930	tags=27%, list=17%, signal=23%	KNTC1/SMC2/SPAST/FBXO5/CHMP6/NUMA1/PDS5A/AAAS/PLK1/UBXN2B/PTTG2/SPDL1/SPICE1/SIRT7/CDC25C/IL1A/KIF18A/PHB2/LRP5/TOM1L1/CENPC/EPS8/NME6/FLNA/CDC23/KIF14/TUBG1/KIF23/MAD2L1/KIF2C/KIF4A/PTTG3P/CDC6/AURKB/KIF15/EDN1/PTTG1/BORA/KIF20B/ZWINT/PSRC1/CENPF/CHEK1/NCAPG/CDC20/CCNB1/TRIP13/KIF18B/TTK/UBE2C/BUB1B/PRC1/AURKA/IL1B/TPX2/BMP4/IGF1/KIF11/NDC80/NUSAP1/CEP55/DLGAP5
GOMF_INTEGRIN_BINDING	GOMF_INTEGRIN_BINDING	135	-0.479464	-1.85794	5.30502e-05	0.0067417	0.00610732	1228	tags=25%, list=11%, signal=23%	ADAM22/COMP/EMP2/EDIL3/CD226/GPNMB/ADAM23/ACTN3/ITGA2/VWF/ITGAL/GFRA1/ITGBL1/JAM2/ACTN1/ITGB6/EMILIN1/ECM2/FBN1/FBLN1/ITGA4/COL16A1/TGFBI/FN1/IL1B/COL5A1/EGFL6/COL3A1/IGF1/PTN/TSPAN8/FAP/CXCL12/FBLN5
GOMF_HEPARIN_BINDING	GOMF_HEPARIN_BINDING	125	-0.48791	-1.86308	5.44831e-05	0.00678533	0.00614684	1388	tags=30%, list=12%, signal=27%	PGF/TENM1/F11/VEGFB/IMPG2/COMP/FSTL1/APOE/GPNMB/CFH/POSTN/LXN/CCL8/LPA/LIPC/PRELP/SLIT3/SOD3/IMPG1/ECM2/NELL2/FBN1/FGF7/PCOLCE/ADAMTS3/SERPINA5/LIPG/LTBP2/SERPINE2/FN1/SFRP1/COL5A1/BMP4/LTF/PTN/THBS2/CXCL10/CXCL11
GOMF_MAP_KINASE_PHOSPHATASE_ACTIVITY	GOMF_MAP_KINASE_PHOSPHATASE_ACTIVITY	14	0.848784	2.10834	5.78237e-05	0.00706017	0.00639582	875	tags=64%, list=7%, signal=60%	DUSP1/DUSP2/DUSP6/DUSP5/DUSP7/DUSP4/DUSP14/DUSP10/DUSP8
GOBP_RESPONSE_TO_CORTICOSTEROID	GOBP_RESPONSE_TO_CORTICOSTEROID	138	0.465228	1.80469	6.63626e-05	0.00794692	0.00719913	1115	tags=20%, list=10%, signal=18%	FOS/FOSB/AREG/ZFP36/DDIT4/ARG1/KLF9/PTGS2/FOSL1/FOXO3/ADM/ZFP36L1/RPS6KB1/STC1/SLIT2/BCL2L11/CPS1/TH/ACSBG1/ACE/IGFBP2/CYP1B1/FAM107A/IL10/ZFP36L2/PDX1/AANAT
GOMF_MAP_KINASE_TYROSINE_SERINE_THREONINE_PHOSPHATASE_ACTIVITY	GOMF_MAP_KINASE_TYROSINE_SERINE_THREONINE_PHOSPHATASE_ACTIVITY	11	0.871605	2.05933	6.77665e-05	0.00796193	0.00721273	875	tags=82%, list=7%, signal=76%	DUSP1/DUSP2/DUSP6/DUSP5/DUSP7/DUSP4/DUSP14/DUSP10/DUSP8
GOCC_BASEMENT_MEMBRANE	GOCC_BASEMENT_MEMBRANE	71	-0.561547	-1.9476	7.43287e-05	0.0085712	0.00776467	1575	tags=30%, list=13%, signal=26%	COL18A1/COL4A2/LAMC1/COL2A1/FRAS1/LOXL2/LAMA2/COL4A1/NID2/LAMC3/FBN1/FBLN1/ATRNL1/LAMB3/TGFBI/FN1/SERPINF1/COL5A1/EGFL6/THBS2/COL15A1
GOBP_RESPONSE_TO_CORTICOSTERONE	GOBP_RESPONSE_TO_CORTICOSTERONE	15	0.821692	2.07215	8.00172e-05	0.0090594	0.00820693	186	tags=27%, list=2%, signal=26%	FOS/FOSB/FOSL1/FOXO3
GOMF_GLUCOCORTICOID_RECEPTOR_BINDING	GOMF_GLUCOCORTICOID_RECEPTOR_BINDING	13	0.858417	2.0918	8.9591e-05	0.00950306	0.00860885	457	tags=38%, list=4%, signal=37%	NR4A2/NR4A1/CEBPB/NR4A3/NRIP1
GOBP_DEFENSE_RESPONSE_TO_FUNGUS	GOBP_DEFENSE_RESPONSE_TO_FUNGUS	37	0.667953	2.06185	8.7517e-05	0.00950306	0.00860885	1543	tags=49%, list=13%, signal=42%	S100A12/S100A8/S100A9/CLEC4E/ARG1/CHGA/DEFA4/IL17RA/ELANE/BCL10/USP15/ZBP1/HTN1/HTN3/DEFA5/SPI1/HRG/IL36RN
GOBP_PHOSPHATIDYLCHOLINE_CATABOLIC_PROCESS	GOBP_PHOSPHATIDYLCHOLINE_CATABOLIC_PROCESS	13	-0.845869	-1.99453	9.30925e-05	0.00950306	0.00860885	523	tags=54%, list=4%, signal=51%	LIPC/ENPP2/GDPD3/PLA2G4A/PLA2G10/APOC1/PLA2G7
GOMF_METALLOENDOPEPTIDASE_ACTIVITY	GOMF_METALLOENDOPEPTIDASE_ACTIVITY	84	-0.526175	-1.86815	9.2773e-05	0.00950306	0.00860885	1941	tags=30%, list=17%, signal=25%	ADAMTS2/BMP1/PHEX/ADAMTS5/PMPCA/MMP10/CLCA1/CLCA4/ADAM22/PITRM1/ADAM23/MIPEP/ADAM29/ADAMTSL3/PAPPA2/MMP3/ADAM12/ADAMTS6/ADAMTS3/MMP7/MMP9/MMP2/ADAMDEC1/MMP1/MMP12
GOBP_SKELETAL_MUSCLE_ORGAN_DEVELOPMENT	GOBP_SKELETAL_MUSCLE_ORGAN_DEVELOPMENT	126	0.477973	1.82788	9.27954e-05	0.00950306	0.00860885	1340	tags=22%, list=11%, signal=20%	FOS/EGR1/NR4A1/ATF3/MAFF/EGR2/BTG2/HOMER1/BASP1/KLF5/ANKRD1/CITED2/ARNTL/FOXN2/RPS6KB1/SAP30/RCAN1/MYOZ2/MYOG/LARGE1/AKIRIN1/FOXL2/FXR1/BIN3/KEL/MAPK14/RBFOX1/MYOZ1
GOMF_NUCLEAR_RECEPTOR_BINDING	GOMF_NUCLEAR_RECEPTOR_BINDING	127	0.469512	1.79548	9.06779e-05	0.00950306	0.00860885	2177	tags=25%, list=19%, signal=21%	NR4A2/NR4A1/CEBPB/NR4A3/OASL/JUND/PROX1/TOB2/GAS2L1/NR1H4/NRIP1/NR0B2/NCOA3/LRIF1/NKX3-1/ARID5A/NR1H2/PPARG/FOXL2/MED13/WBP2/ACTN4/JMJD1C/MED1/PRKCB/TACC1/FLT3/BAZ2A/MED17/PRAME/NCOA1/RNF6
GOMF_SULFUR_COMPOUND_BINDING	GOMF_SULFUR_COMPOUND_BINDING	203	-0.417735	-1.68953	0.000100219	0.0100656	0.00911842	1407	tags=23%, list=12%, signal=21%	SULT1A1/PGF/TENM1/F11/ZCCHC4/VEGFB/IMPG2/COMP/CD34/FSTL1/APOE/PCCA/GPNMB/CFH/POSTN/LXN/CCL8/ITGA2/ILVBL/GSTM4/MCCC1/LPA/LIPC/PRELP/SLIT3/SOD3/IMPG1/GAL3ST4/ECM2/NELL2/FBN1/FGF7/PCOLCE/ADAMTS3/SERPINA5/LIPG/LTBP2/SERPINE2/FN1/SFRP1/COL5A1/BMP4/LTF/PTN/THBS2/CXCL10/CXCL11
GOBP_MITOTIC_SPINDLE_ORGANIZATION	GOBP_MITOTIC_SPINDLE_ORGANIZATION	105	-0.503612	-1.85773	0.000105797	0.0104571	0.00947315	885	tags=18%, list=8%, signal=17%	FLNA/TUBG1/KIF23/KIF4A/AURKB/KIF15/STIL/BORA/PSRC1/CDC20/CCNB1/TTK/PRC1/AURKA/TPX2/SPC25/KIF11/NDC80/DLGAP5
GOBP_RESPONSE_TO_PEPTIDE	GOBP_RESPONSE_TO_PEPTIDE	418	0.341258	1.54128	0.000109983	0.010701	0.00969402	888	tags=16%, list=8%, signal=15%	AREG/EGR1/NR4A2/NR4A1/NR4A3/TNFAIP3/ARG1/SOCS3/GDF15/INHBB/MYC/EGR2/BTG2/PTGS2/KLF2/EDNRB/NFKBIA/PDK4/JUND/TIMP4/FOXO3/OXTR/ADM/FPR2/PNPLA3/EPHA4/IGFBP1/CPEB1/SH2B2/ADCY8/NAMPT/PTPN1/REG1A/INSR/SOCS2/NR1H4/ZFP36L1/RPS6KB1/BAIAP2/TLR4/USO1/KLF15/BMP7/FOXO1/HDAC5/NDEL1/BCL2L11/PLA2G1B/PIK3R2/MDM2/FUT7/PIK3R1/CPS1/MC4R/FOXC2/TH/KBTBD2/TLR2/AGT/STC2/PPARG/RPE65/EREG/RIPK2/KANK1
GOBP_RESPONSE_TO_CALCIUM_ION	GOBP_RESPONSE_TO_CALCIUM_ION	116	0.480061	1.81205	0.000111747	0.0107053	0.00969799	540	tags=11%, list=5%, signal=11%	FOS/FOSB/FGB/JUNB/JUN/FGG/FGA/INHBB/HOMER1/JUND/ADCY8/DPEP1/ADCY1
GOBP_GLYCEROPHOSPHOLIPID_CATABOLIC_PROCESS	GOBP_GLYCEROPHOSPHOLIPID_CATABOLIC_PROCESS	19	-0.777189	-2.02454	0.000119036	0.0112308	0.010174	523	tags=37%, list=4%, signal=35%	LIPC/ENPP2/GDPD3/PLA2G4A/PLA2G10/APOC1/PLA2G7
GOBP_POSITIVE_REGULATION_OF_CELL_CYCLE_PROCESS	GOBP_POSITIVE_REGULATION_OF_CELL_CYCLE_PROCESS	176	-0.436715	-1.74615	0.000130215	0.01206	0.0109251	1315	tags=22%, list=11%, signal=19%	CYP1A1/CDC25C/IL1A/PHB2/PLCG2/LRP5/CDK4/CENPJ/CDK10/RRM1/WNT5A/TFDP1/CDC23/KIF14/KIF23/MAD2L1/DTL/CDC6/AURKB/STIL/EDN1/PLK4/E2F8/KIF20B/DBF4/RAD51AP1/CCNB1/UBE2C/EZH2/ECT2/AURKA/IL1B/CDK1/IGF1/NDC80/NUSAP1/DLGAP5/RRM2
GOCC_RNA_POLYMERASE_II_TRANSCRIPTION_REGULATOR_COMPLEX	GOCC_RNA_POLYMERASE_II_TRANSCRIPTION_REGULATOR_COMPLEX	203	0.412411	1.71552	0.000131697	0.01206	0.0109251	826	tags=14%, list=7%, signal=14%	FOS/JUNB/JUN/CEBPB/ATF3/MAFF/CEBPD/MYC/NFIL3/FOSL1/BATF3/FOSL2/JUND/NFE2/TAF5/ARNTL/MAFG/POU2AF1/DDIT3/BACH2/BATF/RARA/TLE4/TEAD1/TAF5L/CREM/HYAL2/NR1H2/PPARG
GOBP_T_CELL_MIGRATION	GOBP_T_CELL_MIGRATION	50	-0.599132	-1.9517	0.000152286	0.0137432	0.01245	727	tags=24%, list=6%, signal=23%	WNT5A/ITGAL/PYCARD/STK39/OXSR1/GPR183/ITGA4/PIK3CG/CCL21/CXCL12/CXCL10/CXCL11
GOBP_REGULATION_OF_EPIDERMAL_GROWTH_FACTOR_ACTIVATED_RECEPTOR_ACTIVITY	GOBP_REGULATION_OF_EPIDERMAL_GROWTH_FACTOR_ACTIVATED_RECEPTOR_ACTIVITY	23	0.721187	2.04205	0.000157481	0.014009	0.0126908	874	tags=39%, list=7%, signal=36%	AREG/HBEGF/BTC/ADORA1/FBXW7/ADAM17/GPRC5A/CBLB/EREG
GOBP_LYMPHOCYTE_CHEMOTAXIS	GOBP_LYMPHOCYTE_CHEMOTAXIS	45	-0.612391	-1.96976	0.000165818	0.014341	0.0129915	947	tags=31%, list=8%, signal=29%	WNT5A/CCL8/CCL4/STK39/OXSR1/CCL11/GPR183/CCL13/PIK3CG/CCL19/CCL21/CCL18/CXCL10/CXCL11
GOBP_RESPONSE_TO_EXTRACELLULAR_STIMULUS	GOBP_RESPONSE_TO_EXTRACELLULAR_STIMULUS	401	0.341447	1.52748	0.00016401	0.014341	0.0129915	1334	tags=17%, list=11%, signal=16%	FOS/NR4A2/ATF3/ZFP36/PMAIP1/ARG1/CDKN1A/GDF15/INHBB/NOCT/PTGS2/ALB/CYP27B1/PDK4/FOSL1/PROX1/FOXO3/GABARAPL3/ADM/PPM1D/MT3/GAS2L1/EIF2AK3/MAP1LC3C/CDKN2D/NR1H4/DDIT3/GLRX2/RPS6KB1/KLF10/STC1/PON1/RARA/BMP7/FOXO1/TYR/LDLR/BCL10/UPP1/NUCB2/ADRB1/CPS1/MC4R/CHSY1/TH/KCNB1/STC2/ACE/NR1H2/PPARG/SLC6A4/IGFBP2/HMOX1/CYP1B1/FAM107A/PDX1/PIM1/SRD5A2/TNFRSF11B/BBS4/LYN/MAPK14/POMC/CDKN2B/BMPR2/SRF/FGF23/ULK1
GOBP_RESPONSE_TO_STEROID_HORMONE	GOBP_RESPONSE_TO_STEROID_HORMONE	291	0.366519	1.59076	0.000179392	0.0153024	0.0138625	1196	tags=15%, list=10%, signal=14%	FOS/FOSB/AREG/ZFP36/DDIT4/NR4A3/ARG1/PER1/KLF9/PTGS2/FOSL1/FOXO3/OXTR/HSPA1B/ADM/ARNTL/ZFP36L1/RPS6KB1/STC1/SLIT2/BMP7/SCGB2A1/BCL2L11/NKX3-1/CPS1/TH/TLR2/LMO3/ACSBG1/CYP7B1/ACE/CLDN4/IGFBP2/CYP1B1/FAM107A/HSPA1A/IL10/ZFP36L2/PDX1/AANAT/SRD5A2/TFPI/ATP1A2
GOBP_T_CELL_CHEMOTAXIS	GOBP_T_CELL_CHEMOTAXIS	20	-0.751031	-1.96884	0.000185241	0.0155878	0.014121	574	tags=40%, list=5%, signal=38%	WNT5A/STK39/OXSR1/GPR183/PIK3CG/CCL21/CXCL10/CXCL11
GOBP_FEMALE_MEIOTIC_NUCLEAR_DIVISION	GOBP_FEMALE_MEIOTIC_NUCLEAR_DIVISION	19	-0.768366	-2.00156	0.000199847	0.0164006	0.0148573	239	tags=32%, list=2%, signal=31%	CCNB2/TRIP13/TTK/AURKA/NDC80/TOP2A
GOBP_REGULATION_OF_EPITHELIAL_CELL_APOPTOTIC_PROCESS	GOBP_REGULATION_OF_EPITHELIAL_CELL_APOPTOTIC_PROCESS	77	0.532322	1.89195	0.000204295	0.0164006	0.0148573	1078	tags=18%, list=9%, signal=17%	FGB/RGCC/SERPINE1/FGG/ZFP36/TNFAIP3/FGA/FOXO3/ZFP36L1/PLA2G1B/FASLG/HMOX1/IL10/PDX1
GOBP_INTRINSIC_APOPTOTIC_SIGNALING_PATHWAY	GOBP_INTRINSIC_APOPTOTIC_SIGNALING_PATHWAY	241	0.386624	1.62959	0.000205435	0.0164006	0.0148573	1099	tags=18%, list=9%, signal=17%	S100A8/S100A9/CEBPB/DDIT4/PMAIP1/CDKN1A/MYC/VNN1/PTGS2/PPP1R15A/EPHA2/BCL3/PLAGL2/RNF186/MCL1/PTPN1/TRAF2/EIF2AK3/CDKN2D/ACKR3/DDIT3/FBXW7/NME5/BCL2L11/IFI6/BAX/MDM2/NKX3-1/PIK3R1/TNFRSF10B/NBN/DNAJA1/ERN1/HMOX1/AEN/SNAI1/CASP6/HIPK2/CYP1B1/PIK3CB/HSPA1A/PDX1/BCL2L1
GOBP_RESPONSE_TO_XENOBIOTIC_STIMULUS	GOBP_RESPONSE_TO_XENOBIOTIC_STIMULUS	342	0.354227	1.56815	0.000203921	0.0164006	0.0148573	1453	tags=19%, list=12%, signal=17%	FOS/FOSB/CD69/S100A12/JUN/DUSP6/ARG1/PDE4B/MYC/PTGS2/GSTA3/FOSL1/AOX1/TIMP4/NOS2/FOXO3/OXTR/CYP3A5/ANKRD1/CYP2A7/HTR2B/SLC1A3/RPS6KB1/RAD54B/DPEP1/ADCY1/TXNRD2/ACSM1/NKX3-1/GPR52/CPS1/TH/CDK9/ADAM17/CXCR4/AOC2/AIM2/KCNK3/KCNH2/ACE/TOP1/SLC6A4/PDGFA/IGFBP2/HMOX1/AKR1C1/SMOX/PLIN2/CYP1B1/INHBA/DRD3/IL10/PDX1/SRD5A2/TNFRSF11B/TERF1/LYN/ADCYAP1R1/REN/SULT1B1/GATA6/HTR2A/LPO/TXNIP/BCAR3
GOBP_REGULATION_OF_WNT_SIGNALING_PATHWAY_PLANAR_CELL_POLARITY_PATHWAY	GOBP_REGULATION_OF_WNT_SIGNALING_PATHWAY_PLANAR_CELL_POLARITY_PATHWAY	11	-0.857455	-1.97923	0.000208583	0.0164411	0.0148941	611	tags=36%, list=5%, signal=34%	DKK1/SFRP1/GPC3/DACT1
GOBP_ENDODERMAL_CELL_DIFFERENTIATION	GOBP_ENDODERMAL_CELL_DIFFERENTIATION	36	-0.646094	-2.00217	0.00021743	0.0166798	0.0151103	232	tags=28%, list=2%, signal=27%	DKK1/ITGA4/HNF1B/LAMB3/MMP9/FN1/COL5A1/MMP2/COL5A2/SOX17
GOBP_CELLULAR_RESPONSE_TO_PEPTIDE_HORMONE_STIMULUS	GOBP_CELLULAR_RESPONSE_TO_PEPTIDE_HORMONE_STIMULUS	243	0.381391	1.60531	0.000214351	0.0166798	0.0151103	2465	tags=31%, list=21%, signal=25%	NR4A2/NR4A1/NR4A3/ARG1/SOCS3/GDF15/INHBB/MYC/PDK4/PNPLA3/IGFBP1/CPEB1/SH2B2/ADCY8/NAMPT/PTPN1/INSR/SOCS2/NR1H4/ZFP36L1/RPS6KB1/BAIAP2/USO1/FOXO1/HDAC5/NDEL1/PLA2G1B/PIK3R2/FUT7/PIK3R1/CPS1/FOXC2/AGT/PPARG/RPE65/KANK1/CYP1B1/CEACAM1/IRS2/LYN/LPIN1/PIP4K2A/BCAR3/LHCGR/INSRR/PRKCB/IRS4/XBP1/GCK/TSHR/IDE/STAT3/CA2/IGF1R/HSF1/ADIPOQ/SLC39A14/FGF21/GHR/CRK/JAK2/VAMP2/ESRRA/CYP11B2/INSIG2/CYP11A1/SREBF1…
GOBP_CELLULAR_RESPONSE_TO_LIPID	GOBP_CELLULAR_RESPONSE_TO_LIPID	487	0.325192	1.47698	0.000219647	0.0166798	0.0151103	1073	tags=16%, list=9%, signal=15%	CXCL2/PF4/SERPINE1/PPBP/CEBPB/ZFP36/DDIT4/NR4A3/TNFAIP3/ARG1/PDE4B/INHBB/MYC/PER1/KLF9/CYP27B1/EDNRB/NFKBIA/PDK4/CXCL3/NOS2/FOXO3/MRC1/TRIB1/HSPA1B/HES1/ANKRD1/SOX9/IL36G/LILRA2/ADCY8/ARNTL/FZD4/CD55/DEFA4/HCK/BRINP1/NR1H4/ZFP36L1/ELK1/RPS6KB1/NRIP1/STC1/TICAM1/TLR4/RARA/ADCY1/BMP7/NCOA3/SCGB2A1/BCL2L11/LDLR/BCL10/NKX3-1/CX3CL1/ARID5A/CPS1/MAP2K3/CXCL1/TLR2/LMO3/RORB/CYP7B1/ACE/SLC6A4/RIPK2/BPI/M…
GOBP_CELL_CHEMOTAXIS	GOBP_CELL_CHEMOTAXIS	254	0.375445	1.59237	0.000239568	0.0179734	0.0162821	838	tags=18%, list=7%, signal=17%	CXCR2/CXCL2/S100A12/S100A8/DUSP1/PF4/EGR3/S100A9/NR4A1/SERPINE1/PPBP/PDE4B/HBEGF/CCL20/CHGA/TNFAIP6/EPHA2/EDNRB/CSF3R/CXCL3/IL6R/BIN2/FPR2/C5AR1/FLT1/CXADR/ACKR3/CCL23/IL17RA/SLIT2/CXCR1/AZU1/ITGB2/CORO1A/PLA2G1B/ALOX5/CX3CL1/CCL16/ADAM17/CXCR4/CXCL1/ELMO2/VEGFA/ADGRE2/CYP7B1/CCR7
GOMF_14_3_3_PROTEIN_BINDING	GOMF_14_3_3_PROTEIN_BINDING	22	0.757508	2.11193	0.000247203	0.0182289	0.0165136	1115	tags=32%, list=10%, signal=29%	ZFP36/DDIT4/ZFP36L1/NEK1/TBC1D22A/IRS2/AANAT
GOBP_PEPTIDYL_THREONINE_DEPHOSPHORYLATION	GOBP_PEPTIDYL_THREONINE_DEPHOSPHORYLATION	14	0.822208	2.04233	0.000261871	0.0182289	0.0165136	891	tags=43%, list=8%, signal=40%	DUSP1/DUSP5/PPM1D/DUSP10/PDP1/PPP5C
GOBP_RESPONSE_TO_MINERALOCORTICOID	GOBP_RESPONSE_TO_MINERALOCORTICOID	28	0.693449	2.0359	0.000259447	0.0182289	0.0165136	186	tags=14%, list=2%, signal=14%	FOS/FOSB/FOSL1/FOXO3
GOBP_REGULATION_OF_EXTRINSIC_APOPTOTIC_SIGNALING_PATHWAY_VIA_DEATH_DOMAIN_RECEPTORS	GOBP_REGULATION_OF_EXTRINSIC_APOPTOTIC_SIGNALING_PATHWAY_VIA_DEATH_DOMAIN_RECEPTORS	41	0.62861	2.00264	0.000261872	0.0182289	0.0165136	58	tags=17%, list=0%, signal=17%	FGB/SERPINE1/ATF3/FGG/PMAIP1/TNFAIP3/FGA
GOBP_POSITIVE_REGULATION_OF_RELEASE_OF_SEQUESTERED_CALCIUM_ION_INTO_CYTOSOL	GOBP_POSITIVE_REGULATION_OF_RELEASE_OF_SEQUESTERED_CALCIUM_ION_INTO_CYTOSOL	36	-0.64246	-1.99091	0.000262986	0.0182289	0.0165136	1123	tags=28%, list=10%, signal=25%	JPH2/F2R/P2RY6/APLNR/PKD2/CEMIP/CAPN3/CXCL9/CXCL10/CXCL11
GOBP_PHOSPHOLIPID_CATABOLIC_PROCESS	GOBP_PHOSPHOLIPID_CATABOLIC_PROCESS	33	-0.651627	-1.98061	0.000263466	0.0182289	0.0165136	1539	tags=45%, list=13%, signal=40%	PLA2G4C/SMPDL3A/GDE1/IDH1/SCARB1/SMPD1/PLCG2/LIPC/ENPP2/GDPD3/PLA2G4A/LIPG/PLA2G10/APOC1/PLA2G7
GOCC_SPINDLE	GOCC_SPINDLE	293	-0.375563	-1.59119	0.000258774	0.0182289	0.0165136	1992	tags=25%, list=17%, signal=21%	TUBGCP5/TFDP2/HAUS7/CBX3/KNTC1/SPAST/DDX11/FBXO5/NPM1/CHMP6/TTLL12/NUMA1/EML1/NUBP2/AAAS/IL17RB/PLK1/MMS19/UBXN2B/SPDL1/SPICE1/AUNIP/SNCG/MAEA/E4F1/ACOT13/CKAP2/MZT2A/KIF18A/CCDC69/CIAO1/HDAC3/SMC6/TUBGCP4/KIF14/TBL1XR1/TUBG1/KIF23/CAPG/MAD2L1/TUBGCP3/KIF2C/SAC3D1/KIF4A/CDC6/AURKB/PKD2/KIF15/SHCBP1/BORA/PLK4/BIRC5/KIF20B/PSRC1/CENPF/ASPM/HMMR/CDC20/CCNB1/KIF18B/TTK/ECT2/BUB1B/UMOD/PRC1/AURKA/CDK1…
GOBP_INTRINSIC_APOPTOTIC_SIGNALING_PATHWAY_IN_RESPONSE_TO_ENDOPLASMIC_RETICULUM_STRESS	GOBP_INTRINSIC_APOPTOTIC_SIGNALING_PATHWAY_IN_RESPONSE_TO_ENDOPLASMIC_RETICULUM_STRESS	50	0.602031	2.01626	0.000285556	0.0195402	0.0177015	1740	tags=40%, list=15%, signal=34%	CEBPB/PMAIP1/PPP1R15A/RNF186/PTPN1/TRAF2/EIF2AK3/DDIT3/BCL2L11/BAX/TNFRSF10B/ERN1/HSPA1A/PDX1/BCL2L1/BBC3/APAF1/QRICH1/XBP1/HERPUD1
GOBP_POSITIVE_REGULATION_OF_MYELOID_CELL_DIFFERENTIATION	GOBP_POSITIVE_REGULATION_OF_MYELOID_CELL_DIFFERENTIATION	82	0.510619	1.83941	0.000294201	0.0199129	0.0180392	1858	tags=30%, list=16%, signal=26%	FOS/PF4/TAL1/FOXO3/TRIB1/HSPA1B/EVI2B/ZFP36L1/KLF10/IL5/IFNG/INPP5D/GATA1/INHBA/HSPA1A/HOXA5/PRMT1/MAPK14/IL23A/ETS1/CCR1/MED1/POU4F1/TNF/STAT3
GOBP_CELL_DIVISION	GOBP_CELL_DIVISION	452	-0.334118	-1.47239	0.000303956	0.020352	0.0184369	1433	tags=16%, list=12%, signal=15%	MAEA/E4F1/PGF/RUVBL1/CKAP2/CDC25C/CCNE2/GNAI1/IL1A/VEGFB/EPB41L2/CCNE1/TGFB3/ORC6/CENPC/CDK4/TUBB/SOX5/CENPJ/CDCA3/PDGFC/CDC23/KIF14/CENPA/OIP5/KIF23/MAD2L1/CENPT/KIF2C/MYH10/SAC3D1/KIF4A/CCNG2/CKS2/CDC6/AURKB/CDK5/PTTG1/BORA/PLK4/E2F8/KIF20B/ZWINT/PSRC1/CENPF/TGFB2/ASPM/VEGFC/NCAPG/CCNB2/FGF7/CDC20/CCNB1/FGF13/KIF18B/UBE2C/ECT2/BUB1B/PRC1/AURKA/IL1B/CDK1/TPX2/SPC25/KIF11/PTN/NDC80/KIF20A/NUSAP1/…
GOBP_POSITIVE_REGULATION_OF_CALCIUM_ION_TRANSMEMBRANE_TRANSPORT	GOBP_POSITIVE_REGULATION_OF_CALCIUM_ION_TRANSMEMBRANE_TRANSPORT	60	-0.554602	-1.87897	0.000331575	0.0219651	0.0198982	1209	tags=25%, list=10%, signal=23%	PLCG2/JPH2/CALCR/F2R/CACNB3/P2RY6/APLNR/PKD2/STAC/CEMIP/CDK5/CAPN3/CXCL9/CXCL10/CXCL11
GOBP_CELLULAR_RESPONSE_TO_OXYGEN_LEVELS	GOBP_CELLULAR_RESPONSE_TO_OXYGEN_LEVELS	133	0.439421	1.69812	0.000341458	0.0223817	0.0202756	1042	tags=20%, list=9%, signal=18%	RGCC/EGR1/PMAIP1/MYC/PTGS2/PLK3/FOXO3/EPHA4/CPEB1/CITED2/MT3/KCNK2/ZFP36L1/STC1/LMNA/BMP7/FOXO1/MDM2/NKX3-1/VEGFA/STC2/KCNK3/PPARG/HMOX1/HIPK2/PIK3CB
GOBP_PROTEIN_HETEROOLIGOMERIZATION	GOBP_PROTEIN_HETEROOLIGOMERIZATION	20	-0.734406	-1.92526	0.00037677	0.024439	0.0221393	1302	tags=35%, list=11%, signal=31%	CPSF6/RRM1/TMEM120B/PKD2/PRPH2/COL1A2/RRM2
GOBP_POSITIVE_REGULATION_OF_CALCIUM_ION_TRANSPORT_INTO_CYTOSOL	GOBP_POSITIVE_REGULATION_OF_CALCIUM_ION_TRANSPORT_INTO_CYTOSOL	49	-0.586867	-1.9062	0.000393694	0.0245212	0.0222138	1123	tags=27%, list=10%, signal=24%	JPH2/CALCR/F2R/P2RX4/P2RY6/P2RX7/APLNR/PKD2/CEMIP/CAPN3/CXCL9/CXCL10/CXCL11
GOBP_RESPONSE_TO_CAMP	GOBP_RESPONSE_TO_CAMP	81	0.512393	1.84171	0.00039309	0.0245212	0.0222138	692	tags=14%, list=6%, signal=13%	FOS/FOSB/AREG/INHBB/PER1/AQP9/FOSL1/ZFP36L1/STC1/TYR/CPS1
GOBP_CHROMOSOME_SEPARATION	GOBP_CHROMOSOME_SEPARATION	70	-0.529294	-1.83193	0.000394974	0.0245212	0.0222138	855	tags=23%, list=7%, signal=21%	CDC23/MAD2L1/PTTG3P/CDC6/AURKB/PTTG1/ZWINT/CENPF/CCNB1/TRIP13/TTK/UBE2C/BUB1B/NDC80/DLGAP5/TOP2A
GOBP_CELLULAR_RESPONSE_TO_EXTERNAL_STIMULUS	GOBP_CELLULAR_RESPONSE_TO_EXTERNAL_STIMULUS	251	0.36979	1.57181	0.000397726	0.0245212	0.0222138	1334	tags=18%, list=11%, signal=16%	FOS/NR4A2/ATF3/PMAIP1/CDKN1A/INHBB/PTGS2/CDA/ALB/CYP27B1/PDK4/FOSL1/FOXO3/GABARAPL3/ANKRD1/SOX9/PPM1D/GAS2L1/EIF2AK3/MAP1LC3C/TNFRSF8/NR1H4/GLRX2/KLF10/KCNJ2/BAG3/TLR4/FOXO1/BCL10/UPP1/PTGER4/TNFRSF10B/KCNB1/AGT/HMOX1/FAM107A/GADD45A/PIM1/ATP1A2/LYN/CDKN2B/BMPR2/SRF/FGF23/ULK1
GOBP_SKELETAL_SYSTEM_DEVELOPMENT	GOBP_SKELETAL_SYSTEM_DEVELOPMENT	416	-0.338174	-1.47673	0.00039649	0.0245212	0.0222138	2099	tags=25%, list=18%, signal=22%	PLS3/PSEN1/TSKU/COL11A2/RARG/MAPK3/SLC2A10/SCIN/ATG9A/ZNF219/HAND1/TYROBP/SRD5A1/BMP1/PHEX/PBX1/HOXD3/BMP5/HSD17B1/POR/ACVRL1/HOXB7/TRIM45/DLX5/HOXB3/SIX1/RYR1/MGP/HOXB8/WNT5B/LTBP3/COL2A1/HOXB6/SNAI2/ACAN/ALPL/MYF5/SGPL1/HOXD10/COMP/LOXL2/LECT2/SMAD7/NLE1/LRP5/TGFB3/GRHL2/CYTL1/SOX5/DEAF1/TBX3/LRP5L/PDGFC/JAG2/LILRB1/WNT5A/CTSK/BMP6/COL10A1/VCAN/ACTN3/BMP2/PDGFRA/HOXD9/ACVR2B/TP53/FGF18/HOXC10/C…
GOBP_ENDOTHELIAL_CELL_APOPTOTIC_PROCESS	GOBP_ENDOTHELIAL_CELL_APOPTOTIC_PROCESS	52	0.57988	1.95835	0.000442534	0.0267237	0.0242091	186	tags=13%, list=2%, signal=13%	FGB/RGCC/SERPINE1/FGG/TNFAIP3/FGA/FOXO3
GOMF_PROTEIN_TYROSINE_PHOSPHATASE_ACTIVITY	GOMF_PROTEIN_TYROSINE_PHOSPHATASE_ACTIVITY	81	0.510104	1.83348	0.000442534	0.0267237	0.0242091	1612	tags=26%, list=14%, signal=23%	DUSP1/DUSP2/DUSP6/DUSP5/DUSP7/PTPN1/PTPRH/CDC25A/DUSP4/DUSP14/DUSP10/PTPN13/DNAJC6/DUSP8/PTPRS/PTP4A1/PTPN14/DUSP11/TPTE/EYA4/DUSP21
GOBP_MICROTUBULE_CYTOSKELETON_ORGANIZATION_INVOLVED_IN_MITOSIS	GOBP_MICROTUBULE_CYTOSKELETON_ORGANIZATION_INVOLVED_IN_MITOSIS	126	-0.453142	-1.73096	0.000446325	0.0267237	0.0242091	885	tags=17%, list=8%, signal=16%	FLNA/CENPA/TUBG1/KIF23/MAD2L1/KIF4A/AURKB/KIF15/STIL/BORA/PSRC1/CDC20/CCNB1/TTK/PRC1/AURKA/TPX2/SPC25/KIF11/NDC80/NUSAP1/DLGAP5
GOBP_RESPONSE_TO_INSULIN	GOBP_RESPONSE_TO_INSULIN	212	0.390343	1.63467	0.000454438	0.0269504	0.0244144	2609	tags=35%, list=22%, signal=28%	EGR1/SOCS3/INHBB/MYC/EGR2/PDK4/ADM/PNPLA3/IGFBP1/CPEB1/SH2B2/NAMPT/PTPN1/INSR/NR1H4/ZFP36L1/RPS6KB1/BAIAP2/USO1/KLF15/FOXO1/HDAC5/NDEL1/PLA2G1B/PIK3R2/FUT7/PIK3R1/MC4R/FOXC2/KBTBD2/TLR2/AGT/PPARG/RPE65/KANK1/CEACAM1/IL10/IRS2/AANAT/LYN/LPIN1/MAPK14/PIP4K2A/BCAR3/INSRR/PRKCB/IRS4/XBP1/INPPL1/GCK/IDE/IGF1R/ADIPOQ/SLC39A14/GHR/RETN/VAMP2/ESRRA/INSIG2/SREBF1/CSRP3/AHSG/SLC2A4/PTPN11/VGF/POU4F2/KAT2B/…
GOMF_RETINOID_X_RECEPTOR_BINDING	GOMF_RETINOID_X_RECEPTOR_BINDING	15	0.785371	1.98056	0.000474583	0.0272177	0.0246565	826	tags=47%, list=7%, signal=43%	NR4A2/NR1H4/NRIP1/NR0B2/ARID5A/NR1H2/PPARG
GOBP_ATTACHMENT_OF_SPINDLE_MICROTUBULES_TO_KINETOCHORE	GOBP_ATTACHMENT_OF_SPINDLE_MICROTUBULES_TO_KINETOCHORE	27	-0.675589	-1.94463	0.000465549	0.0272177	0.0246565	1068	tags=26%, list=9%, signal=24%	CENPC/KIF2C/AURKB/CCNB1/ECT2/SPC25/NDC80
GOMF_SERINE_HYDROLASE_ACTIVITY	GOMF_SERINE_HYDROLASE_ACTIVITY	145	-0.434703	-1.69512	0.000468155	0.0272177	0.0246565	673	tags=15%, list=6%, signal=14%	APEH/PRSS23/HPN/LPA/TMPRSS4/LONP1/CPVL/CTSV/MMP3/PLAU/PRSS8/F12/MMP7/CTSC/CFB/GZMK/MMP9/MMP2/LTF/FAP/MMP1/MMP12
GOBP_REGULATION_OF_SYSTEM_PROCESS	GOBP_REGULATION_OF_SYSTEM_PROCESS	460	0.32017	1.45355	0.000476429	0.0272177	0.0246565	1701	tags=22%, list=15%, signal=19%	FGB/NR4A1/FGG/NR4A3/NPTX2/PDE4B/FGA/INHBB/HBEGF/EGR2/CHGA/PTGS2/RGS2/EDNRB/HOMER1/PDE4D/MYBPH/KCNJ3/CTNNA3/FOXO3/OXTR/ADM/DOCK5/KCNN2/HOPX/ADORA1/SCN4A/IL6ST/EIF2AK3/CXADR/TACR3/RPS6KB1/KCNJ2/RELN/BAIAP2/STC1/NPTX1/PARD3/LMNA/FOXO1/FXYD1/MDM2/NKX3-1/ADRB1/IL2/TH/CDK9/RNLS/AGT/CELF2/KCNH2/ACE/KCNA5/NR1H2/PPARG/TLX3/TMEM100/VIP/MYOG/TBXAS1/NTSR1/INHBA/DRD3/BMP10/IL10/TNNI1/SCN10A/FOXL2/DLGAP1/ATP1A…
GOMF_HEAT_SHOCK_PROTEIN_BINDING	GOMF_HEAT_SHOCK_PROTEIN_BINDING	104	0.469584	1.75024	0.000491979	0.0278505	0.0252298	1611	tags=29%, list=14%, signal=25%	ZFP36/HSPA6/DNAJB1/IQCG/HSPA1L/HSPA1B/GPR37/FKBP5/STIP1/ADORA1/ARNTL/HSPA2/EIF2AK3/CHORDC1/ITGB2/ITGAM/BAX/DNAJB6/DNAJA1/ERN1/PPP5C/HSPA14/HSPA1A/BCOR/DNAJB14/DNAJB9/TFAM/APAF1/PACRG/HSPA13
GOBP_REGULATION_OF_EPITHELIAL_CELL_DIFFERENTIATION	GOBP_REGULATION_OF_EPITHELIAL_CELL_DIFFERENTIATION	120	0.455434	1.74053	0.000522882	0.0293332	0.026573	1034	tags=21%, list=9%, signal=19%	APOLD1/SERPINE1/CEBPB/MAFF/ZFP36/SPRY2/SPRY1/CYP27B1/HES1/KLF7/SOX9/MAFG/ESRP1/ZFP36L1/ZBED2/NCOA3/PRLR/CDKN1C/IFNG/VEGFA/TMEM100/RFX3/GDF2/SPRED2/CEACAM1
GOBP_ANTIGEN_PROCESSING_AND_PRESENTATION_OF_PEPTIDE_OR_POLYSACCHARIDE_ANTIGEN_VIA_MHC_CLASS_II	GOBP_ANTIGEN_PROCESSING_AND_PRESENTATION_OF_PEPTIDE_OR_POLYSACCHARIDE_ANTIGEN_VIA_MHC_CLASS_II	30	-0.655536	-1.92408	0.000550968	0.0298337	0.0270264	1840	tags=50%, list=16%, signal=42%	HLA-DRB1/HLA-DPA1/CD74/LGMN/HLA-DQA1/HLA-DRA/HLA-DPB1/HLA-DMA/PYCARD/HLA-DOA/CTSV/TREM2/HLA-DMB/HLA-DQB1/FCGR2B
GOBP_EXTRACELLULAR_MATRIX_DISASSEMBLY	GOBP_EXTRACELLULAR_MATRIX_DISASSEMBLY	52	-0.580141	-1.8989	0.000541836	0.0298337	0.0270264	1109	tags=25%, list=10%, signal=23%	DPP4/CTSK/CAPG/MELTF/HPN/CTSV/MMP3/MMP7/MMP9/MMP2/FAP/MMP1/MMP12
GOBP_RESPONSE_TO_METAL_ION	GOBP_RESPONSE_TO_METAL_ION	293	0.357735	1.55807	0.000545241	0.0298337	0.0270264	1200	tags=14%, list=10%, signal=13%	FOS/FOSB/S100A8/FGB/JUNB/JUN/FGG/MT1M/ARG1/FGA/INHBB/AQP9/PTGS2/HOMER1/JUND/ADCY8/MT3/MT1HL1/EIF2AK3/MT1X/NPTX1/DPEP1/ADCY1/LIG4/CPS1/TH/KCNK3/CPNE6/PPP5C/IGFBP2/ALOX5AP/HMOX1/MYOG/NEUROD2/PDX1/MT2A/RYR3/AANAT/CER1/TNFRSF11B/MT4
GOBP_LEUKOCYTE_DIFFERENTIATION	GOBP_LEUKOCYTE_DIFFERENTIATION	456	0.317492	1.43815	0.000548324	0.0298337	0.0270264	1073	tags=16%, list=9%, signal=15%	FOS/EGR1/PF4/EGR3/JUNB/JUN/CEBPB/ZBTB16/CLEC4E/KLF6/MYC/VNN1/NFIL3/TNFAIP6/EPHA2/TAL1/IL6R/BATF3/TOB2/FOXO3/TRIB1/BCL3/JMJD6/IRF7/CITED2/SPINK5/CLCF1/POU2AF1/LAG3/TNFSF9/EVI2B/ZFP36L1/ITGB8/KLF10/BATF/CD1D/IL5/TLR4/FBXW7/RARA/PRDM1/TYRO3/DUSP10/SP3/HDAC5/LIG4/RELB/PTGER4/BAX/PRR7/FUT7/PIK3R1/IL2/IFNG/BTK/LMBR1L/IL4R/ADAM17/TLR2/VEGFA/BCL6/IL21/PPARG/CCR7/PRTN3/RIPK2/ST3GAL1/INPP5D/GATA1/CEACAM1/I…
GOBP_DEOXYRIBONUCLEOTIDE_BIOSYNTHETIC_PROCESS	GOBP_DEOXYRIBONUCLEOTIDE_BIOSYNTHETIC_PROCESS	13	-0.811998	-1.91466	0.000561348	0.0301337	0.0272982	976	tags=46%, list=8%, signal=42%	RRM1/DTYMK/DCK/AK5/TYMS/RRM2
GOBP_NEGATIVE_REGULATION_OF_EXTRINSIC_APOPTOTIC_SIGNALING_PATHWAY_VIA_DEATH_DOMAIN_RECEPTORS	GOBP_NEGATIVE_REGULATION_OF_EXTRINSIC_APOPTOTIC_SIGNALING_PATHWAY_VIA_DEATH_DOMAIN_RECEPTORS	24	0.721477	2.06898	0.00057494	0.0305996	0.0277202	58	tags=21%, list=0%, signal=21%	FGB/SERPINE1/FGG/TNFAIP3/FGA
GOCC_MHC_CLASS_II_PROTEIN_COMPLEX	GOCC_MHC_CLASS_II_PROTEIN_COMPLEX	13	-0.809962	-1.90986	0.000596708	0.0312825	0.0283389	1840	tags=77%, list=16%, signal=65%	HLA-DRB1/HLA-DPA1/CD74/HLA-DQA1/HLA-DRA/HLA-DPB1/HLA-DMA/HLA-DOA/HLA-DMB/HLA-DQB1
GOBP_EXTRINSIC_APOPTOTIC_SIGNALING_PATHWAY_VIA_DEATH_DOMAIN_RECEPTORS	GOBP_EXTRINSIC_APOPTOTIC_SIGNALING_PATHWAY_VIA_DEATH_DOMAIN_RECEPTORS	71	0.518891	1.82097	0.000597819	0.0312825	0.0283389	917	tags=18%, list=8%, signal=17%	FGB/SERPINE1/ATF3/FGG/PMAIP1/TNFAIP3/FGA/BAG3/BAX/PIK3R1/TNFRSF10B/FASLG/HMOX1
GOBP_DIGESTIVE_TRACT_MORPHOGENESIS	GOBP_DIGESTIVE_TRACT_MORPHOGENESIS	42	-0.602726	-1.92636	0.000606274	0.0314606	0.0285002	947	tags=26%, list=8%, signal=24%	EPHB3/WNT5A/PDGFRA/ACVR2B/SIX2/AGR2/HNF1B/SFRP1/BMP4/SOX17/DACT1
GOBP_RESPONSE_TO_FUNGUS	GOBP_RESPONSE_TO_FUNGUS	46	0.600781	1.98019	0.000636606	0.0320716	0.0290537	1543	tags=43%, list=13%, signal=38%	S100A12/S100A8/S100A9/CLEC4E/ARG1/CHGA/DEFA4/IL17RA/ELANE/TLR4/BCL10/BTK/USP15/ZBP1/HTN1/HTN3/DEFA5/SPI1/HRG/IL36RN
GOMF_NUCLEAR_RECEPTOR_ACTIVITY	GOMF_NUCLEAR_RECEPTOR_ACTIVITY	50	0.583221	1.95327	0.000643801	0.0320716	0.0290537	1977	tags=34%, list=17%, signal=28%	NR4A2/NR4A1/NR4A3/RARB/NR1H4/RARA/NKX3-1/RORB/NR1H2/PPARG/HNF4G/NR5A1/NR2E1/RORA/RXRG/STAT3/NR5A2
GOBP_METAPHASE_PLATE_CONGRESSION	GOBP_METAPHASE_PLATE_CONGRESSION	54	-0.565024	-1.86354	0.000635618	0.0320716	0.0290537	2696	tags=41%, list=23%, signal=31%	NUP62/CDCA8/CHMP1A/CHMP5/KIF22/PIBF1/INCENP/CHMP6/NUMA1/SPDL1/SPICE1/KIF18A/CENPC/CDC23/KIF14/KIF2C/AURKB/PSRC1/CENPF/CCNB1/NDC80/CEP55
GOMF_IMMUNE_RECEPTOR_ACTIVITY	GOMF_IMMUNE_RECEPTOR_ACTIVITY	122	0.435641	1.65916	0.000640661	0.0320716	0.0290537	1325	tags=28%, list=11%, signal=25%	CXCR2/IL18RAP/FPR1/IL1R2/CSF2RB/CSF3R/IL6R/IL1RL1/LILRA5/FPR2/GPR32/C5AR1/LILRA2/IL1RAP/FZD4/IL6ST/ACKR3/IL17RA/CXCR1/CSF2RA/IFNGR1/PRLR/PIGR/IL4R/CXCR4/CCR7/CCR10/GFRA2/CCR3/FCER1G/ACKR2/IL18R1/IL1RL2/IL15RA
GOBP_NEGATIVE_REGULATION_OF_INTRACELLULAR_SIGNAL_TRANSDUCTION	GOBP_NEGATIVE_REGULATION_OF_INTRACELLULAR_SIGNAL_TRANSDUCTION	395	0.330005	1.47481	0.000632578	0.0320716	0.0290537	1306	tags=19%, list=11%, signal=17%	DUSP1/ATF3/DDIT4/TNFAIP3/DUSP2/DUSP6/MYC/PER1/SPRY2/VNN1/SPRY1/PTGS2/DUSP5/RGS2/EPHA2/SPRY4/PDE4D/DUSP7/EPHA4/ARNTL/MCL1/PTPN1/CDKN2D/ACKR3/NR1H4/PPP1R10/DDIT3/IRAK3/DUSP4/SLIT2/OTUD3/TLR4/NME5/BMP7/FOXO1/USP10/RCAN1/DUSP10/WWC2/ARHGAP25/PIK3R2/MDM2/SEC14L1/NDRG2/MAP2K3/PSCA/LMO3/HYAL2/DNAJA1/AGT/BCL6/MYOZ2/PPARG/DLC1/RASIP1/DUSP8/DGKD/KANK1/SNAI1/CD300A/LAX1/SPRED2/DRD3/PIK3CB/HSPA1A/PDX1/TLE1/B…
GOBP_POSITIVE_REGULATION_OF_CELL_MORPHOGENESIS_INVOLVED_IN_DIFFERENTIATION	GOBP_POSITIVE_REGULATION_OF_CELL_MORPHOGENESIS_INVOLVED_IN_DIFFERENTIATION	71	0.515989	1.81079	0.000658102	0.0325238	0.0294634	2284	tags=34%, list=20%, signal=27%	FGB/FGG/FGA/OLFM4/DOCK5/EPHA4/NEDD9/IL1RAPL1/CDKL3/RELN/BAIAP2/RAC3/DNM2/HAS2/ACTR2/LRP8/RREB1/FERMT2/SS18L2/CSPG5/CRK/TESK1/MDK/STAU2
GOBP_POSITIVE_REGULATION_OF_NEURON_DEATH	GOBP_POSITIVE_REGULATION_OF_NEURON_DEATH	79	0.506575	1.80879	0.000682233	0.0334509	0.0303032	834	tags=22%, list=7%, signal=20%	FOS/EGR1/DDIT4/FOXO3/ADORA1/MCL1/DDIT3/ELK1/MYBL2/TLR4/FBXW7/ITGB2/ITGAM/BCL2L11/BAX/IFNG/FASLG
GOBP_PEPTIDYL_TYROSINE_DEPHOSPHORYLATION	GOBP_PEPTIDYL_TYROSINE_DEPHOSPHORYLATION	80	0.514058	1.83441	0.000688244	0.033482	0.0303314	1612	tags=26%, list=14%, signal=23%	DUSP1/DUSP2/DUSP6/DUSP5/DUSP7/PTPN1/PTPRH/CDC25A/DUSP4/DUSP14/DUSP10/PTPN13/DNAJC6/DUSP8/PTPRS/PTP4A1/PTPN14/DUSP11/TPTE/EYA4/DUSP21
GOMF_PROTEIN_TYROSINE_SERINE_THREONINE_PHOSPHATASE_ACTIVITY	GOMF_PROTEIN_TYROSINE_SERINE_THREONINE_PHOSPHATASE_ACTIVITY	33	0.63982	1.93377	0.000736857	0.0355005	0.03216	1612	tags=39%, list=14%, signal=34%	DUSP1/DUSP2/DUSP6/DUSP5/DUSP7/DUSP4/DUSP14/DUSP10/DUSP8/PTP4A1/DUSP11/TPTE/DUSP21
GOBP_MEIOTIC_CELL_CYCLE_PROCESS	GOBP_MEIOTIC_CELL_CYCLE_PROCESS	126	-0.443833	-1.6954	0.000741138	0.0355005	0.03216	2140	tags=33%, list=18%, signal=27%	INCENP/TOP2B/REC8/P3H4/SMC4/SMC2/FBXO5/PLK1/TEX15/PTTG2/SIRT7/RMI1/PSMC3IP/CDC25C/CCNE2/TDRKH/SLC2A8/KIF18A/CCNE1/CENPC/RAD51/WNT5A/MSH6/PDE3A/TUBG1/C11orf80/PTTG3P/CKS2/EDN1/PTTG1/ASPM/EDNRA/RAD51AP1/CCNB2/CDC20/TRIP13/TTK/BUB1B/AURKA/NDC80/TOP2A
GOMF_ACTIVE_TRANSMEMBRANE_TRANSPORTER_ACTIVITY	GOMF_ACTIVE_TRANSMEMBRANE_TRANSPORTER_ACTIVITY	292	-0.359346	-1.52418	0.000751347	0.0357148	0.0323541	2316	tags=28%, list=20%, signal=23%	SLC12A7/SLC22A2/NDUFA10/ATP6V1G2/SLC24A3/ATP12A/CDH17/NDUFB5/ABCA4/SLC13A4/SLC8B1/ATP6V0E2/SLC38A1/ATP2B1/SLC16A6/SLC12A9/SLC2A10/ABCC1/CLCN5/SLC12A2/SLC16A5/SURF1/SLC12A5/SLC35A1/SLC22A18/SLC8A1/ATP2A1/SLC26A3/SLC26A6/SLC1A1/SLC4A1/CYC1/SLC15A2/SLC4A2/ABCD4/SLC5A4/ABCA6/NDUFS7/SLC22A7/SLC6A12/SLCO4C1/SLC16A2/SLC26A10/SLC10A3/SLC1A6/SLC22A11/CLCN6/NDUFS5/SLC6A16/SLC39A8/ATP7B/SLC22A8/ABCC8/ABCC9/…
GOBP_CELLULAR_RESPONSE_TO_CALCIUM_ION	GOBP_CELLULAR_RESPONSE_TO_CALCIUM_ION	61	0.525964	1.81489	0.000761931	0.0359435	0.0325613	969	tags=20%, list=8%, signal=18%	FOS/FOSB/JUNB/JUN/INHBB/JUND/ADCY8/DPEP1/ADCY1/CPNE6/ALOX5AP/NEUROD2
GOBP_SEQUESTERING_OF_CALCIUM_ION	GOBP_SEQUESTERING_OF_CALCIUM_ION	106	-0.468646	-1.73167	0.000772918	0.0361877	0.0327825	1209	tags=21%, list=10%, signal=19%	PLCG2/JPH2/F2R/ERO1A/ATP7B/FKBP1B/CCR5/TRPV1/P2RY6/P2RX7/CASQ2/APLNR/PKD2/PLN/CEMIP/MCOLN3/CAPN3/CCL19/CCL21/CXCL9/CXCL10/CXCL11
GOBP_CHAPERONE_COFACTOR_DEPENDENT_PROTEIN_REFOLDING	GOBP_CHAPERONE_COFACTOR_DEPENDENT_PROTEIN_REFOLDING	27	0.67859	1.9726	0.000804108	0.037367	0.0338509	1197	tags=44%, list=10%, signal=40%	HSPA6/DNAJB1/HSPA1L/HSPA1B/SDF2L1/HSPH1/HSPA2/DNAJB4/DNAJB5/HSPA14/HSPA1A/DNAJB14
GOMF_CYTOKINE_RECEPTOR_ACTIVITY	GOMF_CYTOKINE_RECEPTOR_ACTIVITY	86	0.497421	1.80945	0.000821665	0.0379001	0.0343337	1325	tags=30%, list=11%, signal=27%	CXCR2/IL18RAP/IL1R2/CSF2RB/CSF3R/IL6R/IL1RL1/IL1RAP/FZD4/IL6ST/ACKR3/IL17RA/CXCR1/CSF2RA/IFNGR1/PRLR/IL4R/CXCR4/CCR7/CCR10/GFRA2/CCR3/ACKR2/IL18R1/IL1RL2/IL15RA
GOBP_POSITIVE_REGULATION_OF_CALCIUM_ION_TRANSPORT	GOBP_POSITIVE_REGULATION_OF_CALCIUM_ION_TRANSPORT	101	-0.461811	-1.69325	0.000852652	0.0390402	0.0353666	1209	tags=21%, list=10%, signal=19%	PLCG2/JPH2/CALCR/F2R/P2RX4/LGALS3/CACNB3/CCL4/P2RY6/P2RX7/APLNR/PKD2/STAC/CEMIP/CACNA1D/CDK5/CAPN3/CXCL12/CXCL9/CXCL10/CXCL11
GOBP_PEPTIDE_ANTIGEN_ASSEMBLY_WITH_MHC_CLASS_II_PROTEIN_COMPLEX	GOBP_PEPTIDE_ANTIGEN_ASSEMBLY_WITH_MHC_CLASS_II_PROTEIN_COMPLEX	12	-0.807414	-1.90062	0.000876536	0.0398408	0.0360919	1840	tags=75%, list=16%, signal=63%	HLA-DRB1/HLA-DPA1/HLA-DQA1/HLA-DRA/HLA-DPB1/HLA-DMA/HLA-DOA/HLA-DMB/HLA-DQB1
GOBP_NEGATIVE_REGULATION_OF_MAPK_CASCADE	GOBP_NEGATIVE_REGULATION_OF_MAPK_CASCADE	135	0.426222	1.65338	0.000884682	0.0399197	0.0361633	1042	tags=24%, list=9%, signal=23%	DUSP1/ATF3/DUSP2/DUSP6/MYC/PER1/SPRY2/SPRY1/DUSP5/RGS2/SPRY4/DUSP7/EPHA4/PTPN1/IRAK3/DUSP4/TLR4/BMP7/FOXO1/DUSP10/PIK3R2/NDRG2/PSCA/LMO3/HYAL2/DNAJA1/AGT/PPARG/DUSP8/CD300A/LAX1/SPRED2/PIK3CB
GOBP_POSITIVE_REGULATION_OF_VASOCONSTRICTION	GOBP_POSITIVE_REGULATION_OF_VASOCONSTRICTION	29	0.673317	2.00287	0.00095955	0.0428132	0.0387845	1786	tags=38%, list=15%, signal=32%	FGB/FGG/FGA/PTGS2/OXTR/ACE/TBXAS1/HTR2A/HRH1/FAAH/DBH
GOMF_LONG_CHAIN_FATTY_ACID_BINDING	GOMF_LONG_CHAIN_FATTY_ACID_BINDING	14	0.786531	1.95371	0.000962557	0.0428132	0.0387845	901	tags=43%, list=8%, signal=40%	S100A8/S100A9/FABP2/PRR7/PPARG/ALOX5AP
GOBP_GLYCEROLIPID_CATABOLIC_PROCESS	GOBP_GLYCEROLIPID_CATABOLIC_PROCESS	44	-0.577597	-1.8438	0.000987721	0.0436208	0.0395162	523	tags=20%, list=4%, signal=20%	LIPC/ENPP2/GDPD3/PLA2G4A/LIPG/PLA2G10/PIK3CG/APOC1/PLA2G7
GOBP_INTRACELLULAR_RECEPTOR_SIGNALING_PATHWAY	GOBP_INTRACELLULAR_RECEPTOR_SIGNALING_PATHWAY	226	0.378439	1.5896	0.00100933	0.044261	0.0400962	889	tags=14%, list=8%, signal=13%	NR4A2/NR4A1/NR4A3/TNFAIP3/PER1/BIRC3/KLF2/CYP27B1/NFKBIA/ZNF536/OASL/RARB/HSPA1B/IRF7/CITED2/ARNTL/NR1H4/TLR4/RARA/SCGB2A1/NKX3-1/SEC14L1/DHRS3/LMO3/RORB/USP15/CYP7B1/NR1H2/PPARG/RIPK2/TRIM15
GOBP_CALCIUM_ION_TRANSPORT_INTO_CYTOSOL	GOBP_CALCIUM_ION_TRANSPORT_INTO_CYTOSOL	136	-0.430438	-1.66384	0.0011005	0.0479217	0.0434123	1000	tags=18%, list=9%, signal=17%	PLCG2/JPH2/CALCR/F2R/ERO1A/P2RX4/FKBP1B/CCR5/CACNB3/GRIN2A/TRPV1/P2RY6/P2RX7/CASQ2/APLNR/PKD2/PLN/CEMIP/MCOLN3/CAPN3/CCL19/CCL21/CXCL9/CXCL10/CXCL11
GOBP_CELLULAR_RESPONSE_TO_INORGANIC_SUBSTANCE	GOBP_CELLULAR_RESPONSE_TO_INORGANIC_SUBSTANCE	172	0.396814	1.60039	0.00111676	0.0482923	0.0437481	1200	tags=17%, list=10%, signal=16%	FOS/FOSB/JUNB/JUN/MT1M/INHBB/PTGS2/JUND/ADCY8/MT3/TRAF2/MT1HL1/EIF2AK3/MT1X/NPTX1/DPEP1/ADCY1/FOXO1/LIG4/TH/KCNK3/CPNE6/ALOX5AP/HMOX1/MYOG/NEUROD2/MT2A/RYR3/CER1/MT4
GOBP_REGULATION_OF_CALCIUM_ION_TRANSPORT_INTO_CYTOSOL	GOBP_REGULATION_OF_CALCIUM_ION_TRANSPORT_INTO_CYTOSOL	83	-0.48343	-1.72207	0.00112517	0.0483202	0.0437734	1123	tags=19%, list=10%, signal=18%	JPH2/CALCR/F2R/P2RX4/FKBP1B/P2RY6/P2RX7/CASQ2/APLNR/PKD2/PLN/CEMIP/CAPN3/CXCL9/CXCL10/CXCL11
GOBP_REGULATION_OF_MYELOID_LEUKOCYTE_DIFFERENTIATION	GOBP_REGULATION_OF_MYELOID_LEUKOCYTE_DIFFERENTIATION	97	0.47026	1.74675	0.00115589	0.0492995	0.0446605	1304	tags=25%, list=11%, signal=22%	FOS/PF4/CEBPB/MYC/TNFAIP6/TAL1/TOB2/TRIB1/IRF7/EVI2B/ZFP36L1/KLF10/IL5/TLR4/FBXW7/RARA/PIK3R1/IFNG/INPP5D/CEACAM1/INHBA/LYN/HOXA7/IL23A
GOMF_TRANSCRIPTION_COREGULATOR_BINDING	GOMF_TRANSCRIPTION_COREGULATOR_BINDING	94	0.459442	1.69621	0.00116848	0.0494975	0.0448399	1977	tags=28%, list=17%, signal=23%	FOS/ZBTB16/MYC/PER1/JUND/FOXO3/HES1/NR1H4/BAIAP2/RARA/HDAC5/CDK9/BCL6/PPARG/GATA1/PER2/ETS1/GATA6/TFAM/MED1/VGLL4/NR5A1/RORA/RPL23/WIZ/NR5A2
GOBP_REGULATION_OF_ERYTHROCYTE_DIFFERENTIATION	GOBP_REGULATION_OF_ERYTHROCYTE_DIFFERENTIATION	40	0.608085	1.91652	0.00124087	0.0498965	0.0452013	2098	tags=48%, list=18%, signal=39%	ZFP36/TAL1/FOXO3/HSPA1B/ZFP36L1/INPP5D/GATA1/INHBA/HSPA1A/HOXA5/LYN/PRMT1/MAPK14/ETS1/SPI1/MED1/STAT3/P4HTM/NCKAP1L
GOCC_MHC_PROTEIN_COMPLEX	GOCC_MHC_PROTEIN_COMPLEX	21	-0.701489	-1.88177	0.00123585	0.0498965	0.0452013	1840	tags=48%, list=16%, signal=40%	HLA-DRB1/HLA-DPA1/CD74/HLA-DQA1/HLA-DRA/HLA-DPB1/HLA-DMA/HLA-DOA/HLA-DMB/HLA-DQB1
GOBP_NEGATIVE_REGULATION_OF_MRNA_CATABOLIC_PROCESS	GOBP_NEGATIVE_REGULATION_OF_MRNA_CATABOLIC_PROCESS	44	0.562011	1.83764	0.00120843	0.0498965	0.0452013	1467	tags=30%, list=13%, signal=26%	ZFP36/NOCT/TRAF2/TOB1/SLC11A1/TRAF5/A1CF/VIP/SECISBP2/LARP4B/MAPK14/DHX9/FUS
GOBP_MITOTIC_METAPHASE_PLATE_CONGRESSION	GOBP_MITOTIC_METAPHASE_PLATE_CONGRESSION	44	-0.571583	-1.8246	0.00122409	0.0498965	0.0452013	2696	tags=41%, list=23%, signal=32%	NUP62/CDCA8/CHMP1A/CHMP5/KIF22/PIBF1/CHMP6/SPDL1/KIF18A/CENPC/CDC23/KIF14/KIF2C/AURKB/PSRC1/CCNB1/NDC80/CEP55
GOBP_REGULATION_OF_RELEASE_OF_SEQUESTERED_CALCIUM_ION_INTO_CYTOSOL	GOBP_REGULATION_OF_RELEASE_OF_SEQUESTERED_CALCIUM_ION_INTO_CYTOSOL	64	-0.523768	-1.78919	0.00130379	0.0498965	0.0452013	1123	tags=20%, list=10%, signal=18%	JPH2/F2R/FKBP1B/P2RY6/CASQ2/APLNR/PKD2/PLN/CEMIP/CAPN3/CXCL9/CXCL10/CXCL11
GOBP_METAPHASE_ANAPHASE_TRANSITION_OF_CELL_CYCLE	GOBP_METAPHASE_ANAPHASE_TRANSITION_OF_CELL_CYCLE	51	-0.540775	-1.77207	0.00118968	0.0498965	0.0452013	855	tags=25%, list=7%, signal=24%	CDC23/MAD2L1/CDC6/AURKB/ZWINT/CENPF/CCNB1/TRIP13/TTK/UBE2C/BUB1B/NDC80/DLGAP5
GOCC_LYSOSOMAL_LUMEN	GOCC_LYSOSOMAL_LUMEN	86	-0.494581	-1.76741	0.00130611	0.0498965	0.0452013	3217	tags=53%, list=28%, signal=39%	CTSD/HEXB/AGRN/APOB/TPP1/HYAL1/GM2A/BGN/PDGFRB/PLD3/MAN2B1/LAMP2/IDUA/OGN/GPC5/GNS/KERA/GYG1/GAA/PPT2/SGSH/CTSA/HEXA/SMPD1/CD74/ARSB/LGMN/ACAN/GLA/NAAA/MAN2B2/NAGLU/NEU1/CTSB/CTSK/VCAN/GUSB/CD1E/FUCA1/OMD/FMOD/GLB1/PRELP/CTSV/GPC3/LUM
GOCC_SPINDLE_POLE	GOCC_SPINDLE_POLE	124	-0.434	-1.65663	0.00129921	0.0498965	0.0452013	2173	tags=29%, list=19%, signal=24%	NEK2/CALM3/GPSM2/TUBGCP5/KNTC1/DDX11/NPM1/NUMA1/EML1/NUBP2/AAAS/PLK1/UBXN2B/SPDL1/AUNIP/CKAP2/SMC6/TUBGCP4/TUBG1/MAD2L1/TUBGCP3/CDC6/AURKB/PLK4/KIF20B/PSRC1/CENPF/ASPM/CDC20/CCNB1/UMOD/PRC1/AURKA/TPX2/KIF11/DLGAP5
GOMF_TRANSCRIPTION_COREPRESSOR_ACTIVITY	GOMF_TRANSCRIPTION_COREPRESSOR_ACTIVITY	140	0.411415	1.59598	0.00128693	0.0498965	0.0452013	1551	tags=24%, list=13%, signal=21%	BTG2/DNAJB1/TOB2/BASP1/BCL3/ANKRD1/ZFPM2/NAB2/ZMYND8/CITED2/TOB1/RYBP/NRIP1/YAF2/ELANE/SAP30/NR0B2/PIAS1/SSX1/TLE4/ARID5A/AASS/CNOT7/HIRA/HIPK2/HSPA1A/PEX14/TLE1/BCOR/SIN3B/MAP3K10/ZNF451/SIAH2/MED1
GOBP_POSITIVE_REGULATION_OF_DNA_BINDING_TRANSCRIPTION_FACTOR_ACTIVITY	GOBP_POSITIVE_REGULATION_OF_DNA_BINDING_TRANSCRIPTION_FACTOR_ACTIVITY	226	0.374915	1.5748	0.0012665	0.0498965	0.0452013	1071	tags=19%, list=9%, signal=17%	S100A12/S100A8/RGCC/IL18RAP/S100A9/FOSL1/HSPA1B/ADCY8/IL1RAP/FZD4/TRAF2/DDIT3/ERC1/IRAK3/RELN/IL5/TICAM1/TLR4/ADCY1/TRAF5/HDAC5/BCL10/PLA2G1B/PPRC1/NKX3-1/CX3CL1/BTK/TLR2/VEGFA/AIM2/AGT/CTH/PPARG/RIPK2/TRIM15/NEUROD2/NTSR1/HIPK2/CRNN/RNF25/HSPA1A/IL10
GOBP_CIRCADIAN_RHYTHM	GOBP_CIRCADIAN_RHYTHM	173	0.389086	1.56639	0.00125605	0.0498965	0.0452013	1115	tags=20%, list=10%, signal=18%	EGR1/EGR3/PER1/KLF9/NOCT/NFIL3/HOMER1/JUND/USP2/PROX1/NOS2/BHLHE40/ADORA1/NAMPT/ARNTL/ID4/NRIP1/KLF10/FBXW7/NR0B2/ADCY1/RELB/ADRB1/TH/RORB/PPARG/TOP1/RPE65/CLDN4/SLC6A4/SOX14/DRD3/KDM2A/AANAT
GOCC_BASAL_PART_OF_CELL	GOCC_BASAL_PART_OF_CELL	218	-0.381116	-1.55513	0.00130183	0.0498965	0.0452013	1286	tags=21%, list=11%, signal=19%	SLC22A7/SLCO4C1/HPGD/KRT14/CD34/SLC26A10/PALM/HEPH/TEK/NOD2/MAP7/SLC14A1/SLC39A8/ATP7B/SLC22A8/CDH16/ANK1/SLC16A3/ITGA2/ABCC5/SLC6A6/MLC1/ERBB3/P2RY6/ABCC4/STK39/DSP/ABCC3/SLC5A6/KCNJ10/PKD2/EPCAM/ERBB2/EDN1/ADRA2A/SLC2A9/CHRM3/LIN7A/TACSTD2/ATP6V1B1/UMOD/CD44/RHCG/CLDN8/FAP/ABCA8
GOBP_NEURON_DEATH	GOBP_NEURON_DEATH	294	0.345064	1.50415	0.00125423	0.0498965	0.0452013	1099	tags=13%, list=9%, signal=12%	FOS/EGR1/NR4A2/JUN/CEBPB/DDIT4/NR4A3/CHGA/BTG2/FOXO3/DIO3/ADORA1/MT3/CLCF1/MCL1/TRAF2/IL6ST/DDIT3/ELK1/MYBL2/TLR4/FBXW7/TYRO3/ITGB2/CORO1A/ITGAM/LIG4/BCL2L11/BAX/CX3CL1/IFNG/KCNB1/FASLG/HMOX1/KRAS/SNCB/HIPK2/IL10/BCL2L1
GOBP_MYELOID_CELL_DIFFERENTIATION	GOBP_MYELOID_CELL_DIFFERENTIATION	319	0.341723	1.49795	0.0013015	0.0498965	0.0452013	1333	tags=19%, list=11%, signal=17%	FOS/PF4/JUNB/JUN/CEBPB/ZBTB16/ZFP36/MYC/TNFAIP6/KLF2/EPHA2/NFKBIA/TAL1/CSF3R/BATF3/TOB2/FOXO3/TRIB1/HSPA1B/JMJD6/IRF7/CITED2/CLEC1B/ALAS2/EVI2B/ZFP36L1/ITGB8/KLF10/BATF/IL5/TLR4/FBXW7/RARA/SP3/RELB/CDKN1C/PIK3R1/IFNG/TLR2/VEGFA/BCL6/PPARG/CCR7/PRTN3/INPP5D/GATA1/HIPK2/CEACAM1/INHBA/HSPA1A/HOXA5/LYN/PRMT1/HOXA7/MAPK14/CDKN2B/IL23A/DYRK3/SRF/ETS1
GOBP_CYTOKINE_MEDIATED_SIGNALING_PATHWAY	GOBP_CYTOKINE_MEDIATED_SIGNALING_PATHWAY	391	0.323554	1.44665	0.00121547	0.0498965	0.0452013	892	tags=16%, list=8%, signal=15%	CXCR2/CXCL2/EGR1/PF4/IL18RAP/PPBP/IL1R2/TNFAIP3/ARG1/CSF2RB/BIRC3/CCL20/NFKBIA/CSF3R/CXCL3/IL6R/OASL/IL1RL1/FOXO3/LILRA5/HSPA1B/IRF7/IL36G/LILRA2/MT3/IL1RAP/FZD4/CLCF1/PTPN1/TRAF2/ST18/HCK/IL6ST/ACKR3/NR1H4/CCL23/IRAK3/IL17RA/IL5/SLIT2/CXCR1/TRAF5/CSF2RA/IFNGR1/PRLR/CX3CL1/CCL16/IFNG/USP27X/IL4R/ADAM17/CXCR4/CXCL1/AIM2/ZBP1/NR1H2/PPARG/CCR7/SPATA2/EREG/RIPK2/CNOT7
GOMF_CHROMATIN_BINDING	GOMF_CHROMATIN_BINDING	437	0.316062	1.43353	0.0012689	0.0498965	0.0452013	2519	tags=26%, list=22%, signal=21%	FOS/KLF4/EGR1/JUN/CEBPB/PER1/EGR2/TAL1/FOSL2/FOXO3/HES1/SOX9/CITED2/SMC3/PLAC8/ELK1/KDM6B/BRD2/RARA/PRDM1/FOXO1/SP3/RBL2/RIT2/SUPT16H/TLE4/ARID5A/FOXC2/CDK9/BCL6/PPARG/ACTL6A/TOP1/ZNF304/BAHD1/MYOG/HIRA/SOX14/FAAP24/GATA1/PDX1/GADD45A/PRDM11/SUPT6H/PCGF1/APBB1/SRF/NKX2-5/ZNF276/DHX9/TADA2A/SIN3B/GATA6/WBP2/ACTN4/ZNF609/FUS/ATF5/JMJD1C/TFAM/SPI1/MED1/GTF2F1/NEUROG1/PRKCB/POLR3D/ASXL3/MORC2/KDM8/CB…
GOBP_CYTOSOLIC_CALCIUM_ION_TRANSPORT	GOBP_CYTOSOLIC_CALCIUM_ION_TRANSPORT	147	-0.416085	-1.6253	0.00132463	0.0502954	0.0455627	1000	tags=16%, list=9%, signal=15%	CALCR/F2R/ERO1A/P2RX4/MCUB/FKBP1B/CCR5/CACNB3/GRIN2A/TRPV1/P2RY6/P2RX7/CASQ2/APLNR/PKD2/PLN/CEMIP/MCOLN3/CAPN3/CCL19/CCL21/CXCL9/CXCL10/CXCL11
GOBP_RESPONSE_TO_ENDOPLASMIC_RETICULUM_STRESS	GOBP_RESPONSE_TO_ENDOPLASMIC_RETICULUM_STRESS	190	0.384922	1.58063	0.00133567	0.0504075	0.0456643	2353	tags=26%, list=20%, signal=21%	JUN/CEBPB/ATF3/PMAIP1/PPP1R15A/FBXO2/RNF186/SDF2L1/PTPN1/TRAF2/EIF2AK3/DDIT3/BCL2L11/USP13/ALOX5/PIK3R2/BAX/PIK3R1/TNFRSF10B/STC2/CTH/NR1H2/ERN1/TMEM33/HSPA1A/PDX1/BCL2L1/DNAJB14/NRBF2/DNAJB9/UGGT2/BBC3/APAF1/CCDC47/QRICH1/THBS4/XBP1/DNAJC3/HERPUD1/FBXO17/RNFT1/FGF21/ATP2A2/RNF103/BRSK2/BFAR/DNAJB12/PARP16/HSP90B1/PDIA3
GOCC_CHROMOSOME_CENTROMERIC_REGION	GOCC_CHROMOSOME_CENTROMERIC_REGION	158	-0.4037	-1.5868	0.0013454	0.0504685	0.0457195	2173	tags=25%, list=19%, signal=20%	NEK2/INCENP/REC8/PSEN1/SUV39H2/SMC4/DNMT3A/CBX3/KNTC1/CHMP6/PDS5A/NUP107/MIS18A/PLK1/SPDL1/KIF18A/SMC6/CENPC/CENPA/CENPM/OIP5/MAD2L1/CENPT/KIF2C/SUV39H1/AURKB/HJURP/BIRC5/ZWINT/CENPF/NCAPG/CCNB1/TTK/EZH2/BUB1B/SPC25/NDC80/CENPU/TOP2A
GOBP_PROTEIN_DEPHOSPHORYLATION	GOBP_PROTEIN_DEPHOSPHORYLATION	217	0.363096	1.52598	0.00137082	0.0511145	0.0463047	2559	tags=29%, list=22%, signal=23%	DUSP1/DUSP2/DUSP6/PPP1R15A/DUSP5/PPP4R2/DUSP7/PPM1D/ADORA1/PTPN1/PTPRH/CDC25A/DUSP4/RCAN1/DUSP14/DUSP10/PTPN13/DAPP1/PDP1/DNAJC6/CAMTA1/PPP3CC/DLC1/DUSP8/PPP5C/CD300A/PTPRS/RGN/PPP1R3D/ILKAP/PTP4A1/PTPN14/DUSP11/TPTE/EYA4/PPP4R3A/LILRB2/DUSP21/SWAP70/PPP2R1B/TNF/ENSA/PPP1CB/MTMR14/PPM1G/FKBP1A/NCKAP1L/PTP4A3/JAK2/BTRC/PTPRC/CDC14A/HSP90B1/PTPN11/PPP6R3/PPP1R12A/PPP2R5A/AGTR2/MINPP1/CRY2/MTMR6/CPP…
GOBP_POSITIVE_REGULATION_OF_NF_KAPPAB_TRANSCRIPTION_FACTOR_ACTIVITY	GOBP_POSITIVE_REGULATION_OF_NF_KAPPAB_TRANSCRIPTION_FACTOR_ACTIVITY	133	0.417625	1.61389	0.00137936	0.0511265	0.0463156	1068	tags=20%, list=9%, signal=18%	S100A12/S100A8/IL18RAP/S100A9/HSPA1B/IL1RAP/TRAF2/ERC1/IRAK3/TICAM1/TLR4/TRAF5/BCL10/PLA2G1B/CX3CL1/BTK/TLR2/AIM2/AGT/CTH/RIPK2/TRIM15/NTSR1/CRNN/RNF25/HSPA1A
GOMF_HISTONE_KINASE_ACTIVITY	GOMF_HISTONE_KINASE_ACTIVITY	15	-0.748604	-1.82524	0.00141951	0.0523034	0.0473818	449	tags=27%, list=4%, signal=26%	AURKB/CHEK1/AURKA/CDK1
GOBP_TAXIS	GOBP_TAXIS	494	0.304409	1.38805	0.00144573	0.0529564	0.0479733	928	tags=14%, list=8%, signal=14%	CXCR2/CXCL2/S100A12/S100A8/DUSP1/PF4/EGR3/S100A9/NR4A1/FPR1/SERPINE1/PPBP/PDE4B/RNASE2/HBEGF/EGR2/CCL20/CHGA/TNFAIP6/EPHA2/EDNRB/CSF3R/CXCL3/FOSL1/IL6R/BIN2/FPR2/KLF7/EPHA4/C5AR1/ANGPT2/FLRT3/FLT1/CXADR/ACKR3/LAMA3/CCL23/RELN/IL17RA/SLIT2/CNTN6/CXCR1/ELANE/AZU1/BMP7/ITGB2/CDH13/CORO1A/PLA2G1B/ALOX5/SEMA3F/CX3CL1/CCL16/EFNB1/ADAM17/CXCR4/CXCL1/ELMO2/VEGFA/PLXNA2/SEMA6B/ADGRE2/CYP7B1/CRMP1/CCR7/NTN…
GOBP_KINETOCHORE_ORGANIZATION	GOBP_KINETOCHORE_ORGANIZATION	17	-0.730677	-1.8411	0.00145652	0.0530394	0.0480485	2029	tags=53%, list=17%, signal=44%	SMC4/KNTC1/SMC2/CENPC/CENPA/CENPT/CENPF/NDC80/DLGAP5
GOBP_NEGATIVE_REGULATION_OF_PROTEIN_SERINE_THREONINE_KINASE_ACTIVITY	GOBP_NEGATIVE_REGULATION_OF_PROTEIN_SERINE_THREONINE_KINASE_ACTIVITY	95	0.458951	1.69166	0.00149457	0.0541087	0.0490172	1303	tags=29%, list=11%, signal=26%	DUSP1/TNFAIP3/CDKN1A/SPRY2/SPRY1/RGS2/SPRY4/DUSP7/PTPN1/CDKN2D/IRAK3/CHORDC1/BMP7/DUSP10/CDKN2A/CDKN1C/HYAL2/DNAJA1/AGT/PPARG/RASIP1/CD300A/LAX1/PIK3CB/GADD45A/NPPA/LYN/CDKN2B
GOMF_METALLOPEPTIDASE_ACTIVITY	GOMF_METALLOPEPTIDASE_ACTIVITY	145	-0.416461	-1.62399	0.00155213	0.0558676	0.0506106	2501	tags=34%, list=21%, signal=27%	DPEP3/MEP1A/ADAM10/CPQ/PSMD7/ADAM9/MEP1B/ADAMTSL2/AGBL5/SPG7/TFRC/EIF3H/ADAMTS2/BMP1/PHEX/ADAMTS5/PMPCA/MMP10/CLCA1/XPNPEP2/AMZ2/CLCA4/ADAM22/AGTPBP1/AGBL2/DNPEP/VASH2/PITRM1/ADAM23/MIPEP/ERAP1/RNPEP/ADAM29/ADAMTSL3/PAPPA2/ANPEP/CPA3/MMP3/CPA4/ADAM12/ADAMTS6/AEBP1/CPE/ADAMTS3/MMP7/MMP9/MMP2/ADAMDEC1/MMP1/MMP12
GOBP_NEGATIVE_REGULATION_OF_ERK1_AND_ERK2_CASCADE	GOBP_NEGATIVE_REGULATION_OF_ERK1_AND_ERK2_CASCADE	55	0.540708	1.8486	0.0016173	0.0575483	0.0521331	1265	tags=29%, list=11%, signal=26%	ATF3/DUSP6/SPRY2/SPRY1/SPRY4/EPHA4/PTPN1/DUSP4/TLR4/DUSP10/NDRG2/PSCA/LMO3/SPRED2/SIRPA/LYN
GOBP_RESPONSE_TO_KETONE	GOBP_RESPONSE_TO_KETONE	167	0.401763	1.61005	0.00161349	0.0575483	0.0521331	1159	tags=17%, list=10%, signal=16%	FOS/FOSB/DDIT4/ARG1/MYC/KLF9/KLF2/CDA/FOSL1/FOXO3/OXTR/ADCY8/ELK1/RPS6KB1/SLIT2/ADCY1/PTGER4/NKX3-1/CPS1/TH/TLR2/ACE/CCR7/CLDN4/MTAP/CYP1B1/BCL2L1/AANAT/SRD5A2
GOBP_ANGIOGENESIS_INVOLVED_IN_WOUND_HEALING	GOBP_ANGIOGENESIS_INVOLVED_IN_WOUND_HEALING	24	0.692497	1.98588	0.00169035	0.0594679	0.0538721	1984	tags=67%, list=17%, signal=55%	SERPINE1/TNFAIP3/ALOX5/CX3CL1/FOXC2/CXCR4/VEGFA/PIK3CB/GPR4/ADIPOR2/SRF/B4GALT1/XBP1/TNF/ITGB3/HPSE
GOBP_REGULATION_OF_CHROMOSOME_SEPARATION	GOBP_REGULATION_OF_CHROMOSOME_SEPARATION	58	-0.537317	-1.7985	0.00168929	0.0594679	0.0538721	855	tags=26%, list=7%, signal=24%	CDC23/MAD2L1/PTTG3P/CDC6/AURKB/PTTG1/ZWINT/CENPF/CCNB1/TRIP13/TTK/UBE2C/BUB1B/NDC80/DLGAP5
GOBP_POSITIVE_REGULATION_OF_LYMPHOCYTE_MIGRATION	GOBP_POSITIVE_REGULATION_OF_LYMPHOCYTE_MIGRATION	30	-0.629865	-1.84873	0.00170827	0.0596174	0.0540075	947	tags=33%, list=8%, signal=31%	WNT5A/CCL4/PYCARD/STK39/OXSR1/JAM2/ITGA4/CCL21/CXCL12/CXCL10
GOBP_LEUKOCYTE_CHEMOTAXIS	GOBP_LEUKOCYTE_CHEMOTAXIS	195	0.374732	1.54653	0.00171375	0.0596174	0.0540075	838	tags=20%, list=7%, signal=19%	CXCR2/CXCL2/S100A12/S100A8/DUSP1/PF4/S100A9/SERPINE1/PPBP/PDE4B/CCL20/CHGA/TNFAIP6/EDNRB/CSF3R/CXCL3/IL6R/FPR2/C5AR1/FLT1/CXADR/CCL23/IL17RA/SLIT2/CXCR1/AZU1/ITGB2/CORO1A/PLA2G1B/ALOX5/CX3CL1/CCL16/ADAM17/CXCR4/CXCL1/VEGFA/ADGRE2/CYP7B1/CCR7
GOBP_CELLULAR_RESPONSE_TO_EXTRACELLULAR_STIMULUS	GOBP_CELLULAR_RESPONSE_TO_EXTRACELLULAR_STIMULUS	193	0.372478	1.53269	0.00174578	0.0603943	0.0547113	1623	tags=19%, list=14%, signal=17%	FOS/NR4A2/ATF3/PMAIP1/CDKN1A/INHBB/ALB/CYP27B1/PDK4/FOSL1/FOXO3/GABARAPL3/PPM1D/GAS2L1/EIF2AK3/MAP1LC3C/NR1H4/GLRX2/KLF10/FOXO1/UPP1/KCNB1/HMOX1/FAM107A/PIM1/LYN/CDKN2B/BMPR2/SRF/FGF23/ULK1/GLUL/FOLR1/MED1/KRT20/NUDT15/XBP1
GOBP_POSITIVE_REGULATION_OF_APOPTOTIC_SIGNALING_PATHWAY	GOBP_POSITIVE_REGULATION_OF_APOPTOTIC_SIGNALING_PATHWAY	109	0.439437	1.64477	0.00175621	0.0604195	0.0547341	791	tags=17%, list=7%, signal=16%	S100A8/S100A9/ATF3/PMAIP1/INHBB/MYC/TNFRSF12A/PLAGL2/MCL1/TRAF2/DDIT3/FBXW7/BCL2L11/BCL10/BAX/NKX3-1/HYAL2/AGT
GOBP_CELLULAR_RESPONSE_TO_CHEMICAL_STRESS	GOBP_CELLULAR_RESPONSE_TO_CHEMICAL_STRESS	269	0.352875	1.5183	0.00179081	0.0612712	0.0555057	917	tags=14%, list=8%, signal=13%	FOS/NR4A2/JUN/NR4A3/TNFAIP3/ARG1/MYC/VNN1/PTGS2/KLF2/GPX7/FOXO3/HSPA1B/RHOB/GPR37/MT3/ARNTL/MCL1/LRRC8E/EIF2AK3/DDIT3/GLRX2/ZFP36L1/KDM6B/TLR4/FBXW7/NME5/BMP7/FOXO1/RELB/ALOX5/BTK/DNAJA1/ERN1/ABCD1/ANKRD2/HMOX1
GOBP_LEUKOCYTE_MIGRATION	GOBP_LEUKOCYTE_MIGRATION	318	0.334049	1.46786	0.00180858	0.0615412	0.0557503	1002	tags=18%, list=9%, signal=17%	CXCR2/CXCL2/S100A12/S100A8/DUSP1/PF4/S100A9/SERPINE1/PPBP/SELL/PDE4B/CHST2/CCL20/CHGA/TNFAIP6/EDNRB/LYVE1/CSF3R/CXCL3/IL6R/OLFM4/FPR2/APOD/C5AR1/ADORA1/HCK/FLT1/CXADR/CCL23/IL17RA/SLIT2/CXCR1/ELANE/AZU1/ITGB2/PODXL2/CORO1A/PLA2G1B/ALOX5/PTGER4/CX3CL1/FUT7/CCL16/ADAM17/CXCR4/CXCL1/VEGFA/ADGRE2/CYP7B1/CCR7/SELP/PRTN3/ST3GAL4/HMOX1/CD9/CD300A/MMP28/SELPLG
GOBP_NEGATIVE_REGULATION_OF_GROWTH	GOBP_NEGATIVE_REGULATION_OF_GROWTH	205	0.367518	1.53109	0.0018357	0.0621245	0.0562787	1651	tags=27%, list=14%, signal=23%	MT1M/ING1/CDKN1A/GDF15/RGS2/CDA/CYP27B1/JADE1/HSPA1B/CITED2/TP53TG5/MT3/SERTAD3/CDKL3/SOCS2/KCNK2/PLAC8/CDKN2D/MT1X/SLIT2/CRLF3/IP6K2/DUSP10/WWC2/CDKN2A/SEMA3F/ADRB1/HYAL2/AGT/STC2/SEMA6B/BCL6/NTN1/SLC6A4/SEMA3B/GDF2/PTPRS/INHBA/HSPA1A/BMP10/MT2A/SEMA3D/PRDM11/BMPR2/ULK1/MYOZ1/CRYAB/CDK5R1/MSX1/HRG/VGLL4/GJA1/PTK6/OSGIN1/OSGIN2
GOBP_REGULATION_OF_CATECHOLAMINE_METABOLIC_PROCESS	GOBP_REGULATION_OF_CATECHOLAMINE_METABOLIC_PROCESS	18	0.721097	1.90264	0.00193669	0.065188	0.0590539	561	tags=28%, list=5%, signal=26%	NR4A2/GPR37/TACR3/ITGB2/ITGAM
GOBP_ANTIGEN_PROCESSING_AND_PRESENTATION_OF_EXOGENOUS_PEPTIDE_ANTIGEN_VIA_MHC_CLASS_II	GOBP_ANTIGEN_PROCESSING_AND_PRESENTATION_OF_EXOGENOUS_PEPTIDE_ANTIGEN_VIA_MHC_CLASS_II	26	-0.649592	-1.85482	0.00197306	0.0660552	0.0598396	1840	tags=50%, list=16%, signal=42%	HLA-DRB1/HLA-DPA1/CD74/LGMN/HLA-DQA1/HLA-DRA/HLA-DPB1/HLA-DMA/HLA-DOA/CTSV/HLA-DMB/HLA-DQB1/FCGR2B
GOMF_EXTRACELLULAR_MATRIX_STRUCTURAL_CONSTITUENT_CONFERRING_COMPRESSION_RESISTANCE	GOMF_EXTRACELLULAR_MATRIX_STRUCTURAL_CONSTITUENT_CONFERRING_COMPRESSION_RESISTANCE	19	-0.715836	-1.86472	0.00201375	0.0661388	0.0599153	907	tags=42%, list=8%, signal=39%	PRG4/ACAN/VCAN/PRG3/FMOD/PRELP/ASPN/LUM
GOMF_C_C_CHEMOKINE_BINDING	GOMF_C_C_CHEMOKINE_BINDING	23	0.654681	1.85374	0.00207491	0.0661388	0.0599153	1514	tags=43%, list=13%, signal=38%	CXCR2/ZFP36/ACKR3/CXCR1/CXCR4/CCR7/CCR10/CCR3/ACKR2/CCR1
GOBP_POSITIVE_REGULATION_OF_PROTEIN_TYROSINE_KINASE_ACTIVITY	GOBP_POSITIVE_REGULATION_OF_PROTEIN_TYROSINE_KINASE_ACTIVITY	44	0.546853	1.78808	0.00206749	0.0661388	0.0599153	874	tags=32%, list=7%, signal=30%	AREG/HBEGF/BTC/LILRA5/EPHA4/NEDD9/ADORA1/PTPN1/RELN/FBXW7/ADAM17/AGT/ACE/EREG
GOBP_CELLULAR_RESPONSE_TO_INTERLEUKIN_1	GOBP_CELLULAR_RESPONSE_TO_INTERLEUKIN_1	91	0.455371	1.66946	0.00203622	0.0661388	0.0599153	895	tags=25%, list=8%, signal=24%	FGB/EGR1/CEBPB/FGG/IL1R2/INHBB/MYC/CCL20/KLF2/HES1/ANKRD1/SOX9/ST18/CCL23/IRAK3/AKAP12/USP10/NKX3-1/CX3CL1/CCL16/HYAL2/ZBP1/MYLK3
GOBP_REGULATION_OF_SIGNALING_RECEPTOR_ACTIVITY	GOBP_REGULATION_OF_SIGNALING_RECEPTOR_ACTIVITY	119	0.430923	1.63588	0.00202502	0.0661388	0.0599153	1170	tags=21%, list=10%, signal=19%	AREG/SERPINE1/ARC/NPTX2/HBEGF/HOMER1/BTC/PDE4D/P2RY1/ADORA1/RELN/NPTX1/FBXW7/DKK3/NCOA3/IFNG/ADAM17/PSCA/GPRC5A/PPARG/CBLB/EREG/IL10/MAPK8IP2/DLGAP1
GOBP_GRANULOCYTE_MIGRATION	GOBP_GRANULOCYTE_MIGRATION	129	0.416451	1.60321	0.00208177	0.0661388	0.0599153	866	tags=22%, list=7%, signal=21%	CXCR2/CXCL2/S100A12/S100A8/PF4/S100A9/PPBP/PDE4B/CCL20/TNFAIP6/CSF3R/CXCL3/OLFM4/C5AR1/CXADR/CCL23/IL17RA/SLIT2/CXCR1/ITGB2/PLA2G1B/PTGER4/CX3CL1/FUT7/CCL16/CXCL1/ADGRE2/CCR7/PRTN3
GOMF_PEPTIDASE_REGULATOR_ACTIVITY	GOMF_PEPTIDASE_REGULATOR_ACTIVITY	169	-0.393419	-1.56242	0.0020564	0.0661388	0.0599153	1035	tags=18%, list=9%, signal=16%	C3/C5/LXN/SERPINB5/ITIH2/CD27/PYCARD/UBE2O/LPA/SERPINA6/SPINK1/RENBP/PTTG1/BIRC5/WFDC2/MAL/FBLN1/CST6/PCOLCE/SERPINA5/TFPI2/CTSC/SERPINE2/FN1/SERPINF1/RARRES1/LTF/GPC3/SERPINB2/COL6A3
GOBP_POSITIVE_REGULATION_OF_CELL_CYCLE	GOBP_POSITIVE_REGULATION_OF_CELL_CYCLE	242	-0.365064	-1.51419	0.0020183	0.0661388	0.0599153	1327	tags=20%, list=11%, signal=18%	LGMN/CYP1A1/CDC25C/IL1A/PHB2/PLCG2/MEIS2/LRP5/CDK4/CENPJ/TBX3/CDK10/RRM1/WNT5A/TFDP1/CDC23/EIF4EBP1/KIF14/TRIM32/LFNG/KIF23/MAD2L1/CKS2/DTL/CDC6/AURKB/PKD2/STIL/EDN1/PLK4/E2F8/KIF20B/PSRC1/DBF4/TGFB2/RAD51AP1/CHEK1/CCNB1/UBE2C/EZH2/ECT2/AURKA/IL1B/CDK1/IGF1/NDC80/NUSAP1/DLGAP5/RRM2
GOBP_REGULATION_OF_HEMOPOIESIS	GOBP_REGULATION_OF_HEMOPOIESIS	293	0.341613	1.48786	0.00206839	0.0661388	0.0599153	1981	tags=25%, list=17%, signal=22%	FOS/PF4/EGR3/CEBPB/ZBTB16/ZFP36/MYC/VNN1/TNFAIP6/NFKBIA/TAL1/CSF3R/TOB2/FOXO3/TRIB1/HSPA1B/IRF7/SPINK5/LAG3/TNFSF9/EVI2B/ZFP36L1/KLF10/IL5/TLR4/FBXW7/RARA/PRDM1/DUSP10/PIK3R1/IL2/IFNG/BTK/IL4R/BCL6/RIPK2/INPP5D/GATA1/CEACAM1/INHBA/HSPA1A/IL10/ZFP36L2/HOXA5/LYN/PRMT1/ZBTB1/HOXA7/MAPK14/IL1RL2/IL23A/IL15RA/ETS1/ADA/CCR1/SPI1/MED1/LILRB2/APCS/CTLA4/XBP1/TNFSF4/POU4F1/TFE3/CYP26B1/AXL/TNF/STAT3/CNOT4…
GOBP_NEGATIVE_REGULATION_OF_PHOSPHORYLATION	GOBP_NEGATIVE_REGULATION_OF_PHOSPHORYLATION	291	0.333474	1.44734	0.00204361	0.0661388	0.0599153	1116	tags=16%, list=10%, signal=15%	DUSP1/JUN/DDIT4/TNFAIP3/DUSP6/CDKN1A/SOCS3/SPRY2/SPRY1/RGS2/SPRY4/PDE4D/PPP4R2/GADD45B/TRIB1/DUSP7/PTPN1/PTPRH/PARD6A/CDKN2D/IRAK3/CHORDC1/SLIT2/PARD3/BMP7/DUSP10/PTPN13/BAX/CDKN2A/CDKN1C/IL2/IFNG/HYAL2/GPRC5A/DNAJA1/AGT/PPARG/RASIP1/CBLB/CD300A/LAX1/SPRED2/CEACAM1/INHBA/PIK3CB/GADD45A/IRS2/RGN
GOBP_ERBB_SIGNALING_PATHWAY	GOBP_ERBB_SIGNALING_PATHWAY	101	0.452377	1.68856	0.00210764	0.0663561	0.0601122	1282	tags=26%, list=11%, signal=23%	AREG/HBEGF/BTC/SOX9/ADORA1/REPS2/FBXW7/CDH13/RNF115/IFI6/KIF16B/PIGR/ADAM17/GPRC5A/AGT/FASLG/SHC3/CBLB/EREG/DGKD/CEACAM1/RNF126/NRG1/HAP1/VIL1/CCDC88A
GOBP_MYELOID_LEUKOCYTE_MIGRATION	GOBP_MYELOID_LEUKOCYTE_MIGRATION	189	0.382062	1.56695	0.00210993	0.0663561	0.0601122	974	tags=22%, list=8%, signal=20%	CXCR2/CXCL2/S100A12/S100A8/DUSP1/PF4/S100A9/SERPINE1/PPBP/PDE4B/CCL20/CHGA/TNFAIP6/EDNRB/CSF3R/CXCL3/IL6R/OLFM4/FPR2/C5AR1/FLT1/CXADR/CCL23/IL17RA/SLIT2/CXCR1/AZU1/ITGB2/PLA2G1B/PTGER4/CX3CL1/FUT7/CCL16/CXCL1/VEGFA/ADGRE2/CCR7/PRTN3/CD9/CD300A/MMP28
GOBP_DE_NOVO_PROTEIN_FOLDING	GOBP_DE_NOVO_PROTEIN_FOLDING	34	0.605265	1.84	0.0021215	0.0663849	0.0601382	1611	tags=41%, list=14%, signal=36%	HSPA6/DNAJB1/HSPA1L/HSPA1B/SDF2L1/HSPH1/HSPA2/DNAJB4/DNAJB5/HSPA14/HSPA1A/DNAJB14/CCT2/HSPA13
GOBP_POSITIVE_REGULATION_OF_LEUKOCYTE_MIGRATION	GOBP_POSITIVE_REGULATION_OF_LEUKOCYTE_MIGRATION	120	-0.432237	-1.62812	0.00215091	0.0669685	0.0606669	1508	tags=29%, list=13%, signal=26%	CCR2/LBP/CREB3/CD74/PGF/LGMN/CCR6/IL1A/VEGFB/C3AR1/WNT5A/CSF1R/P2RX4/CCL8/ITGA2/LGALS3/PLVAP/DAPK2/CCL4/PYCARD/STK39/OXSR1/JAM2/TREM2/EDN1/CMKLR1/VEGFC/ITGA4/KITLG/CCL19/PTN/CCL21/CXCL12/PLA2G7/CXCL10
GOMF_HISTONE_ACETYLTRANSFERASE_BINDING	GOMF_HISTONE_ACETYLTRANSFERASE_BINDING	21	0.684301	1.89681	0.00221197	0.0685272	0.0620789	283	tags=14%, list=2%, signal=14%	EGR1/CEBPB/CITED2
GOBP_CELLULAR_LIPID_CATABOLIC_PROCESS	GOBP_CELLULAR_LIPID_CATABOLIC_PROCESS	159	-0.394683	-1.55313	0.00224676	0.068919	0.0624339	2541	tags=33%, list=22%, signal=26%	LPIN2/CPT2/DAGLA/ECI2/ETFB/ACAA1/ECH1/AKR1C3/PLA2G4C/SMPDL3A/ACOT8/GCDH/ETFA/ECI1/GDE1/HADHB/HEXA/GBA3/ACADVL/IDH1/SCARB1/SMPD1/PNPLA4/ABCD4/BDH2/ECHS1/SGPL1/ECHDC1/GLA/PLCG2/MCAT/NEU1/PCCA/CROT/CRAT/SLC27A2/ILVBL/DECR2/EHHADH/CRABP1/FUCA1/SRD5A3/ADTRP/LIPC/ENPP2/GDPD3/PLA2G4A/LIPG/PLA2G10/TWIST1/PIK3CG/APOC1/PLA2G7
GOBP_REGULATION_OF_MRNA_METABOLIC_PROCESS	GOBP_REGULATION_OF_MRNA_METABOLIC_PROCESS	215	0.359361	1.50822	0.00224345	0.068919	0.0624339	3111	tags=35%, list=27%, signal=26%	ZFP36/NOCT/BTG2/JMJD6/CPEB1/TRAF2/TOB1/ZFP36L1/SLC11A1/CPEB3/TRAF5/A1CF/CDK9/DCP1A/CELF2/BARD1/CNOT7/VIP/GTPBP1/FXR2/SECISBP2/TRA2B/ZFP36L2/LARP4B/FXR1/CSDC2/SUPT6H/EXOSC9/SRRM1/MAPK14/RBFOX1/DHX9/FUS/NOVA1/SAFB/DYRK1A/RBM8A/MBNL3/MBNL2/NUP98/HSF1/PKP1/RBM25/RBM39/KHSRP/REST/SYNCRIP/ANGEL2/CELF1/YBX3/PAPOLA/MAGOH/PAN3/RC3H2/RBM15/SRSF7/RNF40/PUF60/CELF3/SRPK3/CCNT1/ZC3H14/HNRNPU/LARP7/SAFB2/ZC3HA…
GOBP_NEGATIVE_REGULATION_OF_ENDOTHELIAL_CELL_APOPTOTIC_PROCESS	GOBP_NEGATIVE_REGULATION_OF_ENDOTHELIAL_CELL_APOPTOTIC_PROCESS	31	0.645147	1.93581	0.00229834	0.069482	0.0629439	58	tags=16%, list=0%, signal=16%	FGB/SERPINE1/FGG/TNFAIP3/FGA
GOBP_NEGATIVE_REGULATION_OF_TRANSCRIPTION_FROM_RNA_POLYMERASE_II_PROMOTER_IN_RESPONSE_TO_STRESS	GOBP_NEGATIVE_REGULATION_OF_TRANSCRIPTION_FROM_RNA_POLYMERASE_II_PROMOTER_IN_RESPONSE_TO_STRESS	11	0.799112	1.88805	0.00229859	0.069482	0.0629439	1068	tags=45%, list=9%, signal=41%	JUN/DNAJB1/CITED2/BAG3/HSPA1A
GOBP_SPINDLE_ASSEMBLY	GOBP_SPINDLE_ASSEMBLY	97	-0.46616	-1.69346	0.00227764	0.069482	0.0629439	2260	tags=33%, list=19%, signal=27%	PIBF1/NEK2/INCENP/GPSM2/TUBGCP5/HAUS7/FBXO5/CHMP6/NUMA1/AAAS/PLK1/SPICE1/CCDC69/HDAC3/TUBB/TUBGCP4/FLNA/KIF23/TUBGCP3/SAC3D1/KIF4A/AURKB/KIF15/ASPM/CCNB2/CDC20/GOLGA8A/PRC1/AURKA/TPX2/KIF11/NDC80
GOCC_TRANSCRIPTION_REPRESSOR_COMPLEX	GOCC_TRANSCRIPTION_REPRESSOR_COMPLEX	58	0.522641	1.79747	0.00233325	0.0701167	0.0635189	657	tags=19%, list=6%, signal=18%	JUN/ZBTB16/MYC/JUND/FOXO3/CORO2A/MXD1/ELANE/SP3/RELB/MDM2
GOCC_ENDOPLASMIC_RETICULUM_LUMEN	GOCC_ENDOPLASMIC_RETICULUM_LUMEN	251	-0.349432	-1.45417	0.0023421	0.0701167	0.0635189	1097	tags=17%, list=9%, signal=16%	FSTL1/APOE/CLN6/CLU/C3/IGFBP4/ARSF/PDGFC/COL4A1/SLC27A2/WNT5A/ERO1A/COL10A1/VCAN/ERAP1/ITIH2/P4HA2/MZB1/MELTF/PRSS23/CASQ2/LIPC/EDN1/GOLM1/EBI3/FBN1/COL6A2/COL16A1/IGFBP3/CTSC/TNC/COL14A1/FN1/COL5A1/BMP4/COL3A1/COL21A1/GPC3/COL5A2/COL6A3/COL1A2/COL1A1/COL15A1
GOBP_GLYCEROL_ETHER_METABOLIC_PROCESS	GOBP_GLYCEROL_ETHER_METABOLIC_PROCESS	15	-0.7316	-1.78378	0.00238056	0.0709271	0.0642531	202	tags=33%, list=2%, signal=33%	PLA2G4C/TXN/PLA2G4A/PLA2G10/PLA2G7
GOMF_UBIQUITIN_LIKE_PROTEIN_LIGASE_BINDING	GOMF_UBIQUITIN_LIKE_PROTEIN_LIGASE_BINDING	267	0.340438	1.45971	0.00240051	0.0711808	0.0644828	810	tags=12%, list=7%, signal=11%	JUN/CEBPB/CDKN1A/PER1/HSPA6/EGR2/NFKBIA/USP2/HSPA1L/GABARAPL3/TRIB1/HSPA1B/GPR37/MID1/UBXN7/FZD4/TRAF2/MAP1LC3C/FBXW7/TRAF5/FOXO1/PIAS1/USP13/BCL10/MDM2/PRR7/MC4R/CXCR4/CKB/UBE2W/DNAJA1/KCNH2
GOBP_CHRONIC_INFLAMMATORY_RESPONSE	GOBP_CHRONIC_INFLAMMATORY_RESPONSE	16	0.746235	1.92607	0.00247051	0.0718427	0.0650824	69	tags=25%, list=1%, signal=25%	S100A8/S100A9/TNFAIP3/VNN1
GOBP_POSITIVE_REGULATION_OF_EPIDERMAL_GROWTH_FACTOR_ACTIVATED_RECEPTOR_ACTIVITY	GOBP_POSITIVE_REGULATION_OF_EPIDERMAL_GROWTH_FACTOR_ACTIVATED_RECEPTOR_ACTIVITY	11	0.796078	1.88088	0.00245056	0.0718427	0.0650824	874	tags=64%, list=7%, signal=59%	AREG/HBEGF/BTC/ADORA1/FBXW7/ADAM17/EREG
GOBP_MATERNAL_PROCESS_INVOLVED_IN_FEMALE_PREGNANCY	GOBP_MATERNAL_PROCESS_INVOLVED_IN_FEMALE_PREGNANCY	50	0.547637	1.83409	0.00247974	0.0718427	0.0650824	792	tags=20%, list=7%, signal=19%	JUNB/ARG1/PTGS2/RGS2/CYP27B1/CITED2/ANGPT2/STC1/PRDM1/STC2
GOBP_GRANULOCYTE_CHEMOTAXIS	GOBP_GRANULOCYTE_CHEMOTAXIS	107	0.428466	1.60136	0.00245822	0.0718427	0.0650824	838	tags=23%, list=7%, signal=22%	CXCR2/CXCL2/S100A12/S100A8/PF4/S100A9/PPBP/PDE4B/CCL20/TNFAIP6/CSF3R/CXCL3/C5AR1/CXADR/CCL23/IL17RA/SLIT2/CXCR1/ITGB2/PLA2G1B/CX3CL1/CCL16/CXCL1/ADGRE2/CCR7
GOBP_REGULATION_OF_INTRINSIC_APOPTOTIC_SIGNALING_PATHWAY	GOBP_REGULATION_OF_INTRINSIC_APOPTOTIC_SIGNALING_PATHWAY	133	0.40307	1.55764	0.00248052	0.0718427	0.0650824	1099	tags=19%, list=9%, signal=17%	S100A8/S100A9/PMAIP1/MYC/VNN1/PTGS2/PLAGL2/MCL1/PTPN1/EIF2AK3/CDKN2D/ACKR3/DDIT3/FBXW7/NME5/BCL2L11/BAX/MDM2/NKX3-1/DNAJA1/SNAI1/PIK3CB/HSPA1A/PDX1/BCL2L1
GOBP_RESPONSE_TO_UV_A	GOBP_RESPONSE_TO_UV_A	12	-0.771922	-1.81708	0.00251913	0.0719569	0.0651859	305	tags=42%, list=3%, signal=41%	OPN3/MMP3/MMP9/MMP2/MMP1
GOBP_NEGATIVE_REGULATION_OF_MYELOID_CELL_DIFFERENTIATION	GOBP_NEGATIVE_REGULATION_OF_MYELOID_CELL_DIFFERENTIATION	66	0.496892	1.72995	0.00249819	0.0719569	0.0651859	1273	tags=30%, list=11%, signal=27%	PF4/ZBTB16/ZFP36/MYC/TNFAIP6/NFKBIA/TOB2/TRIB1/ZFP36L1/TLR4/FBXW7/RARA/PIK3R1/INPP5D/CEACAM1/INHBA/HOXA5/LYN/PRMT1/HOXA7
GOBP_REGULATION_OF_NUCLEAR_DIVISION	GOBP_REGULATION_OF_NUCLEAR_DIVISION	113	-0.445357	-1.66063	0.00250807	0.0719569	0.0651859	1127	tags=26%, list=10%, signal=23%	CDC25C/IL1A/LRP5/TOM1L1/NME6/WNT5A/CDC23/PDE3A/MAD2L1/AURKB/EDN1/BORA/KIF20B/ZWINT/CENPF/RAD51AP1/CHEK1/CDC20/CCNB1/TRIP13/TTK/BUB1B/AURKA/IL1B/BMP4/IGF1/NDC80/NUSAP1/DLGAP5
GOBP_CELLULAR_RESPONSE_TO_BIOTIC_STIMULUS	GOBP_CELLULAR_RESPONSE_TO_BIOTIC_STIMULUS	203	0.368304	1.53205	0.00253207	0.0719965	0.0652218	759	tags=18%, list=7%, signal=17%	CXCL2/PF4/SERPINE1/PPBP/CEBPB/ZFP36/TNFAIP3/ARG1/PDE4B/CDA/EDNRB/NFKBIA/CXCL3/NOS2/MRC1/TRIB1/ANKRD1/IL36G/LILRA2/CD55/DEFA4/HCK/EIF2AK3/NR1H4/DDIT3/TICAM1/TLR4/RARA/BCL2L11/BCL10/CX3CL1/ARID5A/BTK/MAP2K3/CXCL1/TLR2
GOBP_NEGATIVE_REGULATION_OF_APOPTOTIC_SIGNALING_PATHWAY	GOBP_NEGATIVE_REGULATION_OF_APOPTOTIC_SIGNALING_PATHWAY	183	0.383485	1.56722	0.00257463	0.0728737	0.0660165	1099	tags=17%, list=9%, signal=16%	FGB/NR4A2/PF4/SERPINE1/FGG/TNFAIP3/FGA/VNN1/PTGS2/HSPA1B/MCL1/PTPN1/CDKN2D/ACKR3/RPS6KB1/NME5/LMNA/IFI6/BAX/MDM2/CX3CL1/PAK5/DNAJA1/CTH/HMOX1/SNAI1/GATA1/PIK3CB/HSPA1A/PDX1/MAPK8IP2/BCL2L1
GOBP_EXTRINSIC_APOPTOTIC_SIGNALING_PATHWAY	GOBP_EXTRINSIC_APOPTOTIC_SIGNALING_PATHWAY	195	0.367103	1.51504	0.00259918	0.0732356	0.0663443	1099	tags=18%, list=9%, signal=17%	FGB/PF4/SERPINE1/ATF3/FGG/PMAIP1/TNFAIP3/FGA/IL6R/TNFRSF12A/FOXO3/HSPA1B/MCL1/TRAF2/RPS6KB1/BAG3/LMNA/BCL2L11/IFI6/BCL10/BAX/CX3CL1/PIK3R1/IL2/TNFRSF10B/IFNG/PAK5/HYAL2/AGT/FASLG/HMOX1/MKNK2/GATA1/INHBA/HSPA1A/BCL2L1
GOBP_RESPONSE_TO_STARVATION	GOBP_RESPONSE_TO_STARVATION	150	0.410235	1.61798	0.00261743	0.0734176	0.0665092	692	tags=13%, list=6%, signal=12%	ATF3/ZFP36/PMAIP1/CDKN1A/INHBB/ALB/PDK4/FOXO3/GABARAPL3/ADM/PPM1D/GAS2L1/EIF2AK3/MAP1LC3C/DDIT3/KLF10/FOXO1/UPP1/CPS1
GOBP_POSITIVE_REGULATION_OF_DEFENSE_RESPONSE	GOBP_POSITIVE_REGULATION_OF_DEFENSE_RESPONSE	221	0.35955	1.51762	0.00262928	0.0734194	0.0665108	901	tags=18%, list=8%, signal=17%	S100A12/S100A8/S100A9/SERPINE1/CEBPB/MNDA/ARG1/PTGS2/NFKBIA/FCN1/IL1RL1/LILRA5/FPR2/KLK5/IRF7/LILRA2/HCK/LAG3/IL6ST/CD1D/IL17RA/TLR4/LDLR/PTGER4/CX3CL1/IL2/IFNG/BTK/USP27X/TLR2/HYAL2/AIM2/AGT/ACE/ZBP1/IL21/CCR7/EREG/RIPK2/ALOX5AP
GOCC_SPINDLE_MICROTUBULE	GOCC_SPINDLE_MICROTUBULE	63	-0.501304	-1.71426	0.00271567	0.0754933	0.0683895	735	tags=27%, list=6%, signal=25%	HAUS7/KNTC1/CHMP6/NUMA1/PLK1/KIF18A/TUBG1/TUBGCP3/KIF4A/AURKB/BIRC5/PSRC1/KIF18B/PRC1/AURKA/CDK1/KIF11
GOBP_POSITIVE_REGULATION_OF_SIGNALING_RECEPTOR_ACTIVITY	GOBP_POSITIVE_REGULATION_OF_SIGNALING_RECEPTOR_ACTIVITY	41	0.572385	1.82352	0.00285512	0.0783207	0.0709509	1071	tags=29%, list=9%, signal=27%	AREG/ARC/HBEGF/BTC/ADORA1/RELN/FBXW7/NCOA3/IFNG/ADAM17/EREG/IL10
GOBP_POSITIVE_REGULATION_OF_NON_CANONICAL_WNT_SIGNALING_PATHWAY	GOBP_POSITIVE_REGULATION_OF_NON_CANONICAL_WNT_SIGNALING_PATHWAY	12	-0.76909	-1.81041	0.00283622	0.0783207	0.0709509	1349	tags=42%, list=12%, signal=37%	WNT5B/WNT5A/DKK1/SFRP1/GPC3
GOBP_REGULATION_OF_FAT_CELL_DIFFERENTIATION	GOBP_REGULATION_OF_FAT_CELL_DIFFERENTIATION	106	0.439024	1.63671	0.00285174	0.0783207	0.0709509	2078	tags=34%, list=18%, signal=28%	CEBPB/ZBTB16/ZFP36/NOCT/PTGS2/CDS1/HES1/KLF5/ZFPM2/ARNTL/ID4/DDIT3/ZFP36L1/BMP7/FOXO1/DUSP10/ALOX5/LMO3/PPARG/GNB3/DLK2/ZFP36L2/PIM1/MAPK14/ANKRD26/HTR2A/XBP1/TFE3/ZBTB7C/RORA/TNF/RREB1/ADIPOQ/FERMT2/SAV1/MEX3C
GOBP_RESPONSE_TO_MUSCLE_STRETCH	GOBP_RESPONSE_TO_MUSCLE_STRETCH	24	0.67565	1.93756	0.00297513	0.0807341	0.0731372	236	tags=17%, list=2%, signal=16%	FOS/JUN/NFKBIA/ANKRD1
GOBP_REGULATION_OF_ERBB_SIGNALING_PATHWAY	GOBP_REGULATION_OF_ERBB_SIGNALING_PATHWAY	62	0.50923	1.76031	0.00298199	0.0807341	0.0731372	1600	tags=34%, list=14%, signal=29%	AREG/HBEGF/BTC/ADORA1/FBXW7/CDH13/RNF115/IFI6/ADAM17/GPRC5A/AGT/FASLG/CBLB/EREG/DGKD/CEACAM1/RNF126/HAP1/CCDC88A/BCAR3/PTK6
GOBP_REGULATION_OF_DEFENSE_RESPONSE	GOBP_REGULATION_OF_DEFENSE_RESPONSE	479	0.29911	1.36356	0.00297588	0.0807341	0.0731372	901	tags=14%, list=8%, signal=13%	S100A12/S100A8/KLF4/S100A9/SERPINE1/CEBPB/ZFP36/MNDA/TNFAIP3/ARG1/SOCS3/BIRC3/PTGS2/TNFAIP6/EDNRB/NFKBIA/FCN1/IL1RL1/HERC5/LILRA5/FPR2/KLK5/IRF7/LILRA2/ADORA1/SPINK5/FGR/PTPN1/HCK/LAG3/IL6ST/NR1H4/IRAK3/FOXF1/CD1D/IL17RA/ELANE/TLR4/TYRO3/DUSP10/LDLR/ALOX5/PTGER4/CX3CL1/FUT7/SEC14L1/IL2/IFNG/BTK/USP27X/TLR2/HYAL2/AIM2/USP15/AGT/BCL6/ACE/ZBP1/IL21/NR1H2/PPARG/CCR7/SPATA2/EREG/RIPK2/CNOT7/ALOX5AP
GOBP_GAS_TRANSPORT	GOBP_GAS_TRANSPORT	15	0.729284	1.83912	0.00303387	0.0810897	0.0734594	1958	tags=60%, list=17%, signal=50%	MYC/HBB/HBD/HBE1/AQP6/IPCEF1/HBG2/CA2/HBQ1
GOBP_POSITIVE_REGULATION_OF_SUBSTRATE_ADHESION_DEPENDENT_CELL_SPREADING	GOBP_POSITIVE_REGULATION_OF_SUBSTRATE_ADHESION_DEPENDENT_CELL_SPREADING	39	0.584382	1.82362	0.00311233	0.0810897	0.0734594	271	tags=15%, list=2%, signal=15%	FGB/FGG/FGA/OLFM4/DOCK5/NEDD9
GOBP_NEGATIVE_REGULATION_OF_EPITHELIAL_CELL_APOPTOTIC_PROCESS	GOBP_NEGATIVE_REGULATION_OF_EPITHELIAL_CELL_APOPTOTIC_PROCESS	47	0.548963	1.80917	0.00308472	0.0810897	0.0734594	58	tags=11%, list=0%, signal=11%	FGB/SERPINE1/FGG/TNFAIP3/FGA
GOBP_REGULATION_OF_MITOTIC_NUCLEAR_DIVISION	GOBP_REGULATION_OF_MITOTIC_NUCLEAR_DIVISION	94	-0.451297	-1.63182	0.0030711	0.0810897	0.0734594	449	tags=27%, list=4%, signal=26%	CDC25C/IL1A/LRP5/TOM1L1/NME6/CDC23/MAD2L1/AURKB/EDN1/BORA/KIF20B/ZWINT/CENPF/CHEK1/CCNB1/TRIP13/TTK/BUB1B/AURKA/IL1B/BMP4/IGF1/NDC80/NUSAP1/DLGAP5
GOBP_NEUTROPHIL_MIGRATION	GOBP_NEUTROPHIL_MIGRATION	106	0.437678	1.63169	0.00309104	0.0810897	0.0734594	866	tags=25%, list=7%, signal=23%	CXCR2/CXCL2/S100A12/S100A8/PF4/S100A9/PPBP/PDE4B/CCL20/TNFAIP6/CSF3R/CXCL3/OLFM4/C5AR1/CXADR/CCL23/SLIT2/CXCR1/ITGB2/PLA2G1B/CX3CL1/FUT7/CCL16/CXCL1/CCR7/PRTN3
GOCC_BASOLATERAL_PLASMA_MEMBRANE	GOCC_BASOLATERAL_PLASMA_MEMBRANE	185	-0.383338	-1.54138	0.00301141	0.0810897	0.0734594	1286	tags=31%, list=11%, signal=28%	CLDN7/ATP12A/STX4/CDH17/SLC38A1/ATP2B1/TFRC/MPZ/DLG3/CDH2/ABCC1/SLC12A2/LRP1/ITGA3/SLC26A6/SLC4A1/DLG2/SLC4A2/SLC22A7/SLCO4C1/HPGD/SLC26A10/PALM/HEPH/TEK/NOD2/MAP7/SLC14A1/SLC39A8/ATP7B/SLC22A8/CDH16/ANK1/SLC16A3/ABCC5/SLC6A6/MLC1/ERBB3/P2RY6/ABCC4/STK39/DSP/ABCC3/SLC5A6/KCNJ10/PKD2/EPCAM/ERBB2/ADRA2A/SLC2A9/CHRM3/LIN7A/ATP6V1B1/UMOD/CD44/RHCG/CLDN8/ABCA8
GOMF_ACTIVE_ION_TRANSMEMBRANE_TRANSPORTER_ACTIVITY	GOMF_ACTIVE_ION_TRANSMEMBRANE_TRANSPORTER_ACTIVITY	198	-0.368098	-1.48355	0.00309813	0.0810897	0.0734594	2316	tags=30%, list=20%, signal=24%	SLC12A7/SLC24A3/ATP12A/SLC13A4/SLC8B1/ATP6V0E2/SLC38A1/ATP2B1/SLC12A9/SLC2A10/ABCC1/CLCN5/SLC12A2/SURF1/SLC12A5/SLC22A18/SLC8A1/ATP2A1/SLC26A3/SLC26A6/SLC1A1/SLC4A1/CYC1/SLC15A2/SLC4A2/SLC5A4/SLC22A7/SLC6A12/SLCO4C1/SLC26A10/SLC10A3/SLC1A6/SLC22A11/CLCN6/SLC39A8/ATP7B/SLC22A8/ABCC8/ABCC9/SLC9A2/ABCC5/SLC6A5/SLC12A8/SLC6A6/ATP8A1/SLC5A2/SLCO2B1/ABCC4/SLC10A2/CLCN4/SLCO4A1/ABCC3/SLC5A6/SLC34A2/CTNS…
GOBP_RESPONSE_TO_OXYGEN_LEVELS	GOBP_RESPONSE_TO_OXYGEN_LEVELS	271	0.342878	1.47645	0.00310893	0.0810897	0.0734594	917	tags=16%, list=8%, signal=15%	RGCC/EGR1/NR4A2/DDIT4/PMAIP1/MYC/PTGS2/HK2/PLK3/NOS2/FOXO3/DIO3/OXTR/ADM/EPHA4/CPEB1/CITED2/ADORA1/CLDN3/MT3/ALAS2/ANGPT2/KCNK2/ZFP36L1/STC1/LMNA/BMP7/TXNRD2/FOXO1/MDM2/NKX3-1/TH/ADAM17/CXCR4/TLR2/VEGFA/STC2/KCNK3/ACE/KCNA5/PPARG/SLC6A4/PDGFA/HMOX1
GOBP_RESPONSE_TO_OXIDATIVE_STRESS	GOBP_RESPONSE_TO_OXIDATIVE_STRESS	348	0.316773	1.40486	0.00304107	0.0810897	0.0734594	948	tags=12%, list=8%, signal=12%	FOS/AREG/NR4A2/JUN/NR4A3/TNFAIP3/ARG1/VNN1/PTGS2/KLF2/PLK3/FOSL1/HBB/GPX7/FOXO3/HSPA1B/RHOB/GPR37/APOD/MT3/ARNTL/MCL1/HP/GLRX2/KDM6B/TLR4/FBXW7/NME5/BMP7/TXNRD2/FOXO1/RCAN1/HAO1/ALOX5/BTK/HYAL2/STC2/KCNA5/ERN1/ABCD1/ANKRD2/HMOX1/IPCEF1
GOBP_CELLULAR_TRANSITION_METAL_ION_HOMEOSTASIS	GOBP_CELLULAR_TRANSITION_METAL_ION_HOMEOSTASIS	80	0.477688	1.70463	0.00314551	0.0816129	0.0739333	1262	tags=20%, list=11%, signal=18%	S100A8/S100A9/MT1M/MYC/STEAP4/MT3/ALAS2/MT1HL1/SLC11A1/MT1X/IFNG/HMOX1/GDF2/MT2A/MT4/LCN2
GOBP_REGULATION_OF_SPROUTING_ANGIOGENESIS	GOBP_REGULATION_OF_SPROUTING_ANGIOGENESIS	30	0.611958	1.83374	0.00316953	0.0818949	0.0741888	1531	tags=37%, list=13%, signal=32%	KLF4/KLF2/ALOX5/VEGFA/EPN1/CEACAM1/PIK3CB/IL10/SMAD1/FGF2/GLUL
GOBP_NEUROPEPTIDE_SIGNALING_PATHWAY	GOBP_NEUROPEPTIDE_SIGNALING_PATHWAY	77	-0.473844	-1.67072	0.00318921	0.0820629	0.074341	201	tags=16%, list=2%, signal=15%	TENM1/NPY1R/NMB/GPR143/PNOC/CPE/GLRB/NPY5R/ADCYAP1/NMU/SCG5/TAC1
GOBP_PROTEIN_NITROSYLATION	GOBP_PROTEIN_NITROSYLATION	13	0.781132	1.90347	0.0032038	0.082099	0.0743737	183	tags=23%, list=2%, signal=23%	S100A8/S100A9/NOS2
GOBP_CYTOKINETIC_PROCESS	GOBP_CYTOKINETIC_PROCESS	26	-0.631985	-1.80454	0.00331129	0.0838187	0.0759316	449	tags=19%, list=4%, signal=19%	AURKB/KIF20B/ECT2/KIF20A/CEP55
GOBP_CELLULAR_RESPONSE_TO_CORTICOSTEROID_STIMULUS	GOBP_CELLULAR_RESPONSE_TO_CORTICOSTEROID_STIMULUS	51	0.521845	1.74534	0.003289	0.0838187	0.0759316	2145	tags=39%, list=18%, signal=32%	ZFP36/DDIT4/ARG1/KLF9/FOXO3/ZFP36L1/RPS6KB1/STC1/BCL2L11/ACE/CYP1B1/FAM107A/ZFP36L2/SSTR2/SSTR5/SGK1/FLT3/IGF1R/REST/JAK2
GOBP_RESPONSE_TO_TOXIC_SUBSTANCE	GOBP_RESPONSE_TO_TOXIC_SUBSTANCE	182	0.375796	1.53386	0.0033057	0.0838187	0.0759316	1424	tags=23%, list=12%, signal=20%	FOS/S100A9/MT1M/ARG1/INHBB/PTGS2/AKR1B10/ALB/HBB/HBD/GPX7/MT3/MT1HL1/HP/RPS6KB1/MT1X/PON1/BMP7/TXNRD2/ABCG2/HBE1/BAX/CPS1/SLC6A14/TH/TLR2/SLC6A4/ALOX5AP/IPCEF1/SLC7A8/CYP1B1/MT2A/PIM1/MT4/LYN/SRF/APOA4/GATA6/TXNRD1/HBG2/LPO
GOMF_RETINOIC_ACID_RECEPTOR_BINDING	GOMF_RETINOIC_ACID_RECEPTOR_BINDING	24	0.670289	1.92219	0.0033974	0.0855795	0.0775266	1693	tags=46%, list=15%, signal=39%	NR4A2/NR1H4/NRIP1/NR0B2/LRIF1/ARID5A/NR1H2/PPARG/ACTN4/MED1/TACC1
GOBP_REGULATION_OF_PROSTAGLANDIN_SECRETION	GOBP_REGULATION_OF_PROSTAGLANDIN_SECRETION	14	-0.745632	-1.80493	0.00341298	0.0855795	0.0775266	1591	tags=57%, list=14%, signal=49%	TNFRSF11A/IL1A/P2RX4/P2RX7/EDN1/PLA2G4A/PLA2G10/IL1B
GOBP_POSITIVE_REGULATION_OF_EXOCYTOSIS	GOBP_POSITIVE_REGULATION_OF_EXOCYTOSIS	72	0.485563	1.71308	0.00342208	0.0855795	0.0775266	1021	tags=17%, list=9%, signal=15%	FGB/FGG/FGA/FGR/ITGB2/ITGAM/EXPH5/IFNG/IL4R/KCNB1/SDC4/GATA1
GOBP_PEPTIDYL_CYSTEINE_MODIFICATION	GOBP_PEPTIDYL_CYSTEINE_MODIFICATION	30	0.607276	1.81971	0.00348451	0.0863482	0.078223	183	tags=10%, list=2%, signal=10%	S100A8/S100A9/NOS2
GOBP_BLOOD_VESSEL_ENDOTHELIAL_CELL_MIGRATION	GOBP_BLOOD_VESSEL_ENDOTHELIAL_CELL_MIGRATION	101	0.442184	1.65051	0.00347255	0.0863482	0.078223	1540	tags=25%, list=13%, signal=22%	KLF4/RGCC/EGR3/NR4A1/PTGS2/EPHA2/STARD13/ANGPT2/SLIT2/FBXW7/HDAC5/FOXC2/MAP2K3/ADAM17/VEGFA/PPARG/HMOX1/GDF2/GADD45A/MAPK14/SRF/ETS1/PLK2/FGF2/HRG
GOBP_NEUTROPHIL_CHEMOTAXIS	GOBP_NEUTROPHIL_CHEMOTAXIS	88	0.450354	1.65032	0.00352036	0.0863482	0.078223	754	tags=25%, list=6%, signal=24%	CXCR2/CXCL2/S100A12/S100A8/PF4/S100A9/PPBP/PDE4B/CCL20/TNFAIP6/CSF3R/CXCL3/C5AR1/CXADR/CCL23/SLIT2/CXCR1/ITGB2/PLA2G1B/CX3CL1/CCL16/CXCL1
GOBP_NEGATIVE_REGULATION_OF_VASCULATURE_DEVELOPMENT	GOBP_NEGATIVE_REGULATION_OF_VASCULATURE_DEVELOPMENT	87	0.452261	1.64658	0.00354989	0.0863482	0.078223	1255	tags=25%, list=11%, signal=23%	KLF4/RGCC/PF4/SERPINE1/SPRY2/KLF2/EPHA2/APOH/SPINK5/ANGPT2/ALOX5/TNMD/AGT/PPARG/FASLG/EPN1/GDF2/PIK3CB/GPR4/GADD45A/HOXA5/ADGRB2
GOBP_FEEDING_BEHAVIOR	GOBP_FEEDING_BEHAVIOR	84	0.451018	1.637	0.00354511	0.0863482	0.078223	2201	tags=31%, list=19%, signal=25%	FOS/NR4A3/GDF15/OXTR/P2RY1/TACR3/DACH1/MC4R/TH/AGT/ACE/GNB3/USP46/REN/ASIP/INSL5/OXT/GALR2/POU4F1/STAT3/MC3R/LEPR/TACR1/CFAP20/RETN/MC1R
GOCC_FICOLIN_1_RICH_GRANULE	GOCC_FICOLIN_1_RICH_GRANULE	163	0.378922	1.51328	0.00352713	0.0863482	0.078223	639	tags=12%, list=5%, signal=11%	FPR1/MNDA/CRISPLD2/HSPA6/SLC2A3/TNFAIP6/CDA/HBB/FCN1/ADGRE3/BIN2/HSPA1B/SERPINA1/FPR2/CD55/SLC11A1/HK3/ITGB2/ALOX5
GOBP_POSITIVE_REGULATION_OF_CYTOKINE_PRODUCTION	GOBP_POSITIVE_REGULATION_OF_CYTOKINE_PRODUCTION	385	0.309631	1.38222	0.00353292	0.0863482	0.078223	932	tags=17%, list=8%, signal=17%	RGCC/EGR1/PF4/SERPINE1/CEBPB/CLEC4E/MNDA/NR4A3/PDE4B/PTGS2/IL6R/PELI1/FCN1/PDE4D/IL1RL1/NOS2/LILRA5/HSPA1B/BCL3/IRF7/HTR2B/C5AR1/LILRA2/IL1RAP/FGR/TRAF2/CD55/POU2AF1/IL6ST/EIF2AK3/TNFRSF8/NR1H4/DDIT3/IRAK3/SLC11A1/BATF/BTN3A2/IL17RA/TICAM1/AKAP12/ELANE/TLR4/RARA/AZU1/DDX21/BCL10/IFNGR1/PLA2G1B/PTGER4/CX3CL1/ARID5A/PIK3R1/IL2/IFNG/IL4R/ADAM17/TLR2/HYAL2/AIM2/AGT/IL21/CCR7/EREG/RIPK2/TRIM15/HMOX1/G…
GOBP_NEGATIVE_REGULATION_OF_EXTRINSIC_APOPTOTIC_SIGNALING_PATHWAY	GOBP_NEGATIVE_REGULATION_OF_EXTRINSIC_APOPTOTIC_SIGNALING_PATHWAY	83	0.45148	1.62703	0.00356709	0.0864291	0.0782963	1099	tags=20%, list=9%, signal=19%	FGB/PF4/SERPINE1/FGG/TNFAIP3/FGA/HSPA1B/MCL1/RPS6KB1/LMNA/IFI6/CX3CL1/PAK5/HMOX1/GATA1/HSPA1A/BCL2L1
GOMF_CHEMOATTRACTANT_ACTIVITY	GOMF_CHEMOATTRACTANT_ACTIVITY	23	-0.645638	-1.77325	0.00361061	0.086593	0.0784448	1388	tags=48%, list=12%, signal=42%	PGF/VEGFB/GPNMB/WNT5A/LGALS3/NTF3/HMGB2/VEGFC/FGF7/BMP4/CXCL10
GOBP_REGULATION_OF_PROTEIN_TYROSINE_KINASE_ACTIVITY	GOBP_REGULATION_OF_PROTEIN_TYROSINE_KINASE_ACTIVITY	72	0.48302	1.70411	0.00362457	0.086593	0.0784448	874	tags=25%, list=7%, signal=23%	AREG/HBEGF/BTC/LILRA5/EPHA4/NEDD9/ADORA1/PTPN1/RELN/FBXW7/RAP2B/ADAM17/HYAL2/GPRC5A/AGT/ACE/CBLB/EREG
GOBP_POSITIVE_REGULATION_OF_LEUKOCYTE_CHEMOTAXIS	GOBP_POSITIVE_REGULATION_OF_LEUKOCYTE_CHEMOTAXIS	80	-0.467228	-1.66311	0.00361569	0.086593	0.0784448	1508	tags=30%, list=13%, signal=26%	CCR2/LBP/CREB3/CD74/PGF/LGMN/CCR6/VEGFB/C3AR1/WNT5A/CSF1R/DAPK2/CCL4/STK39/OXSR1/EDN1/CMKLR1/VEGFC/CCL19/PTN/CCL21/CXCL12/PLA2G7/CXCL10
GOBP_REGULATION_OF_CYSTEINE_TYPE_ENDOPEPTIDASE_ACTIVITY	GOBP_REGULATION_OF_CYSTEINE_TYPE_ENDOPEPTIDASE_ACTIVITY	190	0.367976	1.51104	0.00362948	0.086593	0.0784448	904	tags=14%, list=8%, signal=13%	S100A8/KLF4/S100A9/NR4A1/PMAIP1/MYC/BIRC3/PTGS2/MT3/ST18/EIF2AK3/CDKN2D/DPEP1/BCL2L11/IFI6/BCL10/BAX/NKX3-1/PRR7/DNAJB6/VEGFA/AIM2/PPARG/DLC1/FASLG/RIPK2/KHDC1L
GOBP_MYELOID_LEUKOCYTE_DIFFERENTIATION	GOBP_MYELOID_LEUKOCYTE_DIFFERENTIATION	177	0.381599	1.54428	0.00364648	0.0866665	0.0785114	1036	tags=20%, list=9%, signal=19%	FOS/PF4/JUNB/JUN/CEBPB/MYC/TNFAIP6/EPHA2/TAL1/BATF3/TOB2/TRIB1/IRF7/CITED2/EVI2B/ZFP36L1/ITGB8/KLF10/BATF/IL5/TLR4/FBXW7/RARA/SP3/RELB/PIK3R1/IFNG/TLR2/VEGFA/PPARG/CCR7/PRTN3/INPP5D/GATA1/CEACAM1/INHBA
GOBP_POSITIVE_REGULATION_OF_MYELOID_LEUKOCYTE_DIFFERENTIATION	GOBP_POSITIVE_REGULATION_OF_MYELOID_LEUKOCYTE_DIFFERENTIATION	47	0.542651	1.78837	0.00369757	0.0870845	0.07889	708	tags=17%, list=6%, signal=16%	FOS/PF4/TRIB1/EVI2B/ZFP36L1/KLF10/IL5/IFNG
GOBP_PLACENTA_DEVELOPMENT	GOBP_PLACENTA_DEVELOPMENT	126	0.409589	1.56636	0.00370602	0.0870845	0.07889	826	tags=17%, list=7%, signal=16%	JUNB/CEBPB/SOCS3/PTGS2/CYP27B1/FOSL1/HES1/ADM/CITED2/HEY1/ZFP36L1/ITGB8/STC1/PRDM1/BMP7/SP3/CDKN1C/DNAJB6/STC2/CCDC134/PPARG
GOBP_REGULATION_OF_TUBE_SIZE	GOBP_REGULATION_OF_TUBE_SIZE	127	0.407693	1.55908	0.00368116	0.0870845	0.07889	1845	tags=28%, list=16%, signal=23%	FGB/FGG/FGA/PTGS2/RGS2/KLF2/EDNRB/OXTR/ADM/P2RY1/DOCK5/HTR2B/ADORA1/NPR3/ADRB1/CPS1/FOXC2/AGT/ACE/KCNA5/SLC6A4/TBXAS1/ATP1A2/NPPA/KEL/PER2/BMPR2/HTR2A/UTS2/KCNMB2/HRH1/FAAH/EXT1/DBH/TNF
GOBP_NEGATIVE_REGULATION_OF_MRNA_METABOLIC_PROCESS	GOBP_NEGATIVE_REGULATION_OF_MRNA_METABOLIC_PROCESS	68	0.505499	1.76184	0.00376176	0.087732	0.0794766	3171	tags=46%, list=27%, signal=33%	ZFP36/NOCT/TRAF2/TOB1/SLC11A1/TRAF5/A1CF/CDK9/BARD1/VIP/SECISBP2/LARP4B/MAPK14/DHX9/FUS/DYRK1A/PKP1/SYNCRIP/ANGEL2/YBX3/SRSF7/RNF40/CCNT1/ZC3H14/HNRNPU/U2AF2/HNRNPAB/PCBP4/TAF15/ELAVL1/NBAS
GOBP_REGULATION_OF_LYMPHOCYTE_MIGRATION	GOBP_REGULATION_OF_LYMPHOCYTE_MIGRATION	48	-0.530592	-1.72525	0.00375771	0.087732	0.0794766	947	tags=23%, list=8%, signal=21%	WNT5A/CCL4/PYCARD/ADTRP/STK39/OXSR1/JAM2/ITGA4/CCL21/CXCL12/CXCL10
GOBP_ANTIGEN_PROCESSING_AND_PRESENTATION_OF_EXOGENOUS_PEPTIDE_ANTIGEN	GOBP_ANTIGEN_PROCESSING_AND_PRESENTATION_OF_EXOGENOUS_PEPTIDE_ANTIGEN	34	-0.598846	-1.82473	0.00390025	0.0886381	0.0802975	1840	tags=41%, list=16%, signal=35%	HLA-DRB1/HLA-DPA1/CD74/LGMN/HLA-DQA1/HLA-DRA/HLA-DPB1/CLEC4A/HLA-DMA/HLA-DOA/CTSV/HLA-DMB/HLA-DQB1/FCGR2B
GOMF_NEUROPEPTIDE_RECEPTOR_BINDING	GOMF_NEUROPEPTIDE_RECEPTOR_BINDING	26	-0.623464	-1.78021	0.00389665	0.0886381	0.0802975	411	tags=15%, list=4%, signal=15%	EDN1/ADCYAP1/NMU/TAC1
GOBP_NEGATIVE_REGULATION_OF_RNA_CATABOLIC_PROCESS	GOBP_NEGATIVE_REGULATION_OF_RNA_CATABOLIC_PROCESS	49	0.531008	1.77054	0.00384053	0.0886381	0.0802975	1467	tags=29%, list=13%, signal=25%	ZFP36/NOCT/TRAF2/TOB1/SLC11A1/TRAF5/A1CF/TRDMT1/VIP/SECISBP2/LARP4B/MAPK14/DHX9/FUS
GOBP_NEGATIVE_REGULATION_OF_KINASE_ACTIVITY	GOBP_NEGATIVE_REGULATION_OF_KINASE_ACTIVITY	177	0.380369	1.5393	0.00386224	0.0886381	0.0802975	1303	tags=21%, list=11%, signal=19%	DUSP1/TNFAIP3/CDKN1A/SPRY2/SPRY1/RGS2/SPRY4/GADD45B/TRIB1/DUSP7/PTPN1/PTPRH/CDKN2D/IRAK3/CHORDC1/BMP7/DUSP10/CDKN2A/CDKN1C/IFNG/HYAL2/GPRC5A/DNAJA1/AGT/PPARG/RASIP1/CBLB/CD300A/LAX1/CEACAM1/PIK3CB/GADD45A/IRS2/RGN/NPPA/LYN/CDKN2B
GOMF_PHOSPHOPROTEIN_PHOSPHATASE_ACTIVITY	GOMF_PHOSPHOPROTEIN_PHOSPHATASE_ACTIVITY	133	0.391351	1.51236	0.00389793	0.0886381	0.0802975	1612	tags=20%, list=14%, signal=18%	DUSP1/DUSP2/DUSP6/DUSP5/DUSP7/PPM1D/PTPN1/PTPRH/CDC25A/DUSP4/DUSP14/DUSP10/PTPN13/PDP1/DNAJC6/PPP3CC/DUSP8/PPP5C/PTPRS/PPP1R3D/ILKAP/PTP4A1/PTPN14/DUSP11/TPTE/EYA4/DUSP21
GOBP_POSITIVE_REGULATION_OF_HEMOPOIESIS	GOBP_POSITIVE_REGULATION_OF_HEMOPOIESIS	140	0.38827	1.50619	0.0038264	0.0886381	0.0802975	2098	tags=28%, list=18%, signal=23%	FOS/PF4/EGR3/ZBTB16/VNN1/FOXO3/TRIB1/TNFSF9/EVI2B/ZFP36L1/KLF10/IL5/RARA/DUSP10/IL2/IFNG/BTK/IL4R/BCL6/RIPK2/INPP5D/IL10/ZBTB1/IL1RL2/IL23A/IL15RA/ADA/CCR1/LILRB2/XBP1/TNFSF4/POU4F1/AXL/TNF/CBFB/HSF1/MYB/SOCS5/NCKAP1L
GOBP_CELLULAR_RESPONSE_TO_PEPTIDE	GOBP_CELLULAR_RESPONSE_TO_PEPTIDE	304	0.338951	1.48342	0.00389969	0.0886381	0.0802975	888	tags=15%, list=8%, signal=14%	NR4A2/NR4A1/NR4A3/ARG1/SOCS3/GDF15/INHBB/MYC/KLF2/PDK4/FOXO3/FPR2/PNPLA3/EPHA4/IGFBP1/CPEB1/SH2B2/ADCY8/NAMPT/PTPN1/INSR/SOCS2/NR1H4/ZFP36L1/RPS6KB1/BAIAP2/TLR4/USO1/KLF15/FOXO1/HDAC5/NDEL1/BCL2L11/PLA2G1B/PIK3R2/MDM2/FUT7/PIK3R1/CPS1/FOXC2/AGT/PPARG/RPE65/RIPK2/KANK1
GOBP_POSITIVE_REGULATION_OF_ION_TRANSMEMBRANE_TRANSPORT	GOBP_POSITIVE_REGULATION_OF_ION_TRANSMEMBRANE_TRANSPORT	124	-0.414067	-1.58054	0.00392799	0.0889441	0.0805746	1000	tags=20%, list=9%, signal=19%	PLCG2/JPH2/CALCR/F2R/FLNA/ABCC8/CACNB3/P2RY6/STK39/P2RX7/ATP1B2/APLNR/PKD2/TREM2/STAC/EDN1/CEMIP/KCNN4/CDK5/EDNRA/KCNMB1/CAPN3/CXCL9/CXCL10/CXCL11
GOMF_MHC_CLASS_II_PROTEIN_COMPLEX_BINDING	GOMF_MHC_CLASS_II_PROTEIN_COMPLEX_BINDING	23	-0.643711	-1.76795	0.00396808	0.0895263	0.0811021	2003	tags=48%, list=17%, signal=40%	CD4/HLA-DRB1/HLA-DPA1/CD74/HLA-DQA1/HLA-DRA/HLA-DPB1/HLA-DMA/HLA-DOA/HLA-DMB/HLA-DQB1
GOCC_SPINDLE_MIDZONE	GOCC_SPINDLE_MIDZONE	31	-0.608057	-1.81696	0.00400475	0.0900274	0.081556	1842	tags=42%, list=16%, signal=35%	INCENP/NUMA1/EML1/PLK1/KIF18A/CCDC69/KIF14/CDC6/AURKB/KIF20B/KIF18B/PRC1/AURKA
GOBP_RESPONSE_TO_ZINC_ION	GOBP_RESPONSE_TO_ZINC_ION	40	0.569938	1.79629	0.00401922	0.0900275	0.0815561	1200	tags=30%, list=10%, signal=27%	S100A8/MT1M/ARG1/MT3/MT1HL1/MT1X/CPS1/TH/KCNK3/MT2A/AANAT/MT4
GOBP_REGULATION_OF_CYTOSOLIC_CALCIUM_ION_CONCENTRATION	GOBP_REGULATION_OF_CYTOSOLIC_CALCIUM_ION_CONCENTRATION	293	-0.33248	-1.40865	0.0040351	0.0900593	0.0815849	1004	tags=14%, list=9%, signal=13%	C3AR1/CALCR/F2R/WNT5A/ERO1A/P2RX4/GNA15/CD24/PDGFRA/FKBP1B/CCR5/CACNB3/GRIN2A/LPAR6/TRPV1/P2RY6/P2RX7/PTGER3/CASQ2/SPINK1/APLNR/PKD2/PLN/EDN1/CEMIP/CDK5/CMKLR1/EDNRA/MCOLN3/LPAR1/ADCYAP1/CAPN3/PIK3CG/GPR65/CCL19/CCL21/CALB1/FPR3/CXCL9/CXCL10/CXCL11/TAC1
GOBP_MEIOSIS_I_CELL_CYCLE_PROCESS	GOBP_MEIOSIS_I_CELL_CYCLE_PROCESS	80	-0.462606	-1.64666	0.00408876	0.0909311	0.0823746	2093	tags=34%, list=18%, signal=28%	TOP2B/REC8/P3H4/FBXO5/PLK1/TEX15/PTTG2/SIRT7/RMI1/PSMC3IP/CDC25C/CCNE2/SLC2A8/CCNE1/CENPC/RAD51/MSH6/C11orf80/PTTG3P/CKS2/PTTG1/RAD51AP1/CCNB2/TRIP13/AURKA/NDC80/TOP2A
GOBP_REGULATION_OF_CHROMOSOME_SEGREGATION	GOBP_REGULATION_OF_CHROMOSOME_SEGREGATION	68	-0.508761	-1.74971	0.00411882	0.0912737	0.082685	855	tags=34%, list=7%, signal=32%	KNTC1/FBXO5/NUMA1/PLK1/PTTG2/SPDL1/SMC6/CDC23/MAD2L1/KIF2C/PTTG3P/CDC6/AURKB/PTTG1/ZWINT/CENPF/CCNB1/TRIP13/TTK/UBE2C/BUB1B/NDC80/DLGAP5
GOBP_REGULATION_OF_INFLAMMATORY_RESPONSE	GOBP_REGULATION_OF_INFLAMMATORY_RESPONSE	286	0.333765	1.44648	0.00416304	0.0919264	0.0832763	901	tags=16%, list=8%, signal=16%	S100A12/S100A8/KLF4/S100A9/SERPINE1/CEBPB/ZFP36/TNFAIP3/SOCS3/BIRC3/PTGS2/TNFAIP6/EDNRB/NFKBIA/IL1RL1/LILRA5/FPR2/ADORA1/FGR/HCK/IL6ST/NR1H4/FOXF1/IL17RA/ELANE/TLR4/TYRO3/DUSP10/LDLR/ALOX5/PTGER4/CX3CL1/FUT7/IL2/IFNG/BTK/TLR2/HYAL2/AGT/BCL6/ACE/ZBP1/IL21/PPARG/CCR7/SPATA2/ALOX5AP
GOBP_CELLULAR_RESPONSE_TO_XENOBIOTIC_STIMULUS	GOBP_CELLULAR_RESPONSE_TO_XENOBIOTIC_STIMULUS	131	0.400368	1.54249	0.00418975	0.0921893	0.0835145	1026	tags=16%, list=9%, signal=15%	CD69/S100A12/PDE4B/MYC/GSTA3/AOX1/NOS2/CYP3A5/ANKRD1/CYP2A7/DPEP1/ACSM1/NKX3-1/TH/CXCR4/AOC2/AIM2/KCNH2/AKR1C1/SMOX/CYP1B1
GOBP_RESPONSE_TO_PROGESTERONE	GOBP_RESPONSE_TO_PROGESTERONE	36	0.579523	1.77318	0.00428274	0.0939036	0.0850675	205	tags=11%, list=2%, signal=11%	FOS/FOSB/FOSL1/OXTR
GOBP_NEGATIVE_REGULATION_OF_PHOSPHATIDYLINOSITOL_3_KINASE_SIGNALING	GOBP_NEGATIVE_REGULATION_OF_PHOSPHATIDYLINOSITOL_3_KINASE_SIGNALING	11	-0.783574	-1.80869	0.00433393	0.0943992	0.0855165	427	tags=55%, list=4%, signal=53%	TSC2/BTN2A2/TREM2/PIK3IP1/TWIST1/SERPINE2
GOBP_EPITHELIAL_CELL_APOPTOTIC_PROCESS	GOBP_EPITHELIAL_CELL_APOPTOTIC_PROCESS	98	0.452095	1.67718	0.00433566	0.0943992	0.0855165	1320	tags=18%, list=11%, signal=16%	FGB/RGCC/SERPINE1/FGG/ZFP36/TNFAIP3/FGA/FOXO3/ZFP36L1/PLA2G1B/FASLG/HMOX1/CASP6/IL10/PDX1/BCL2L1/MAPK7/BMPR2
GOBP_REGULATION_OF_EXTRINSIC_APOPTOTIC_SIGNALING_PATHWAY	GOBP_REGULATION_OF_EXTRINSIC_APOPTOTIC_SIGNALING_PATHWAY	134	0.406613	1.5747	0.00445258	0.096607	0.0875165	1099	tags=19%, list=9%, signal=17%	FGB/PF4/SERPINE1/ATF3/FGG/PMAIP1/TNFAIP3/FGA/TNFRSF12A/HSPA1B/MCL1/TRAF2/RPS6KB1/LMNA/IFI6/BCL10/CX3CL1/PAK5/HYAL2/AGT/HMOX1/GATA1/INHBA/HSPA1A/BCL2L1
GOBP_MESENCHYMAL_TO_EPITHELIAL_TRANSITION_INVOLVED_IN_METANEPHROS_MORPHOGENESIS	GOBP_MESENCHYMAL_TO_EPITHELIAL_TRANSITION_INVOLVED_IN_METANEPHROS_MORPHOGENESIS	11	-0.780722	-1.80211	0.00454883	0.0971933	0.0880476	652	tags=45%, list=6%, signal=43%	SIX2/SMO/SALL1/GREM1/BMP4
GOMF_PLATELET_DERIVED_GROWTH_FACTOR_BINDING	GOMF_PLATELET_DERIVED_GROWTH_FACTOR_BINDING	11	-0.780257	-1.80104	0.00454883	0.0971933	0.0880476	1337	tags=64%, list=11%, signal=56%	COL2A1/COL4A1/PDGFRA/COL5A1/COL3A1/COL1A2/COL1A1
GOBP_METANEPHRIC_RENAL_VESICLE_MORPHOGENESIS	GOBP_METANEPHRIC_RENAL_VESICLE_MORPHOGENESIS	13	-0.756719	-1.78431	0.00455764	0.0971933	0.0880476	652	tags=38%, list=6%, signal=36%	SIX2/SMO/SALL1/GREM1/BMP4
GOBP_MEIOTIC_CHROMOSOME_SEGREGATION	GOBP_MEIOTIC_CHROMOSOME_SEGREGATION	56	-0.513536	-1.70528	0.004544	0.0971933	0.0880476	2093	tags=36%, list=18%, signal=29%	TOP2B/REC8/P3H4/SMC4/SMC2/PLK1/TEX15/PTTG2/SIRT7/RMI1/PSMC3IP/CCNE2/CCNE1/CENPC/PTTG3P/PTTG1/TRIP13/TTK/BUB1B/TOP2A
GOBP_REGULATION_OF_CELL_CYCLE_PROCESS	GOBP_REGULATION_OF_CELL_CYCLE_PROCESS	499	-0.302718	-1.34465	0.00452453	0.0971933	0.0880476	1127	tags=13%, list=10%, signal=13%	LRP5/CDK5RAP3/TOM1L1/CDK4/CENPJ/CDC45/GPNMB/NME6/CDK10/RRM1/WNT5A/TRIM37/TFDP1/CDC23/KIF14/TP53/PDE3A/ATR/KIF23/MAD2L1/CTC1/PTTG3P/DTL/CDC6/AURKB/PKD2/KIF15/STIL/EDN1/PTTG1/BORA/PLK4/E2F8/KIF20B/ZWINT/PSRC1/CENPF/DBF4/RAD51AP1/CHEK1/RRP8/MUC1/CDC20/CCNB1/TRIP13/TTK/UBE2C/EZH2/MN1/ECT2/BUB1B/PRC1/AURKA/IL1B/SFRP1/CDK1/TPX2/BMP4/IGF1/KIF11/NDC80/KIF20A/NUSAP1/DLGAP5/DACT1/UBD/RRM2
GOBP_MHC_CLASS_II_BIOSYNTHETIC_PROCESS	GOBP_MHC_CLASS_II_BIOSYNTHETIC_PROCESS	15	0.715531	1.80443	0.00460136	0.0977907	0.0885888	1623	tags=53%, list=14%, signal=46%	PF4/SLC11A1/TLR4/AZU1/IFNG/IL10/SPI1/XBP1
GOMF_ENDOPEPTIDASE_ACTIVITY	GOMF_ENDOPEPTIDASE_ACTIVITY	307	-0.328398	-1.39376	0.00465282	0.0985481	0.0892749	1327	tags=16%, list=11%, signal=14%	LGMN/F11/CTSH/ADAM22/MALT1/BACE2/PITRM1/DPP4/C2/CTRL/CASP10/CTSB/ADAM23/CTSK/MIPEP/ERAP1/ADAM29/PYCARD/APEH/PRSS23/HPN/LPA/TMPRSS4/LONP1/ADAMTSL3/PAPPA2/CTSV/UCHL1/MMP3/PLAU/ADAM12/ADAMTS6/PRSS8/F12/ADAMTS3/MMP7/CTSC/CFB/CAPN3/GZMK/MMP9/SFRP1/MMP2/LTF/FAP/ADAMDEC1/MMP1/MMP12
GOBP_STEM_CELL_PROLIFERATION	GOBP_STEM_CELL_PROLIFERATION	53	-0.502953	-1.65712	0.00468843	0.0989657	0.0896532	1345	tags=30%, list=12%, signal=27%	LTBP3/SNAI2/CD34/CCNE1/RNF43/TBX3/WNT5A/CTC1/SIX2/EPCAM/MECOM/HMGB2/FBLN1/VEGFC/KITLG/SOX17
GOBP_CELLULAR_RESPONSE_TO_CADMIUM_ION	GOBP_CELLULAR_RESPONSE_TO_CADMIUM_ION	31	0.622407	1.86757	0.00478005	0.10022	0.0907897	1200	tags=32%, list=10%, signal=29%	FOS/JUN/MT1M/MT3/MT1HL1/MT1X/HMOX1/MT2A/CER1/MT4
GOBP_ENDOPLASMIC_RETICULUM_UNFOLDED_PROTEIN_RESPONSE	GOBP_ENDOPLASMIC_RETICULUM_UNFOLDED_PROTEIN_RESPONSE	58	0.50142	1.72449	0.00476971	0.10022	0.0907897	1740	tags=28%, list=15%, signal=24%	ATF3/PPP1R15A/PTPN1/EIF2AK3/DDIT3/BCL2L11/BAX/PIK3R1/STC2/CTH/ERN1/TMEM33/DNAJB9/QRICH1/XBP1/HERPUD1
GOMF_NAD_P_PLUS_NUCLEOSIDASE_ACTIVITY	GOMF_NAD_P_PLUS_NUCLEOSIDASE_ACTIVITY	15	0.713445	1.79917	0.00490063	0.102403	0.0927675	1301	tags=53%, list=11%, signal=47%	IL18RAP/IL1RL1/IL1RAPL1/IL1RAP/TLR4/TLR2/IL18R1/IL1RL2
GOBP_DETOXIFICATION_OF_COPPER_ION	GOBP_DETOXIFICATION_OF_COPPER_ION	10	0.795098	1.82035	0.00496627	0.102741	0.0930731	1200	tags=60%, list=10%, signal=54%	MT1M/MT3/MT1HL1/MT1X/MT2A/MT4
GOBP_ANTIMICROBIAL_HUMORAL_RESPONSE	GOBP_ANTIMICROBIAL_HUMORAL_RESPONSE	81	0.452066	1.62487	0.00496225	0.102741	0.0930731	866	tags=26%, list=7%, signal=24%	CXCL2/S100A12/FGB/PF4/S100A9/PPBP/FGA/RNASE2/CXCL3/BCL3/KLK5/SPINK5/REG1A/DEFA4/SLC11A1/ELANE/AZU1/PLA2G1B/CXCL1/SPAG11B/PRTN3
GOBP_EMBRYONIC_SKELETAL_SYSTEM_DEVELOPMENT	GOBP_EMBRYONIC_SKELETAL_SYSTEM_DEVELOPMENT	101	-0.423782	-1.55381	0.00494485	0.102741	0.0930731	2340	tags=29%, list=20%, signal=23%	HOXC6/NDST1/HOXD1/SLC2A10/PBX1/HOXD3/HOXB7/HOXB3/SIX1/HOXB8/COL2A1/HOXB6/MYF5/HOXD10/TGFB3/GRHL2/DEAF1/WNT5A/PDGFRA/HOXD9/SIX2/XYLT1/HOXA11/IRX5/MTHFD1/EDNRA/TWIST1/BMP4/COL1A1
GOBP_CALCIUM_ION_TRANSMEMBRANE_TRANSPORT	GOBP_CALCIUM_ION_TRANSMEMBRANE_TRANSPORT	235	-0.353833	-1.46255	0.00500223	0.103142	0.0934367	1000	tags=14%, list=9%, signal=13%	CALCR/F2R/CACNA2D2/ERO1A/P2RX4/ORAI3/MCUB/STOML2/FKBP1B/CCR5/CACNB3/GRIN2A/TRPV1/P2RY6/P2RX7/CASQ2/APLNR/PKD2/PLN/STAC/EDN1/CEMIP/CACNA1D/ADRA2A/CDK5/EDNRA/MCOLN3/CAPN3/PIK3CG/CCL19/CCL21/CXCL9/CXCL10/CXCL11
GOBP_POSITIVE_REGULATION_OF_T_CELL_MIGRATION	GOBP_POSITIVE_REGULATION_OF_T_CELL_MIGRATION	25	-0.625118	-1.77084	0.0050471	0.103523	0.0937816	947	tags=32%, list=8%, signal=29%	WNT5A/PYCARD/STK39/OXSR1/ITGA4/CCL21/CXCL12/CXCL10
GOBP_POSITIVE_REGULATION_OF_PEPTIDE_SECRETION	GOBP_POSITIVE_REGULATION_OF_PEPTIDE_SECRETION	79	0.460059	1.6427	0.00505395	0.103523	0.0937816	1135	tags=15%, list=10%, signal=14%	S100A8/FGB/FGG/FGA/ADCY8/ADORA1/NR1H4/NR0B2/MYRIP/PDX1/IRS2/TM7SF3
GOBP_PROTEIN_HETEROTETRAMERIZATION	GOBP_PROTEIN_HETEROTETRAMERIZATION	14	-0.733691	-1.77602	0.00522474	0.10667	0.0966329	1302	tags=29%, list=11%, signal=25%	CPSF6/RRM1/PKD2/RRM2
GOBP_CELLULAR_RESPONSE_TO_ORGANIC_CYCLIC_COMPOUND	GOBP_CELLULAR_RESPONSE_TO_ORGANIC_CYCLIC_COMPOUND	480	0.286999	1.30797	0.00535278	0.108927	0.0986775	1845	tags=19%, list=16%, signal=17%	EGR1/CEBPB/ZFP36/DDIT4/NR4A3/ARG1/PDE4B/INHBB/MYC/PER1/KLF9/AQP9/PTGS2/TIPARP/KLF2/CYP27B1/FOXO3/HSPA1B/P2RY13/PNPLA3/P2RY1/HTR2B/GNAO1/ADCY8/ARNTL/SLC1A3/NR1H4/ZFP36L1/ELK1/OR10H3/RPS6KB1/NRIP1/FOXF1/STC1/SCNN1D/ADCY1/BMP7/NCOA3/SCGB2A1/BCL2L11/NKX3-1/CPS1/OR10H1/OR10H2/LMO3/NSG1/CYP7B1/ACE/SLC6A4/MYOG/CASP6/GATA1/CYP1B1/FAM107A/INHBA/DRD3/HSPA1A/IL10/ZFP36L2/RYR3/PIM1/AANAT/GABRB2/TFPI/ATP1A2/S…
GOBP_CENTROMERE_COMPLEX_ASSEMBLY	GOBP_CENTROMERE_COMPLEX_ASSEMBLY	21	-0.657466	-1.76368	0.0054172	0.109879	0.0995397	1930	tags=43%, list=17%, signal=36%	KNTC1/MIS18A/CENPC/CENPA/OIP5/CENPT/HJURP/CENPF/DLGAP5
GOBP_REGULATION_OF_VASOCONSTRICTION	GOBP_REGULATION_OF_VASOCONSTRICTION	58	0.496373	1.70713	0.00549116	0.111018	0.100571	1786	tags=33%, list=15%, signal=28%	FGB/FGG/FGA/PTGS2/OXTR/ADM/DOCK5/AGT/ACE/KCNA5/TBXAS1/ATP1A2/PER2/BMPR2/HTR2A/KCNMB2/HRH1/FAAH/DBH
GOBP_PROTEIN_LOCALIZATION_TO_CONDENSED_CHROMOSOME	GOBP_PROTEIN_LOCALIZATION_TO_CONDENSED_CHROMOSOME	14	-0.72841	-1.76324	0.00558016	0.112452	0.10187	449	tags=43%, list=4%, signal=41%	KNTC1/SPDL1/AURKB/TTK/CDK1/NDC80
GOCC_ANAPHASE_PROMOTING_COMPLEX	GOCC_ANAPHASE_PROMOTING_COMPLEX	13	-0.746643	-1.76056	0.00563423	0.113175	0.102526	855	tags=31%, list=7%, signal=29%	CDC23/CDC20/UBE2C/BUB1B
GOBP_MULTI_MULTICELLULAR_ORGANISM_PROCESS	GOBP_MULTI_MULTICELLULAR_ORGANISM_PROCESS	183	0.367523	1.50199	0.00568787	0.113885	0.103169	915	tags=16%, list=8%, signal=15%	FOS/FOSB/JUNB/MAFF/ARG1/PTGS2/RGS2/CYP27B1/FOSL1/OXTR/ADM/CITED2/ANGPT2/STC1/RARA/PRDM1/SP3/A1CF/PRLR/FUT7/VEGFA/AGT/STC2/ACE/CLDN4/SLC6A4/IGFBP2/EPN1/VMP1
GOBP_ELASTIC_FIBER_ASSEMBLY	GOBP_ELASTIC_FIBER_ASSEMBLY	11	-0.771119	-1.77994	0.0057666	0.114192	0.103446	349	tags=64%, list=3%, signal=62%	MYH11/THSD4/LTBP3/EMILIN1/MFAP4/COL3A1/FBLN5
GOMF_PROTEIN_SERINE_THREONINE_PHOSPHATASE_ACTIVITY	GOMF_PROTEIN_SERINE_THREONINE_PHOSPHATASE_ACTIVITY	72	0.468902	1.65431	0.00573843	0.114192	0.103446	1220	tags=21%, list=10%, signal=19%	DUSP1/DUSP2/DUSP6/DUSP5/DUSP7/PPM1D/DUSP4/DUSP14/DUSP10/PDP1/PPP3CC/DUSP8/PPP5C/PPP1R3D/ILKAP
GOBP_NEGATIVE_REGULATION_OF_NF_KAPPAB_TRANSCRIPTION_FACTOR_ACTIVITY	GOBP_NEGATIVE_REGULATION_OF_NF_KAPPAB_TRANSCRIPTION_FACTOR_ACTIVITY	65	0.472284	1.63127	0.00577652	0.114192	0.103446	1071	tags=20%, list=9%, signal=18%	KLF4/TNFAIP3/NFKBIA/PELI1/BCL3/NR1H4/DDIT3/IRAK3/BMP7/CDKN2A/AIM2/CYP1B1/IL10
GOBP_NEGATIVE_REGULATION_OF_TRANSFERASE_ACTIVITY	GOBP_NEGATIVE_REGULATION_OF_TRANSFERASE_ACTIVITY	200	0.355039	1.46707	0.00575432	0.114192	0.103446	1303	tags=20%, list=11%, signal=18%	DUSP1/ZFP36/TNFAIP3/CDKN1A/SPRY2/SPRY1/RGS2/SPRY4/GADD45B/TRIB1/DUSP7/PTPN1/PTPRH/CDKN2D/IRAK3/CHORDC1/BMP7/DUSP10/CDKN2A/CDKN1C/IFNG/HYAL2/GPRC5A/DNAJA1/AGT/PPARG/RASIP1/CBLB/CD300A/LAX1/CEACAM1/PIK3CB/GADD45A/IRS2/RGN/TERF1/NPPA/LYN/CDKN2B
GOBP_RESPONSE_TO_ISOQUINOLINE_ALKALOID	GOBP_RESPONSE_TO_ISOQUINOLINE_ALKALOID	25	0.627975	1.80272	0.00587048	0.114255	0.103503	1038	tags=24%, list=9%, signal=22%	FOSB/ADCY8/TACR3/CXCR4/PPP5C/DRD3
[truncated: 552 more rows]

## Sheet: Supplementary table 5
Supplementary table 5: The information of the GSEA-KEGG enrichment analyses of the DUSP1
[truncated: 35 more rows]
